# Supplementary material for: Explaining a series of models by propagating Shapley values
Source: Nat Commun. 2022 Aug 3;13:4512. doi: 10.1038/s41467-022-31384-3 (PMC9349278; doi:10.1038/s41467-022-31384-3)
Supplement: Supplementary file 4 — Source Data File [file 41467_2022_31384_MOESM4_ESM.zip]

Archive with 44 entries (43 files):
- Source Data/
- __MACOSX/._Source Data
- Source Data/figure5b_test_dependence_plots.csv
- __MACOSX/Source Data/._figure5b_test_dependence_plots.csv
- Source Data/figure5c_model_performance.csv
- __MACOSX/Source Data/._figure5c_model_performance.csv
- Source Data/figure2.csv
- __MACOSX/Source Data/._figure2.csv
- Source Data/figure5c_train_dependence_plots.csv
- __MACOSX/Source Data/._figure5c_train_dependence_plots.csv
- Source Data/.DS_Store
- __MACOSX/Source Data/._.DS_Store
- Source Data/figure5b_train_dependence_plots.csv
- __MACOSX/Source Data/._figure5b_train_dependence_plots.csv
- Source Data/figure6b.csv
- __MACOSX/Source Data/._figure6b.csv
- Source Data/figure7b.csv
- __MACOSX/Source Data/._figure7b.csv
- Source Data/figure5d_ablation.csv
- __MACOSX/Source Data/._figure5d_ablation.csv
- Source Data/figure3c_attr_general_baselines.csv
- __MACOSX/Source Data/._figure3c_attr_general_baselines.csv
- Source Data/figure3c_values_general_baselines.csv
- __MACOSX/Source Data/._figure3c_values_general_baselines.csv
- Source Data/figure5c_difference_in_loss.csv
- __MACOSX/Source Data/._figure5c_difference_in_loss.csv
- Source Data/figure5b_testweight.csv
- __MACOSX/Source Data/._figure5b_testweight.csv
- Source Data/figure3c_values_older_baselines.csv
- __MACOSX/Source Data/._figure3c_values_older_baselines.csv
- Source Data/figure3d.csv
- __MACOSX/Source Data/._figure3d.csv
- Source Data/figure3c_attr_older_baselines.csv
- __MACOSX/Source Data/._figure3c_attr_older_baselines.csv
- Source Data/figure3a.csv
- __MACOSX/Source Data/._figure3a.csv
- Source Data/figure3b.csv
- __MACOSX/Source Data/._figure3b.csv
- Source Data/figure5b_trainweight.csv
- __MACOSX/Source Data/._figure5b_trainweight.csv
- Source Data/figure5d_runtimes.csv
- __MACOSX/Source Data/._figure5d_runtimes.csv
- Source Data/figure5c_test_dependence_plots.csv
- __MACOSX/Source Data/._figure5c_test_dependence_plots.csv
