# Supplementary material for: Explaining a series of models by propagating Shapley values
Source: Nat Commun. 2022 Aug 3;13:4512. doi: 10.1038/s41467-022-31384-3 (PMC9349278; doi:10.1038/s41467-022-31384-3)
Supplement: Supplementary file 4 — Source Data File [file 41467_2022_31384_MOESM4_ESM.zip › Source Data/figure5b_test_dependence_plots.csv]

	Label	Weight	Output Attribution	Loss Attribution
28820	0	87.4	-0.11541898960771504	-0.0052505021223704235
28821	0	116.8	-0.13580896733654663	-0.01689799960005571
28822	0	97.6	-0.17086463782691863	-0.007171169322569006
28823	0	86.7	-0.17777000031119677	-0.0068054583487540555
28824	0	79.1	0.036358163096010684	-0.0011865877011834178
28825	1	89.6	-0.1738936659200117	0.12460535805789694
28826	0	90.4314	-0.07832397629751359	-0.005011061687541348
28827	0	107.7	-0.16934817158058285	-0.027870284215526425
28828	0	82.9	-0.10071882685495075	-0.01047807816198352
28829	0	75.7	-0.03880011477333028	-0.002531500910788567
28830	0	79.4	0.00784069583332166	-0.002338346197948563
28831	0	111.6	-0.13409521723887882	-0.005500487147061591
28832	0	102.4	-0.05078411779837916	-0.003037055647243465
28834	0	76.5	0.01485839615832083	-0.0018776393159827202
28835	0	78.4	-0.03212460320087848	-0.003581904153423664
28836	0	74.7	-0.0019217140884138643	-0.0020273787059504863
28837	0	103.9	-0.06345957106293645	-0.003455694560299213
28838	0	85.7	-0.04488002112368122	-0.003396212336843514
28839	0	73.5	0.007356325287371874	-0.0005676095776035948
28840	0	71.9	0.019596626106940674	-0.0006382122496888399
28841	0	62.6	0.08952685396501328	0.0011707803686899403
28842	0	67.9	0.0667391263092868	0.0006117691750514656
28843	0	57.5	0.091123095409479	0.00390089888984844
28844	0	84.1	-0.041630282816360706	-0.0033799651811789004
28845	0	101.4	-0.3378921964610927	-0.02106651871287959
28846	0	73.1	0.02839013109356165	-0.0009184975764704776
28847	0	96.5	-0.047907344414736146	-0.002913384455617088
28848	0	105.8	-0.12936550386843737	-0.00598641370904564
28849	0	51.2	0.11761382187588607	0.003375209037152833
28850	0	52.28200000000002	0.15341069314221387	0.006870754794167687
28851	0	49.0	0.2540915248997044	0.015311980091698214
28852	0	99.3	-0.14360320984746794	-0.005325250703499646
28853	0	93.8	-0.10760322403023019	-0.004546719595651843
28854	0	74.6	0.023358897099271417	-0.0007539165491878305
28855	0	98.9	-0.17886009034060407	-0.009438668915333256
28856	0	60.3	0.0851315877060406	0.0008307638917686647
28857	0	57.5	0.18882664730376564	0.006022814218753859
28858	0	74.0	-0.01564897122606635	-0.003853608347040259
28859	0	72.0	-0.015234008435159922	-0.002196882153338534
28860	0	51.0	0.17823166491521988	0.004264225801952113
28861	0	113.9	0.002561057364102453	-0.003047740386745897
28862	0	69.8	0.0012063416270539165	-0.0018670938446447892
28863	0	117.3	-0.21119166204612702	-0.009140734447211788
28864	0	77.3	0.05884637541382108	-0.001315553254170722
28865	0	114.9	-0.17581292761210351	-0.008831170858948167
28866	0	40.2	0.17581285326718352	0.0072538572636666205
28867	0	79.2	0.03739951633673627	-0.0009551411048724711
28868	0	86.5	-0.13099976190412416	-0.009176868568431452
28869	0	83.8	-0.03671257995162159	-0.0028983298488220086
28870	0	61.4	0.0785220662963111	0.0020094809756768064
28871	0	62.8	0.1101450805934146	0.0023277498554741234
28872	0	77.9	-0.01729348897084128	-0.002614447301942431
28873	0	80.5	0.04824695569614414	-0.0011417641505057751
28874	0	64.9	0.052433857006719334	0.00019611817258836288
28875	0	54.3	0.23652770578861237	0.014011160270192185
28876	0	65.20260000000002	0.1259627854200662	0.010720458732178044
28877	1	105.2	-0.4235487240909133	0.3638684999939967
28878	0	113.5	-0.20192445027153008	-0.009181658747639349
28880	0	82.1	-0.002154492799832951	-0.00292607884137238
28881	0	63.8	0.09207303824322298	0.001860662620810182
28882	0	78.2	0.05439072782639414	-0.0008732393096113079
28883	0	50.7	0.11238383535319008	0.0021745311277064708
28884	0	57.0	0.10717549135279841	0.0018098177976982697
28885	0	101.8	-0.11386519402917475	-0.004463669232266966
28886	0	64.3	0.08140369729232043	0.001636171677395128
28887	0	134.3	-0.18609431444166694	-0.005706361145129541
28888	0	60.3	0.1168557511579711	0.0024376433391482028
28889	0	63.3	0.08802403091534507	0.00123271589382819
28890	0	86.3	-0.06979552113707177	-0.003510188469497065
28891	0	67.2	0.12103418379835784	0.0022371479991444465
28892	0	70.6	0.09910924369026906	0.0035350710628835698
28893	0	107.0	-0.10687168264063075	-0.00668710077346052
28894	0	77.1	0.0630178164934041	0.0003139093447224443
28895	0	78.6	0.09371302814828232	-0.00023651601411006694
28896	0	103.5	-0.08259251449420117	-0.0036153860395980136
28897	0	83.8	-0.028028308382607066	-0.002824126972101111
28898	0	84.6	-0.014167702877370176	-0.0024229239211857063
28899	0	97.5	-0.08860115622391458	-0.004920617553565689
28900	0	117.7	-0.31281609208369626	-0.08863512789556688
28901	0	72.7	0.015693760701455176	-0.0006532449053694698
28902	1	76.3	-0.003658870873739943	-0.004580480924781711
28903	0	87.9	-0.13500239693454932	-0.005436345097906633
28904	1	51.6	0.35735554845794104	-0.26438976141878107
28905	0	106.0	-0.1297008619463304	-0.006828966545097872
28906	0	85.8	-0.05364989997853991	-0.004036493233363232
28907	0	67.9	0.04277090224181302	6.031535141512795e-05
28908	0	106.5	-0.15034057151002345	-0.007026271119733692
28909	0	69.9	-0.009439133550738915	-0.0011967257636578928
28910	0	64.9	0.09418161440547555	0.00256025616150777
28911	0	65.2	0.10761042161704973	0.0015254370242542383
28912	0	87.8	-0.12065377112326678	-0.00466643832570005
28913	0	67.8	0.02900804795976728	-0.0003950540225653861
28914	1	47.076	0.6160380462042522	-0.4493411005219235
28915	0	66.3	0.023195925897103734	-0.0006524371792512353
28916	0	125.8	-0.27450039876811205	-0.007613744807306222
28917	0	67.9	0.03894427532842383	-9.423508051239158e-06
28918	0	85.7	-0.010784185569616966	-0.0034164097735558748
28919	0	88.4	-0.1850152203409234	-0.006847512253184013
28920	0	77.5	0.021287504401174374	-0.001296400990117779
28921	0	94.2	-0.09009576323698275	-0.008068917540596545
28922	0	69.5	0.045689744705799964	0.000842976445173175
28923	0	53.9	0.0846754725354258	0.0020626286571179507
28924	0	94.1	-0.07690195131098153	-0.003492472457137003
28925	0	85.6	-0.008656312438892201	-0.002772406603862866
28926	0	82.0	-0.0015867020869627594	-0.00415352560302783
28927	0	81.3	0.0476912582666846	-0.0012564966927598046
28928	0	86.8	-0.08315792593744117	-0.005082175514236735
28929	0	66.9	0.009332292412640527	-0.0020223347002146378
28930	0	77.6	0.012567265315097756	-0.0015821804535093777
28931	0	64.9	0.06258406719053164	0.0015134105695409111
28932	0	76.2	-0.005782957988558337	-0.0015033055551583472
28933	0	61.9	0.09153671174426563	0.0007877706275969025
28934	0	62.1	0.10407205717568285	0.0014713202469963818
28935	0	98.9	-0.13830830922944007	-0.007682921016370831
28936	0	85.2	-0.030914439812186174	-0.0037208071002161657
28937	0	66.7	0.05141356505791191	0.0008408751397585415
28938	0	94.0	-0.12815945875644683	-0.011220693366621844
28939	1	51.4	0.5653709637081483	-0.3707528020907274
28940	0	74.7	0.08628452903358266	0.0006183074662950546
28941	0	136.4	-0.06383085292135365	-0.003999857966063811
28942	0	101.4	-0.09111343773384578	-0.009385000402626936
28943	0	71.2	0.05216358610079624	0.0009981039778489697
28944	0	58.8	0.1615674709272571	0.002727487396585427
28945	0	55.0	0.15705199316923973	0.0027978688020126484
28946	0	72.1	0.01611121118115261	-0.00045132249451987154
28947	0	56.2	0.2709407056714408	0.01957120078612039
28948	0	60.0	0.13866790277254767	0.005186938184392738
28949	0	95.5	-0.2827793679800816	-0.04440860753422681
28950	1	121.84800000000004	-0.27547076535056114	0.16095540076186152
28951	0	87.4	-0.2700424892274896	-0.031816436537443524
28952	0	120.8	-0.2271189843901666	-0.006764769917199785
28953	0	71.6	0.041689559939783065	0.00039829736147028175
28954	0	92.2	-0.11902127649937756	-0.005352722350819731
28955	0	57.5	0.17611245982162654	0.004096018075060015
28956	1	68.9	0.2937497502977494	-0.24999249998242723
28957	0	76.6	0.04063168408488855	-0.0008936508178157082
28958	0	49.1	0.11455002517602407	0.002957937105152961
28959	0	59.7	0.11236162397428416	0.0023666782786671316
28960	0	78.9	0.08181193917500787	-0.0003825336671881743
28961	0	66.5	0.007140248920419253	-0.0006431906308225636
28962	1	49.0	0.37000562603119763	-0.3500181434705713
28963	0	84.2	-0.09391995934885927	-0.009872588383527984
28964	0	142.3	-0.15486826716305221	-0.005316755043516637
28965	0	56.2	0.13522492640907877	0.0036118754191565247
28966	0	59.8	0.12852369699743577	0.002242022428712088
28967	0	105.5	-0.24116735567932482	-0.023971112141806906
28968	0	97.9	-0.097540957878693	-0.003812377762963585
28969	0	136.3	-0.21895525167614688	-0.007713882746525073
28970	0	83.1	-0.040137978461920285	-0.003298694229030791
28971	0	91.1	-0.1224310992481187	-0.00515322715603795
28972	0	66.8	0.056418544356129134	0.0007279279679894896
28973	0	60.0	0.14856595359556377	0.005443693377322239
28974	1	61.2	0.15659586155990837	-0.12199352343364879
28975	0	65.1	0.05627023895422462	0.0029345631994904327
28976	0	61.8	0.07797815327189164	0.003398691138419603
28977	0	57.8	0.15457122321496716	0.003675022055543259
28978	0	94.0	-0.05896643960149959	-0.002902016451815215
28979	1	82.8	-0.04966589073836804	0.04066887358471039
28980	0	85.2	-0.1877612022559624	-0.010527859279884146
28981	0	85.8	0.008553314218937885	-0.002074869685193212
28982	0	88.1	-0.17058709300286137	-0.012768987862483793
28983	0	65.2	0.0659897940402152	0.0008156949824644864
28984	0	92.3	-0.11880239146453096	-0.005044841784352743
28985	1	90.74499999999996	-0.17508859777788166	0.14789999067474138
28986	0	75.2	0.03263444506097585	-0.0008709593007506688
28987	0	125.8	-0.34016481426428075	-0.012778207551416433
28988	0	88.3	-0.05556997936370317	-0.005661994691665867
28989	0	69.2	0.013953601010493004	-0.00040145588148506696
28990	0	67.5	0.08264455459360033	0.0008261216781885413
28991	0	75.0	0.013401280300226063	-0.0019177975862786252
28992	0	71.8	0.001846968206577003	-0.0014513858533638981
28993	0	86.2	-0.07665944174781908	-0.003882903406197901
28994	0	87.2	-0.059537274042028	-0.0035815853248853434
28995	0	87.8	-0.0705736331017688	-0.004121298912154317
28996	0	67.4	0.15474921864736826	0.01534696708865198
28997	0	79.6	0.036557955036871134	-0.0022077987213151937
28998	0	87.2	-0.1528219629226951	-0.007666372378132436
28999	1	86.0	-0.13789257910603192	0.1245896450413497
29000	0	77.4	0.06301970355364028	-0.0008659744583817892
29001	0	129.3	-0.16023743230837864	-0.006574246103091651
29002	0	54.0	0.12133414629765321	0.0025819893700486105
29003	0	101.4	-0.16659312681347366	-0.009258826394092042
29004	0	98.4	-0.11296976584009827	-0.007669315493423536
29005	0	95.6	-0.12750626367982476	-0.004911869739353373
29006	0	74.5	0.03754393645236269	-0.0005471086773966117
29007	0	72.0	-0.011729299292666837	-0.0019807820150147164
29008	0	108.9	-0.09741342736157821	-0.005890484278840878
29009	0	81.8	0.24195568860520142	0.0020187355554894568
29010	0	94.4	-0.18598091408552136	-0.010039270250863777
29011	0	124.1	-0.05398802446917398	-0.02435584682182006
29012	0	89.2	-0.08704874138982269	-0.004081248374667864
29013	0	95.9	-0.060823361758841205	-0.0033109312788096863
29014	0	151.3	-0.20323959996120539	-0.008253960818543507
29015	0	74.9	0.08992857229639777	0.003832381539076629
29016	0	80.7	0.3165117196014617	0.005095520346257417
29017	0	92.3	-0.10125465909007471	-0.00462871501858572
29018	0	86.6	-0.10358146166987717	-0.008567482130197038
29019	0	76.0	0.022926745965145528	-0.0012837880690772024
29020	0	60.3	0.0766385008575162	0.00159909694198517
29021	0	70.0	0.04340556567866588	-0.0001486873404328826
29022	1	141.2	-0.19007252105890074	0.16725481840310225
29023	0	50.9	0.4024417360723019	0.036238887891051015
29024	0	51.9	0.1505113531506504	0.006583625537004109
29025	0	88.0	-0.11909281965764239	-0.008315065247408146
29026	0	66.6	0.053668835984077304	0.0008241562367196381
29027	0	95.3	-0.1269994184729294	-0.013189771481400235
29028	0	63.2	0.048599812539177945	0.0009059881938763732
29029	0	103.0	-0.048769897108199074	-0.003057615397107144
29030	0	109.9	-0.23773022963036783	-0.00906026442055063
29031	0	69.6	0.044292738403426485	4.600674337664371e-05
29032	0	100.3	-0.05751153968868312	-0.002928834054055237
29033	0	76.6	0.05533347450743895	-5.9088962769802644e-05
29034	0	78.1	0.03679339273448568	-0.000580549353734501
29035	0	76.8	-0.011217082269024103	-0.0038632490786062474
29036	0	69.6	0.020388264366891236	-0.0008362247617380434
29037	0	62.0	0.05259196551865898	0.000417666515565118
29038	0	78.9	0.04772689316037577	-0.0005149040709862149
29039	0	73.8	0.00805892008380033	-0.0010325213178450604
29040	0	86.2	-0.2538448738581501	-0.010632097488669437
29041	0	75.2	0.0017764578552450984	-0.0010701509948815673
29042	0	77.1	-0.020524012748966924	-0.0022646677255331185
29043	0	86.4	-0.08926718770497245	-0.005391561156788222
29044	0	69.9	-0.004872861064970493	-0.0010532956072470177
29045	1	87.3	-0.12370185213687364	0.11225523101728747
29046	0	98.7	-0.14622344466659706	-0.006099719513707619
29047	0	98.1	-0.17026061005040538	-0.007513672516079967
29048	1	70.8	0.030976010809186848	-0.031307397252743806
29049	0	96.6	-0.05216767325287219	-0.0038263834527096302
29050	0	71.8	0.01267837345926091	-0.0010829805898733451
29051	0	102.5	-0.09184986378904432	-0.009581738746873784
29052	0	88.3	-0.14013284175051377	-0.010278080724096054
29053	0	56.8	0.056017007630434816	0.0017678447045404591
29054	0	74.5	0.023394654121249914	0.0012912500890488348
29055	0	65.8	0.06353531560307601	0.0008512022553831023
29056	0	87.7	-0.12522099579684437	-0.006454297556242486
29057	0	118.5	-0.11779984385636635	-0.004794725442690286
29058	0	82.5	-0.03971599915623665	-0.003211330594114648
29059	0	107.7	-0.12622135464061285	-0.010123343619227447
29060	1	40.1	0.2433786372692557	-0.20768909896983936
29061	0	86.1	-0.061712705023470336	-0.00341536246093604
29062	0	66.6	0.06631031962030101	0.0007803217722502841
29063	0	80.4	0.02415498896432109	-0.0014559250095811157
29064	1	91.9	-0.09891148712695576	0.0681842566971665
29065	0	79.3	0.07145439519465435	7.987497316250795e-05
29066	0	61.7	0.09703067355416715	0.002227038362877389
29067	0	75.2	0.013916485361289232	-0.001688968863391114
29068	0	75.1	-0.015301551526645198	-0.0018917268142000323
29069	0	136.2	-0.14919412434415427	-0.007643953810790438
29070	0	61.6	0.11473222057102248	0.0016729748825253911
29071	0	74.1	0.041304938511224465	-0.0003607854248999453
29072	0	89.7	-0.21314483257883693	-0.006424050857332993
29073	0	80.6	0.03315256903762929	-0.0016194287151078022
29074	0	108.9	-0.13127165470836916	-0.0048549555755879005
29075	0	65.9	0.014781442500301637	-0.0005413008655098444
29076	0	91.9	-0.09228553305019159	-0.005518663487139535
29077	0	67.3	0.05433996405289508	0.0004108485212331711
29078	0	90.3	-0.156352033500385	-0.009315289371495429
29079	0	97.6	-0.12627377720968797	-0.006055767016766554
29080	0	79.6	0.3884375528175151	0.007651651273202443
29081	0	57.6	0.13535078486800195	0.0043144781330300905
29082	0	72.9	0.004365589403547346	-0.0006109275218889185
29083	0	91.0	-0.11173137668980053	-0.018793326426019615
29084	0	68.6	0.0030827667762059717	-0.000742989940699394
29085	0	70.3	0.02146187610551715	-0.00030284743431218867
29086	0	87.5	-0.10499114289740101	-0.004200880218469633
29087	0	86.9	-0.0656434878312284	-0.005878782427345873
29088	0	39.404	0.6182825806384208	0.15140122438592485
29089	0	92.4	-0.05189031304209493	-0.004668931640748493
29090	0	96.5	-0.1006857281163102	-0.005210186624938262
29091	0	62.3	0.17889802359766327	0.004264761004875936
29092	0	81.7	0.061702594445843716	-0.0007471068126990183
29093	0	77.5	-0.09589071621373296	-0.0037651572586837184
29094	0	75.97599999999998	0.012406790272099897	-0.0009893532000758048
29095	0	119.9	-0.1186379121314967	-0.005827082172769146
29096	0	81.5	0.04305870528181549	-0.002354530651394208
29097	0	101.7	-0.1012249159704661	-0.005134542116116488
29098	1	45.4	0.3304213048371021	-0.23902879663471868
29099	1	157.2	-0.36965814968803895	0.2843981156477712
29100	0	81.7	0.011436705905129201	-0.0037587894394150506
29101	0	78.0	0.007963523088023066	-0.0023406589397302734
29102	0	98.5	-0.08351433453068603	-0.007753590044422467
29103	0	91.5	-0.10684800990618533	-0.005100825420351297
29104	0	84.8	-0.05386666357086506	-0.0030392729376095113
29105	0	143.5	-0.21384410663327436	-0.014514862051124417
29106	0	77.2	0.04840777221927419	-0.000862990269680173
29107	0	89.1	-0.1772833933616057	-0.014416557169775244
29108	0	82.5	-0.026257191651850007	-0.0028926456913181955
29109	0	104.6	-0.005602557414211333	-0.002422920276814303
29110	0	74.8	-0.003738612899906002	-0.00116216469778826
29111	0	70.7	-0.017914444325258957	-0.0024615640196214363
29112	0	122.9	-0.21037812258291524	-0.006700585642428829
29113	0	77.2	0.04028030034492258	-0.0015714854189761592
29114	0	40.846	0.17658521808718797	0.004216947271719051
29115	0	120.8	-0.34404642739519475	-0.05337445106527199
29116	0	73.7	0.009587873201817275	-0.0007217859889165933
29117	0	101.8	-0.14070516235439573	-0.008991428234646874
29118	0	103.9	-0.11679578280914575	-0.00469752755524891
29119	0	49.4	0.29107874795398675	0.012366977542601982
29120	0	60.4	0.06571908048423938	0.001125547996749665
29121	0	74.4	0.01923588329413906	-0.001615194360719444
29122	0	55.4	0.18693979076336836	0.011468480556764969
29123	0	109.3	-0.34677559503261	-0.013104421101550258
29124	0	82.6	-0.043015285687171854	-0.003352648806476343
29125	0	96.9	-0.13318071753287222	-0.006755922820802222
29126	0	101.4	-0.1487264908417128	-0.01937512794344262
29127	0	74.1	0.015558862745761872	-0.0007710607291287973
29128	0	100.6	-0.21996416390809465	-0.008180385052121219
29129	0	82.09300000000003	-0.012698368397192098	-0.0049996474259141966
29130	0	85.3	-0.06689471923210658	-0.00861870292965032
29131	0	99.2	-0.23828486665175297	-0.018548143732658715
29132	0	69.8	0.06067086793645285	-4.050271895055131e-05
29133	0	93.9	-0.1520640358219389	-0.008269337256232422
29134	1	78.9	0.03128278698003851	-0.03226032916779954
29135	0	56.1	0.14141519946150946	0.002851913188067944
29136	0	56.4	0.09535286891181022	0.0033538686610782636
29137	0	75.3	0.02736158139281906	-0.0003269071526894869
29138	0	139.1	-0.20266625527932774	-0.025263760347498443
29139	0	61.8	0.08550703936826903	0.0023655774672644123
29140	0	59.7	0.1978537540002144	0.003259394930472698
29141	0	94.4	-0.10834469003870617	-0.007522267377603912
29142	0	57.7	0.12925229642726482	0.025478393270875657
29143	0	102.4	-0.11599194991786499	-0.005977202072421341
29144	0	104.0	-0.09907222549023573	-0.006712200297881222
29145	0	109.8	-0.23078933614795097	-0.010354029967997655
29146	0	98.6	-0.049528241718595385	-0.004065422812268834
29147	0	88.8	-0.2022514582258882	-0.012314282531951376
29148	0	119.9	-0.32368165222683454	-0.013441449612285281
29149	0	75.6	-0.03955248193535954	-0.003512833158288748
29150	0	78.8	0.06644944372866303	0.005586989980259987
29151	0	97.5	-0.11260688876116183	-0.005801947713825543
29152	0	69.9	-0.007168695116066374	-0.00109113036254076
29153	0	168.8	-0.1853791282067541	-0.015594871536661803
29154	0	112.2	-0.29054908176354366	-0.04577858138809411
29155	0	79.5	0.056282797402585856	-0.001419612489270024
29156	0	85.7	-0.027345736336312258	-0.0037357884976221365
29157	0	47.9	0.1410871436559828	0.004528209518987185
29158	0	129.0	-0.18695533441926818	-0.0065923993420281745
29159	0	72.2	-0.01572795870900154	-0.0014725249372623613
29160	0	72.6	0.07158738698530942	0.0018329034853651644
29161	0	113.9	-0.23257378016388974	-0.009282073923201581
29162	0	49.5	0.14932252787274775	0.005867429254121976
29163	0	110.0	-0.21145971077040304	-0.006347379287122854
29164	0	92.9	-0.27070609736896584	-0.012117767148300856
29165	0	81.7	-0.019764403276727537	-0.0038853131170744565
29166	0	97.4	-0.09633828905696282	-0.007605593093529769
29167	0	96.6	-0.10659446866274812	-0.005017061098326169
29168	0	56.6	0.06676500924123684	0.0009543051736179537
29169	0	117.0	-0.2503919228447485	-0.046462434787732106
29170	0	62.7	0.072028110957006	0.003531387735791494
29171	0	109.8	-0.17458336332067848	-0.01185635282896141
29172	0	64.9	0.1045210492006736	0.016632506111103538
29173	0	79.3	-0.03801550695695914	-0.006144263815966105
29174	0	106.3	-0.18502102291566552	-0.006795486736243908
29175	0	81.1	0.02387376733671408	-0.0035088762581295904
29176	0	63.1	0.11242951207386795	0.00929481430127782
29177	0	63.6	0.09480689054424875	0.001220777408054418
29178	1	77.8	0.00644411512609804	-0.011936506128756677
29179	0	56.9	0.13876570832915605	0.0055457900947774846
29180	0	115.1	-0.11640816945175175	-0.006740010302036882
29181	0	72.7	0.0034813828020123765	-0.0010525739346405039
29182	0	62.3	0.14058721524919382	0.002993532734506831
29183	0	117.8	-0.2665498066068394	-0.0122563553035655
29184	0	129.1	-0.24864123447344172	-0.0076191453917793745
29185	0	94.5	-0.15261045694514178	-0.00692219869139398
29186	0	93.4	-0.1482464572916506	-0.005721059231332563
29187	0	58.0	0.1457132192470599	0.003005759992163532
29188	1	51.3	0.2585456034736708	-0.21263536368944216
29189	0	70.4	0.03758896112604998	-0.00022254339706437334
29190	0	77.5	-0.03311782954854425	-0.003324968169655635
29191	0	70.9	0.15565243401343468	0.00929296125010903
29192	0	90.6	-0.1188798178008292	-0.005381079964678313
29193	0	64.0	0.08554134957084898	0.0010178994634931545
29194	0	130.7	-0.13368893784517422	-0.007653813388451744
29195	0	94.3	-0.10074622992880176	-0.005135914365454462
29196	0	72.0	0.04224208215903491	-2.6139862018339086e-05
29197	0	69.4	0.030346262874372767	-0.0004799156176776548
29198	0	48.0	0.21748267405480146	0.011074794330735282
29199	0	81.6	0.04495918126404285	-0.001319351650655176
29200	0	50.7	0.13533819468133151	0.005270631604588413
29201	0	58.4	0.13487038485577796	0.003236269711648699
29202	0	88.4	-0.07857906214124523	-0.004847522428310681
29203	0	56.2	0.07942591830831952	0.0022569671362426477
29204	0	59.72199999999998	0.23807508158503332	0.05238629856143351
29205	0	61.2	0.16833772670011968	0.006350321280464239
29206	0	88.6	-0.12055056366010103	-0.010899322942324872
29207	0	79.8	0.014751926721539348	-0.0019560232305851333
29208	0	68.2	0.058711226946674286	0.0007308999570618628
29209	0	59.8	0.13347226617042907	0.0044537186251281235
29210	0	92.7	-0.06664533194992692	-0.005784679895295831
29211	0	67.8	-0.00048573203606065365	-0.0004893062541553313
29212	0	102.8	-0.09801051045104396	-0.004504431387801183
29213	0	84.0	0.02273002451856155	-0.002407702874819813
29214	0	75.3	-0.010132279893383384	-0.002495496975486441
29215	0	64.0	0.026690796002279967	-0.00016524868718632182
29216	0	85.6	-0.13253491345979274	-0.006532645199659551
29217	0	112.0	-0.33307133325841276	-0.016919906812983648
29218	0	93.3	-0.18660656908003148	-0.008407447118910333
29219	0	86.4	-0.14186284495319706	-0.028673779611246734
29220	0	61.4	0.3216939671782311	0.06531828304298631
29221	0	100.5	-0.08357618302537594	-0.004142680566734894
29222	0	55.8	0.10079564572661184	0.00224337374924293
29223	1	120.4	-0.20327232493425254	0.19589295887457853
29224	0	65.9	0.04970774556905962	0.0013687010840919079
29225	0	51.9	0.09282671600871253	0.0032193114928937387
29226	0	81.7	0.09389221462025307	-0.0002292073138934017
29227	0	98.8	-0.13373980002349709	-0.0051203046229641785
29228	1	128.89279999999994	-0.15138850676082075	0.12543486258749054
29229	0	124.7	-0.24775748940499034	-0.014136599032513275
29230	0	76.1	0.012633862037444488	-0.0035599992977248555
29231	0	74.5	0.0666934779137373	-7.309379765354007e-06
29232	0	68.0	0.040972438172902914	7.073899843113631e-05
29233	1	65.6	0.10188683945941739	-0.08429090135729737
29234	0	52.1	0.3798887063426082	0.012384627332803152
29235	0	85.79600000000003	-0.10819812726549571	-0.01821504478255027
29236	0	75.7	-0.007198249971726909	-0.001603322614391256
29237	0	57.4	0.12744688142323868	0.0028612715761652556
29238	0	78.97299999999997	-0.014965376768726855	-0.006426344413334626
29239	0	69.2	0.044917422220169104	-0.00011243224155175621
29240	0	96.22599999999998	-0.11587375121738296	-0.008246692382570819
29241	0	84.1	-0.09562665515602567	-0.01407646418417649
29242	0	65.3	0.0680588992087869	0.00097841118349554
29243	0	51.9	0.37689078284683636	0.028578737253831372
29244	0	86.8	-0.10041545663995202	-0.0059976349875723615
29245	0	95.6	-0.148391918473877	-0.009383692402765521
29246	0	74.5	0.06531061288685305	0.0004055464923202322
29247	0	73.3	-0.0001017374093644321	-0.0011907105532355403
29248	0	49.3	0.1126704544716049	0.004067121252962031
29249	0	94.5	-0.13052123414876404	-0.005843940681058698
29250	0	85.6	-0.038177494413859675	-0.00329128750039193
29251	0	78.1	-0.01269609861529898	-0.004368511744769481
29252	1	70.7	0.07559189519379288	-0.060416926106665186
29253	0	72.2	-0.044456866189138966	-0.00209968937300149
29254	0	78.0	0.03175396193074994	-0.0019382394608958645
29255	0	69.8	0.014871384365833365	-0.0005978936196785367
29256	0	63.8	0.053116269907797685	0.00040312639418264054
29257	0	83.8	-0.06437133962323424	-0.0035887754762481978
29258	0	63.0	0.06105803641851526	0.0003300068892904545
29259	0	56.4	0.08983953054645098	0.0018049503572215094
29260	0	61.4	0.23217636399785987	0.054531032227751124
29261	0	60.6	0.11021602430194616	0.0022031278018135357
29262	0	72.3	0.04410425409418531	0.00047148304751616225
29263	0	76.4	0.02858590789907612	-0.002542716181579556
29264	0	86.5	-0.19896520755323582	-0.021338145814482627
29265	0	143.3	-0.14599454027984757	-0.008683918997948424
29266	0	51.4	0.15371341900073457	0.003478130952547895
29267	0	71.4	0.0479740052241832	0.0002508658976557325
29268	0	119.8	-0.03567422590253409	-0.006392281674132638
29269	0	84.3	-0.041898500098264777	-0.003148046952352065
29270	0	66.9	0.2234534629350528	0.0067215324119490084
29271	0	107.4	-0.3432270190906711	-0.009536359277498055
29272	0	56.4	0.088039537420962	0.0013651508129430164
29273	1	230.7	-0.1379788867747411	0.1255261094990267
29274	0	50.0	0.23976815548958258	0.026578791331323525
29275	0	63.6	0.09264176250109449	0.0018746090051402712
29276	0	62.9	0.14608288074773737	0.0016148394766463817
29277	1	75.1	0.017231741079478526	-0.017941498929163073
29278	0	59.9	0.2157679134522332	0.018097535876210404
29279	0	79.5	0.232009800705011	0.007771751224100891
29280	0	72.6	0.024581433196319266	-9.515957937366844e-05
29281	0	63.4	0.08710076018678956	0.002012113744806611
29282	0	116.9	-0.22134221380739472	-0.0064670946822039605
29283	0	62.5	0.13355582553753628	0.004214218267716475
29284	0	87.2	-0.09320406909496523	-0.00469818687659261
29285	0	49.1	0.1985431235039141	0.006620496649738783
29286	0	73.2	0.024124236626550555	-0.0008998842225928001
29287	0	109.7	-0.29628250734944594	-0.0074029783274602405
29288	0	93.9	-0.11673296260717325	-0.018183154938355758
29289	0	65.1	0.043949567103059965	0.00016124768489483263
29290	0	61.3	0.0522300752485171	0.0007866363776868954
29291	0	116.7	-0.22018351981928572	-0.06644695727987568
29292	0	71.2	0.05314009005250409	0.0003483323415617225
29293	0	71.5	0.051511981158982964	0.0010494818784081755
29294	0	56.0	0.10208642260316993	0.002477238318469755
29295	0	71.2	0.04030495914677158	-0.0002710794251565107
29296	0	59.8	0.07229377860855311	0.0014944311839538372
29297	1	121.4	-0.2074417359980871	0.1964551098264289
29298	0	76.2	0.04198548142239451	-0.00044566862359360864
29299	0	100.6	-0.21949356804112904	-0.007436614419829088
29300	0	97.0	-0.22182061814703047	-0.033607646579600005
29301	0	66.2	0.08202029332052917	0.0012382417893589614
29302	0	76.3	0.019644765822857152	-0.0011319286094548264
29303	0	65.5	0.10032283581164665	0.001192315173999063
29304	0	73.3	-0.018170707394951024	-0.0016447786195696325
29305	0	60.7	0.10770518972398713	0.0021947441058257004
29306	0	61.28440000000001	0.05888922436803114	0.0009454441969888701
29307	0	65.6	0.01448361606115941	0.00016968880140904585
29308	0	50.0	0.10802191943000071	0.0046953971261191095
29309	0	160.6	-0.21588254104938823	-0.006389472834631174
29310	0	115.2	0.019755195635952988	-0.002490146825633941
29311	0	103.0	-0.10612720052292571	-0.004070501842683753
29312	0	77.1	0.0012079646746860817	-0.00566841260557314
29313	0	79.6	0.05462655213160906	-0.0011725197703651563
29314	0	115.3	-0.23644517124647974	-0.007407602055007113
29315	0	71.7	0.04080045796436025	-0.0006796847037907744
29316	1	82.5	-0.1911494906633161	0.16148789774114544
29317	0	96.7	-0.09139501757657854	-0.005324991104540139
29318	0	89.5	-0.17212597321532666	-0.011169804343165711
29319	0	108.7	-0.32743923813017317	-0.011983998708331181
29320	0	106.0	-0.24718083564785776	-0.008978203916942982
29321	0	84.8	-0.04664327932195738	-0.0045515969875893954
29322	0	52.9	0.09337209679302759	0.0012108092661202645
29323	0	109.6	-0.13917444180184976	-0.005422559836341434
29324	0	86.2	-0.1829916061522672	-0.007874946360562591
29325	0	64.3	0.0689184356860933	0.000655940833050588
29326	0	77.1	-0.025794612202502322	-0.007858908294007183
29327	0	54.3	0.11971503433212638	0.002759399869595375
29328	0	95.0	-0.09924109982227673	-0.00578416695262517
29329	0	88.2	-0.1820316470968537	-0.01068382939912273
29330	0	88.7	-0.06313102436275221	-0.003968195670529942
29331	0	88.2	-0.162293388399994	-0.01446490301242484
29332	0	84.80699999999997	-0.1759244861546904	-0.018265477357926687
29333	0	62.9	0.0876144025165122	0.001333574728641624
29334	0	56.3	0.0713368947787676	0.0017020184861798696
29335	0	110.6	-0.27266027851297986	-0.008433315347579655
29336	0	128.9	-0.22014061047293945	-0.007530484416666827
29337	0	67.9	0.07808515601046383	0.001153124343396318
29338	0	78.0	0.08721750366315245	-0.0001472438636989939
29339	0	113.1	-0.16030523157073184	-0.009396292669191099
29340	0	78.3	-0.04843091828748584	-0.011974897077666715
29341	1	86.3	-0.21119737024558707	0.15719713312137643
29342	0	72.7	0.037743087406968696	0.00012210284630907164
29343	0	79.3	0.0006215814444585704	-0.00278720639042445
29344	0	83.4	-0.06332863480958623	-0.004694568315972945
29345	0	87.3	-0.1820687268584734	-0.0184977784539327
29346	0	72.4	0.05030331939831376	0.00028605250704920657
29347	0	108.1	-0.11598534147196915	-0.006038764029610255
29348	1	77.0	-0.15574573230650277	0.1092391279126398
29349	0	55.9	0.21451781963935354	0.014080529248822731
29350	0	78.0	-0.013108925737440586	-0.002184415499371593
29351	0	67.4	0.08546494652354159	0.0008936805103455267
29352	0	61.8	0.11682605692883953	0.0019854166847324407
29353	0	64.1	0.08055703294603155	0.0010533295934444216
29354	0	89.8	-0.08255070436454844	-0.004421822188936569
29355	0	50.3	0.08547864023130387	0.0026754728645799635
29356	0	96.2	-0.06443481448094826	-0.004099158267544175
29357	0	71.4	0.018394354333053343	-0.000728126953330588
29358	0	87.3	-0.11302836542937439	-0.008774384183204519
29359	0	64.1	0.1311000360569451	0.005260986252604247
29360	0	64.2	0.12545079017803074	0.003013324702319317
29361	0	81.9	0.04702151913626585	-0.0015933193494895516
29362	0	47.29400000000001	0.7717723017323297	0.24419182727011382
29363	0	66.9	0.08999585468135775	0.005882612451783095
29364	0	79.3	0.01155394755594898	-0.0014959137718590452
29365	0	86.1	-0.12990834357670974	-0.0069749547737625
29366	0	96.4	-0.10739604505850002	-0.005485492284979105
29367	0	96.6	-0.0871457566031022	-0.006997852481852375
29368	0	63.8	0.11798729604273103	0.0024172381071796128
29369	0	66.7	0.17735773380898173	0.010596724471343499
29370	0	105.1	-0.07211481862107758	-0.004611493206780798
29371	0	99.3	-0.22116973461792805	-0.010966912009409425
29372	0	84.1	-0.01818372499756515	-0.004081781031309754
29373	0	90.5	-0.1090381232840009	-0.006841992494008645
29374	0	97.4	-0.0616460827208939	-0.0032847136655401155
29375	0	77.2	0.050523244164069184	-0.0007566368764476129
29376	0	43.7	0.0860151229435578	0.0030423344649328802
29377	0	91.2	-0.14754825269605498	-0.01062698147585069
29378	0	64.3	0.060413941315375266	0.0007804371383401794
29379	0	60.1	0.12418185560172423	0.0036457698172820637
29380	0	63.7	0.053272988150361925	0.0006428843377688738
29381	0	74.9	0.026165935911238194	-0.0006437716748524916
29382	0	65.5	0.0515254870429635	0.0005507092956993039
29383	0	88.0	-0.12382879452733322	-0.004604110494347909
29384	0	69.3	0.056210011925082654	0.0005246678917835136
29385	0	74.9	-0.0014324342203326523	-0.0015583177086236273
29386	0	125.4	-0.22940352147631346	-0.020421933583296557
29387	0	58.7	0.21940129111753776	0.022155368992565105
29388	0	86.6	-0.15152802023966797	-0.00794546526712691
29389	0	50.4	0.7080793103553006	0.126954814138592
29390	0	57.7	0.21302311735530383	0.009008221104653585
29391	0	63.4	0.11397436959354673	0.012724109394463137
29392	0	63.2	0.07590084479388315	0.0019315188319648522
29393	0	71.8	0.013620320168090984	-0.0004599061633234025
29394	0	66.9	0.0672146222491283	0.0007591717274524601
29395	0	79.7	-0.004031551068997942	-0.0046561573046418805
29396	0	82.9	-0.08285943141020835	-0.008181888585565183
29397	0	99.0	-0.11496767245780211	-0.004853801956748954
29398	0	77.8	0.05453104245173745	-0.0007886339612983329
29399	0	69.3	0.14115528324001933	0.001868734876100753
29400	1	79.7	0.04609334044298157	-0.047432900315898106
29401	0	53.8	0.09825425191479735	0.0056515863927535295
29402	0	67.3	0.12399867513542995	0.006286105076785174
29403	0	53.7	0.10743856303836219	0.01491884904316153
29404	0	77.64399999999998	0.007760764856706373	-0.0011229366493395723
29405	0	82.3	-0.044496250188327396	-0.0036035909714305907
29406	1	88.3	-0.0668488912016619	0.048702602178609125
29407	0	82.6	-0.020315338335349223	-0.0027059536819773974
29408	0	101.0	-0.06968823521194281	-0.004087573174738324
29409	0	93.5	-0.06066936656064354	-0.003540025046735718
29410	0	103.0	-0.027624811020097697	-0.007278421990187003
29411	0	104.6	-0.11061077154171653	-0.007247050171308805
29412	0	101.8	-0.16904207683482672	-0.006729600003773356
29413	0	77.1	0.10857847441261402	-4.2694606085007826e-05
29414	0	112.0	-0.2539229737087153	-0.012795577752439129
29415	1	67.1	0.09787088089244207	-0.07564348377077988
29416	0	110.0	-0.054515431315405295	-0.003923669993228492
29417	0	54.4	0.21718975137453525	0.007051316068522442
29418	0	57.6	0.16211467368144075	0.006985870373182617
29419	0	91.0	-0.14064258233702276	-0.004250119569829591
29420	0	107.6	-0.4562747731475392	-0.037194952856661224
29421	0	74.30299999999993	0.02074516194919124	-0.0011255386100560815
29422	0	56.5	0.09198078047554009	0.00153741081357096
29423	0	79.1	-0.0002643790692673065	-0.0022434768746689045
29424	0	92.0	-0.15958870202343678	-0.0065370665087899635
29426	0	87.3	-0.09474331695848377	-0.004118082186824356
29427	0	63.3	0.10799096684076358	0.0024507332739752597
29428	0	74.10299999999997	0.024145686785690488	-0.0008807627723946917
29429	0	88.8	-0.16669831477187108	-0.0063422444084245515
29430	0	106.9	-0.25465598106605464	-0.032050252852261096
29431	0	55.7	0.09623071880452334	0.002462187023919367
29432	0	65.9	0.09843983038933948	0.0017574690766941038
29433	0	97.3	-0.09495933644706384	-0.004435700628076817
29434	0	89.4	-0.09122477446589619	-0.006426576872544721
29435	0	79.0	-0.01850741688546259	-0.0030029456221406614
29436	0	49.7	0.20360079094162212	0.007466148150257211
29437	0	134.7	-0.24783156804909232	-0.007947921608571695
29438	0	81.4	0.029689529590308666	-0.003166508368835447
29439	0	68.6	0.08663392283348367	0.002609518903454802
29440	0	121.8	-0.21341539932414888	-0.021651659012727236
29441	0	87.9	-0.06101076649082825	-0.004138110778196537
29442	0	61.1	0.07284982696268708	0.0016349676515010241
29443	0	91.7	-0.06171729220432462	-0.0031767653286706634
29444	0	58.2	0.1541916376580484	0.004650194785742624
29445	0	77.0	0.007759720787056721	-0.0016784140160467846
29446	0	73.0	0.0056690753609873355	-0.0028705888199171254
29447	0	92.3	-0.16667515013017692	-0.021223555493565728
29448	0	84.4	-0.04377191156730987	-0.0065033289851452345
29449	1	92.3	-0.1789226179382531	0.17119533807263076
29450	0	67.67600000000002	0.08670947070192779	0.00554190708015455
29451	0	53.6	0.12435818058566656	0.0030017371875747326
29452	0	91.0	-0.1549887275127694	-0.010008260014371875
29453	0	84.7	-0.03608100164111238	-0.0034300592757699863
29454	0	82.1	0.018391432807780803	-0.0023175740818731014
29455	1	51.98399999999998	0.3968418244284112	-0.2895073282112518
29456	0	81.2	0.004302513666334562	-0.0031750132890061194
29457	0	85.7	-0.06650677153537982	-0.012504697623012017
29458	0	83.5	-0.011796814394183458	-0.004106425174873772
29459	0	82.6	-0.08302774154313375	-0.010394077446078643
29460	0	65.7	0.09461917338985949	0.0016521509654499743
29461	0	98.3	-0.1177971429618774	-0.005386506221036676
29462	0	56.8	0.11657041325699538	0.002028755209776316
29463	0	63.7	0.10290785354585387	0.0015674511568352393
29464	0	87.7	-0.10525421686773188	-0.007120514807496348
29465	1	102.5	-0.16519457009714097	0.11522607810702214
29466	0	88.2	-0.05014489264402073	-0.0029250351437720653
29467	0	53.007999999999974	0.36322834213252647	0.010425059721530718
29468	0	94.9	-0.07556759645743295	-0.012373372023586605
29469	0	70.3	0.05981942619709298	0.001837914533145206
29470	0	78.5	-0.0111830004544463	-0.0035895599443275293
29471	0	83.4	-0.04176297066488769	-0.004150190287268323
29472	0	97.4	-0.13949589817691593	-0.009765569174548884
29473	1	62.7	0.14536653962754645	-0.1399728279055456
29474	1	66.9	0.06142274494166486	-0.059664955703309375
29475	0	107.2	-0.13475860382057728	-0.010407710918175075
29476	0	58.2	0.08319667580793612	0.0009170419029224711
29477	0	88.4	-0.14334188649151475	-0.01554097055680581
29478	0	70.1	0.019981839874293656	-0.0007662035369560798
29479	0	87.0	-0.015128345455043019	-0.005802328856830437
29480	0	146.7	-0.20559854684380116	-0.006907307574890322
29481	0	64.1	0.08321916177356616	0.0013132985543216564
29482	0	77.7	-0.0030202326512662695	-0.002372857799943616
29483	0	89.1	-0.1041043355721049	-0.006132077650960818
29484	0	60.3	0.25803798250271937	0.02762467697564963
29485	0	71.7	0.003348431760445237	-0.0008607663434254423
29487	0	106.1	-0.24792340153374243	-0.00907379339164785
29488	0	45.7	0.2812803549672244	0.0073736626562232
29489	0	117.5	-0.11722820000955834	-0.00506131477228233
29490	0	89.1	-0.14353884339221987	-0.01028126630162199
29491	0	59.1	0.12955709654989186	0.023050482144111515
29492	0	89.5	-0.06513794943178072	-0.010076965790075111
29493	0	94.2	-0.10089313450700138	-0.005519345683856847
29494	0	75.9	-0.003569933476159349	-0.0016418553824246677
29495	0	83.6	-0.08358549214660889	-0.0065675744207193895
29496	0	66.4	0.10176614251872525	0.0035345656426808724
29497	0	101.3	-0.08603469543741085	-0.007278527978277287
29498	0	67.4	0.11424236529041082	0.02554234523801497
29499	0	83.3	-0.01525080842123134	-0.002403238968121975
29500	0	70.8	0.015050410689553246	-0.0005177083827499402
29501	0	90.3	-0.20109340865933337	-0.07633622490471752
29502	0	87.8	-0.0818953584198025	-0.007749110205765207
29503	0	61.0	0.1570128917109687	0.009443214076114575
29504	0	62.2	0.09509374334127642	0.0009624536731887985
29505	0	49.3	0.10391256223758683	0.0027605588491616206
29506	0	101.0	-0.06593752643489278	-0.004753185166339144
29507	1	74.5	-0.026333396739326418	0.018005829138750953
29508	0	65.1	0.11013536529894918	0.01219332342758065
29509	0	55.6	0.11373652880266309	0.0032068316475488048
29510	0	101.2	-0.0864856571154669	-0.004045940094304768
29511	1	68.5	-0.010230170922237448	0.0075807164323530565
29512	1	89.6	-0.14011729200882836	0.12101656873919882
29513	0	73.8	0.03617685907613486	0.00015502506134129835
29514	0	93.0	-0.1253597234057379	-0.005301633440964648
29515	0	84.7	-0.02349048652360216	-0.008659328207079965
29516	0	81.5	0.03612721700931434	-0.0010570845899656883
29517	0	51.4	0.08957889815839007	0.0026614935299550733
29518	0	72.5	0.00559626234183088	-0.0011502107474634304
29519	0	100.1	-0.09294365854177158	-0.004313448638078298
29520	0	102.5	-0.11012647251971067	-0.009609585618669586
29521	0	100.4	-0.06103950612602057	-0.003242477098420277
29522	0	72.0	-0.0022174100102856755	-0.001078437975632117
29523	0	93.6	-0.124909363612358	-0.006985130407452568
29524	0	45.96200000000001	0.5100459574116394	0.1297396568844465
29525	0	89.1	-0.05602362333878409	-0.007454616029573051
29526	0	109.2	-0.17667825494427233	-0.007445455457716348
29527	0	75.6	0.0516631015157327	-0.0002973349527341846
29528	0	118.5	-0.18227877609833376	-0.008714837282881326
29529	0	101.0	-0.15478631644346752	-0.009551564903761415
29530	0	91.3	-0.16498500538733787	-0.02648965087519074
29531	0	73.8	0.03710015986324288	-0.00040700204118794916
29532	0	98.6	-0.07807552557205781	-0.005210773388881486
29533	0	68.6	0.0639561505788006	0.0025898197935341825
29534	0	73.6	0.004143787934910506	-0.0012161618572767677
29535	0	90.5	-0.09194599418703	-0.004323217116781299
29536	0	58.7	0.17153869223268703	0.006020076525723922
29537	0	70.3	0.00954727159452159	-0.0009764660837879835
29538	0	59.7	0.14130069269007073	0.0029990519194808005
29539	0	150.6	-0.08240446776826867	-0.0089719589643242
29540	0	112.2	-0.15834153246949426	-0.007889192659120336
29541	0	51.0	0.15978578905807808	0.003663255873693514
29542	0	90.5	-0.09337830777349881	-0.008931224308683112
29543	0	80.0	0.3569295840715058	0.00565299729215692
29544	0	82.9	-0.07192923410935327	-0.017052827560629348
29545	0	82.0	0.3489255955456756	0.004343748860519745
29546	0	78.0	-0.005605208562221378	-0.002789806629072046
29547	0	139.1	-0.18159410432633014	-0.005687847312324236
29548	0	145.3	-0.2431868707613321	-0.006916219004359517
29549	0	183.2	-0.10450002369447611	-0.004705869764334416
29550	0	86.9	-0.07744559742562705	-0.004015779426828659
29551	1	51.8	0.14336533935315673	-0.1384159143489185
29552	0	96.8	-0.05719325193495024	-0.0030560315866827023
29553	0	66.0	0.09355337485589553	0.0165676821199539
29554	0	79.4	0.059276371682295576	-0.0005157108167595652
29555	0	108.0	-0.130588029495324	-0.00544274938078473
29556	0	86.6	-0.11128864770010113	-0.005288383907839085
29557	0	83.3	-0.09451316302211489	-0.012745658546254833
29558	0	79.3	0.06948880136106163	0.0019410981895141644
29559	0	62.2	0.06470583749399521	0.0006532007115546601
29560	0	51.3	0.12505070146825165	0.0024067507172116933
29561	0	102.9	-0.10462826927134301	-0.005715933720250299
29562	0	70.8	0.00362007882585749	-0.002005042124646225
29563	0	73.7	0.019349017831496895	-0.0011186716756002649
29564	0	52.8	0.08948763547767885	0.002006351216515797
29565	0	80.9	0.3382525539007038	0.0048901513054258085
29566	0	129.9	-0.18761863464099587	-0.006568394474185239
29567	0	77.7	0.019687255106749943	-0.0014135359353356297
29568	0	48.6	0.08183137703879038	0.0031741814603956768
29569	0	79.3	0.01255457690777257	-0.002765983201883226
29570	0	73.4	0.004655660445045214	-0.0009394693810206263
29571	1	80.3	0.005095794530003332	-0.011357699534029961
29572	0	64.9	0.0862738023555139	0.0012795767079178005
29573	0	59.4	0.19318374051922002	0.004973983035611154
29574	0	115.9	-0.3310589108824497	-0.011215365106796802
29575	0	87.6	-0.12612843536038418	-0.0058720454044089735
29576	0	56.1	0.15120875518023968	0.0022976299668120252
29577	0	60.4	0.08840995802544058	0.001281650832418894
29578	0	87.8	-0.056250169655133506	-0.002980271139520019
29579	0	74.7	-0.014327487755334005	-0.0036776342526268616
29580	0	86.6	-0.08896621923695784	-0.005913141447340069
29581	0	48.1	0.19088935574749485	0.0036339555051544317
29582	0	106.3	-0.20460609672998545	-0.008971016693467494
29583	0	84.5	-0.03491763986600563	-0.005623361132385693
29584	0	103.1	-0.1558191175775719	-0.010768762543863313
29585	0	100.0	-0.0933701979276957	-0.003316680631089923
29586	0	81.2	0.018119544145069087	-0.002236503755245845
29587	0	67.2	0.07902286252618068	0.005424388835549106
29588	0	93.1	-0.06922043424367438	-0.0037826701489342912
29589	0	78.3	0.016282610187889075	-0.0016748938190242356
29590	0	86.0	-0.1975284968963824	-0.04031260860126201
29591	0	81.9	0.31847850110579745	0.004937327864873511
29592	0	81.2	-0.00035479844850488007	-0.002624003536442072
29593	0	81.9	0.02348997385718394	-0.0018676757254628435
29594	0	71.6	0.017713256280869245	-0.0012443755215633017
29595	0	87.8	-0.04851335854904028	-0.003370355890095972
29597	0	84.1	-0.08906437951023691	-0.006074157777236867
29598	1	58.8	0.16533747448259964	-0.13173968949941015
29599	1	72.2	0.09112714615929872	-0.08924082869599258
29600	1	68.6	0.03514574765320867	-0.03555472848454124
29601	0	67.8	0.06838422239385546	0.0005603861232136046
29602	0	77.2	0.06328544981649611	-0.0006392407718281309
29603	0	77.6	0.005203008797136135	-0.002328899311578347
29604	0	85.2	-0.05679339190316386	-0.0066927886827027935
29605	0	93.0	-0.10080309744563419	-0.008814269400781035
29606	0	90.2	-0.05799935583560727	-0.004388654492613958
29607	0	160.8	-0.5009084103257047	-0.01684802023930947
29608	0	70.1	0.009065385821741075	-0.0009068056778393436
29609	0	74.4	0.046432129517896104	-0.00022830620513334326
29610	0	73.5	0.0006788119128905237	-0.0013815239199269787
29611	0	81.9	0.007926086424500682	-0.002659333985348145
29612	0	77.0	0.019588030461687594	-0.003206383178828262
29613	0	61.4	0.11308974547288381	0.0027334752907979144
29614	0	90.6	-0.23629167725145817	-0.011103076406218118
29615	0	61.9	0.09663376064936165	0.0028876494280947514
29616	0	57.0	0.14360420002770843	0.020540001908731648
29617	0	102.1	-0.11273633202823112	-0.005447482724459724
29618	0	75.1	0.0681264812273439	0.00012085583721216446
29619	0	54.3	0.14637097893172177	0.01620115148934089
29620	0	68.4	0.10781789533095434	0.001866331516151524
29621	0	66.8	0.06125015360792167	0.000908286026090135
29622	0	80.4	-0.04284033929486759	-0.004676263208170637
29623	0	91.7	-0.1350970729010878	-0.02096402168503587
29624	0	71.4	0.03209724509948864	0.0026365128994415236
29625	0	78.7	-0.04089892091357615	-0.003239964262967834
29626	0	75.8	0.01134418530901894	-0.001817791072914534
29627	0	101.4	-0.07975035902892705	-0.006492104201420056
29628	0	131.7	-0.1346042133329902	-0.0058084266468746955
29629	0	76.4	0.006998561994289048	-0.0021131879365555426
29630	0	79.1	0.03199112287536263	-0.0012800261701760409
29631	0	85.3	-0.0233510505160084	-0.0026760147421065507
29632	0	88.4	-0.11898189492139499	-0.005888945550696881
29633	1	83.6	-0.06109874831372872	0.05618686495078637
29634	0	75.2	0.015954879840137437	-0.0015121814071278512
29635	0	58.91840000000002	0.16055984369618817	0.012244914707799284
29636	0	165.3	-0.17263653293135575	-0.007812766224350265
29637	1	117.0	-0.25429903716850094	0.23971553194534295
29638	0	90.6	-0.06333409831987229	-0.003434551889261886
29639	0	71.8	0.016797040981706233	-0.0006984407048899187
29640	0	69.6	-0.020481057056225837	-0.0014973896154576727
29641	0	61.8	0.057228380674496294	0.0006654673679795118
29642	0	59.79300000000003	0.20821351634094026	0.02157266663603811
29643	0	56.8	0.11748058448731899	0.0034110161172534953
29644	0	51.07500000000002	0.24135150009940845	0.011047667478405717
29645	0	85.6	-0.030374860467680263	-0.002560667804214967
29646	0	77.4	-0.006381305756396614	-0.0015930545783083704
29647	1	83.6	-0.0650352944880724	0.03337587517540617
29648	0	60.6	0.08781727527617476	0.0014555160714731096
29649	0	104.4	-0.10613036966556683	-0.007520910944745632
29650	0	73.9	0.02345230477041332	-0.0005189900158228063
29651	0	61.9	0.06796984970220364	0.0012999909460639036
29652	0	90.1	-0.08885238484037108	-0.007652669539800467
29653	0	82.3	-0.10375312750495505	-0.006081361081507855
29654	0	57.9	0.0477414660512004	0.0008197421524422852
29655	0	104.5	-0.08127825747872702	-0.00825733464127784
29656	1	80.92200000000005	0.02965132951945998	-0.03128568333239259
29657	0	100.3	-0.08651739219366573	-0.004950928146892968
29658	0	100.6	-0.21431379849778023	-0.008086091445186721
29659	0	103.2	-0.21913480006239844	-0.014708826738964058
29660	0	118.2	-0.2533257633749745	-0.007885721614266046
29661	0	70.1	0.09382244216045364	0.0011395277271775508
29662	0	65.5	0.05353440374322235	0.0009489925000850019
29663	0	118.0	-0.18399013462330913	-0.00850744030514257
29664	0	80.2	0.0832262844746001	-0.00023483371515811
29665	0	91.2	-0.1917923203113023	-0.005858834794377406
29666	0	45.3	0.5588872927981429	0.0865957367673425
29667	0	53.8	0.09401425856910646	0.0013248990981010557
29668	0	60.3	0.04266477658750955	0.005154766393428929
29669	0	69.8	0.07024906516214832	0.0006711112157583098
29670	0	75.4	0.05034588620159775	0.0012942840823983676
29671	0	68.1	0.05899093370465562	0.0005358220470916748
29672	0	86.4	-0.11763740578282159	-0.009991100598424207
29673	1	61.4	0.1565993322841823	-0.1446998904297278
29674	0	74.9	0.02901304257044103	-0.0004613108881842998
29675	0	100.1	-0.052153631591936575	-0.0031058899810301743
29676	0	63.5	0.08202924600685947	0.0008536896125157718
29677	0	48.8	0.15574249334831256	0.003470343323088946
29678	0	55.2	0.09756223565479741	0.001829255005349248
29679	0	70.2	0.015612753003370016	-0.000496677081765038
29680	0	103.8	-0.11816998596920167	-0.004805414272597671
29681	0	96.8	-0.12476288070029114	-0.004506159881701593
29682	0	89.2	-0.17981688137433957	-0.010261234237614198
29683	0	64.7	0.056568225636379796	0.0004962778932073305
29684	0	74.0	0.03543243818217889	-0.00036134568856523424
29685	0	99.3	0.007095201126066968	-0.0013449673712273638
29686	0	79.1	0.08229151445964816	-0.00018036836074320503
29687	0	46.0	0.1942168341684155	0.003894134336241959
29688	0	72.4	0.1131398593125632	0.019178196792694332
29689	0	57.9	0.05891493346448988	0.0017262374116881211
29690	0	80.7	0.05244218243006617	0.0009000194501143615
29691	0	65.5	0.050377757657668554	0.0008295139792532551
29692	0	74.1	0.005937501069565769	-0.0016754466243401336
29693	0	86.2	-0.15375091039563996	-0.0058677799188461026
29694	0	62.7	0.08251580711640417	0.0021654272899088796
29695	0	79.0	-0.009799474994419143	-0.0032055283681142925
29696	0	93.8	-0.20230455361155328	-0.006403258901916729
29697	0	81.9	0.0765172869527014	0.003376983059684978
29698	1	57.975	0.2754120932408841	-0.2147696504633302
29699	0	75.1	0.002307187490805518	-0.0011919967727716588
29700	0	96.4	-0.09755719608522485	-0.00490722024310214
29701	0	62.3	0.09116456191055476	0.0017156601195940755
29702	0	83.0	-0.021931212989380583	-0.007781001998102633
29703	0	80.3	-0.023176966579630972	-0.0038549659799543183
29704	0	131.5	-0.20227019196003676	-0.006538878648782444
29705	0	92.5	-0.13692642834899016	-0.007447290240325969
29706	0	94.8	-0.18226603859325405	-0.011131919133884602
29707	1	114.4	-0.3146506461757235	0.26014677059461216
29708	0	59.7	0.11397946328588296	0.002471919290216243
29709	0	76.5	0.05775546383997426	-0.0006647528250515925
29710	0	74.3	0.00224197091703536	-0.000857334765800657
29711	0	49.028999999999996	0.2080118928324664	0.014206308724854854
29712	0	82.0	0.07146936168114189	-0.0009377042079597168
29713	1	82.9	-0.09336703273281455	0.06987006974904135
29714	0	76.6	0.0020690325238974763	-0.002754893743971199
29715	1	114.4	-0.13324210743093864	0.12704979241913117
29716	0	83.4	-0.0910482022514334	-0.008223611155783283
29717	0	59.5	0.08564938744273969	0.0013080040628573415
29718	0	50.3	0.14209370890283027	0.004696168642307428
29719	0	48.3	0.3461916680003633	0.008145264945705152
29720	0	58.9	0.20953619365219492	0.005099201447509506
29721	0	101.8	-0.16334059754840563	-0.005043510521158639
29722	0	92.4	-0.2218652355307131	-0.029971691849639142
29723	0	116.9	-0.24607031582389027	-0.007462210437822385
29724	0	88.0	-0.14769209680811035	-0.005246711308560162
29725	0	61.3	0.07752311927056871	0.0009203023250541792
29726	0	59.0	0.3462445868687937	0.12239151020851351
29727	0	130.2	-0.25747485030954703	-0.006798861215118629
29728	0	83.4	-0.043657812844379806	-0.003912269904560012
29729	0	86.6	-0.10431303559953813	-0.004865191878456817
29730	0	60.7	0.13870932895876467	0.0045458588860357715
29731	0	77.9	0.05212206764996517	-0.0008876043989340665
29732	0	117.4	-0.3456500623697648	-0.013273356614036117
29733	0	71.1	0.03187255772901699	-0.0002761479998377211
29734	0	82.0	0.01769165784213692	-0.0035369651223545314
29735	0	104.1	-0.10950546613545158	-0.005978202024482856
29736	0	87.2	-0.301650581114518	-0.013079485653393974
29737	0	60.3	0.14341524448746348	0.0026536496067264006
29738	1	138.7	-0.12547744592092933	0.06632622617737614
29739	1	107.0	-0.33067240957100874	0.3029955742188291
29740	0	118.0	-0.20853953699336852	-0.011407182820411756
29741	0	95.1	-0.06252212730550673	-0.004906392163690475
29742	0	85.1	-0.036819504773593505	-0.0028243812622766
29743	0	54.7	0.09922183252498508	0.002340222689091438
29744	1	58.7	0.12406313523184508	-0.11771537811456982
29745	0	69.2	0.017882117088418453	-0.00039890354095559216
29746	0	63.3	0.14427933238260449	0.020976048114437672
29747	0	69.6	0.012520380672067405	-0.0008446718259496448
29748	0	85.0	-0.02945103468641173	-0.006976973204402029
29749	0	47.7	0.44016297701583246	0.014036777477091762
29750	0	70.3	0.04843354277359322	0.00019150604119710254
29751	0	85.6	-0.09074091506109107	-0.00631569925908181
29752	0	160.7	-0.1064577088826918	-0.008190148996038192
29753	0	66.2	0.048999004615936426	0.0008310947493973215
29754	0	115.9	-0.17167017721780575	-0.00901025373644758
29755	0	134.8	-0.17690733079449272	-0.007302656320570796
29756	0	93.9	-0.05024871981889009	-0.00309026560954918
29757	0	67.3	0.0749491048809141	0.002044752588746107
29758	0	60.7	0.15401499403174967	0.010260796157616076
29759	0	116.9	-0.14310564208333382	-0.007610684023086412
29760	0	67.9	0.055259864415507766	0.0005657908768742901
29761	0	100.2	-0.20829165342228953	-0.008432028911378224
29762	0	82.2	-0.13514165355148725	-0.04955519427629916
29763	0	81.3	0.1279121165802935	0.00033688675753809166
29764	0	62.1	0.10768142912781331	0.0012353732986797473
29765	0	72.5	0.011416002995334566	-0.0006850478826162056
29766	0	85.0	-0.017371048389642964	-0.005534083029104515
29767	0	95.0	-0.10210674944001949	-0.004502474616755525
29768	0	76.9	0.04791536792460829	0.005930741177789327
29769	0	58.0	0.06317294947511982	0.001099630339054861
29770	0	52.0	0.07717978312354534	0.0018748235145120823
29771	0	76.4	-0.05334441695956048	-0.0042593749550045076
29772	0	68.3	0.06575970455998321	0.0017256520300645934
29773	0	57.8	0.14164124722545968	0.002312255959796896
29774	0	90.2	-0.17559380043239797	-0.008040303510287528
29775	0	62.4	0.1224587504582014	0.002580045829566896
29776	1	67.3	0.05314758802484721	-0.039454208201213065
29777	1	75.3	0.13205266200494953	-0.08645177110226265
29778	0	76.9	0.06344605466956273	-0.00040847677892156246
29779	0	54.0	0.09778394504566677	0.001496990657584784
29780	0	46.4	0.16300346304033883	0.00395214395816114
29781	0	58.5	0.16952505674341228	0.007611253049837801
29782	0	126.4	-0.25369290530349825	-0.008865432309876803
29783	1	73.3	-0.13144068121816962	0.11222485881047506
29784	0	89.8	-0.23757457203906962	-0.010586827089081574
29785	0	83.5	-0.06248926490551093	-0.0032203730200519843
29786	0	71.9	0.0064380179080180825	-0.0014196689852596944
29787	0	70.2	0.013974937809514813	-0.0017452055193283075
29788	1	80.7	-0.04340006151329726	0.015486733912474198
29789	0	79.7	0.03332756239664741	-0.0015818890407575227
29790	0	69.1	-0.0012172152744606137	-0.0006552881710089531
29791	0	60.1	0.15196544619323685	0.004007423914742237
29792	0	96.0	-0.1407095363883418	-0.006661187728318078
29793	0	59.4	0.1739985015275888	0.0056938906268254605
29794	1	83.3	-0.1327813792589586	0.1058211933059026
29795	0	76.3	-0.0029797151326201856	-0.002582577661325942
29796	0	104.4	-0.16384826811729	-0.01135917825448389
29797	0	82.7	-0.051795555692864585	-0.004522997556421699
29798	0	128.8	-0.20429000005684794	-0.02645554091298935
29799	0	95.9	-0.09473285481287166	-0.004435600207281078
29801	0	77.5	-0.007744883771520108	-0.00566695880938384
29802	0	52.7	0.21713870531949214	0.012557244411108783
29803	0	63.2	0.18021022325369995	0.003519560096625381
29804	0	96.0	-0.1279803329766728	-0.006181719479683726
29805	0	75.65	0.02829979911405826	-0.0005669442815066175
29806	0	69.8	0.10620569866610458	0.0023060778452876685
29807	0	67.4	0.012566946834675036	-0.0006213958045640882
29808	0	79.9	0.049837784653529525	-0.001430523074892366
29809	0	71.7	0.15598575156042352	0.020839232194528604
29810	0	70.9	0.01840478303981945	-0.00039384381588610087
29811	0	91.5	-0.1490617802271736	-0.0068888081999191044
29812	0	85.3	-0.05409728001966141	-0.004218816039938852
29813	0	70.3	-0.06839063813188113	-0.004860650080935408
29814	0	62.7	0.09918874834757298	0.008436688244658335
29815	0	86.1	-0.22467567320435775	-0.009581126649343968
29816	0	78.5	0.009767616634024307	-0.0025603298617512212
29817	0	77.4	0.001535341524751857	-0.0017852064266428908
29818	0	57.0	0.0636989956018515	0.0017394401768849076
29819	0	87.1	-0.18326458020322026	-0.010348855005327144
29820	0	118.7	-0.1662210445406381	-0.018876805500113992
29821	0	95.8	-0.12337739388039336	-0.00475704051478567
29822	0	79.4	0.1636503776217578	0.002353824068707066
29823	0	77.7	0.00025019831361714753	-0.005044875958034126
29824	0	85.1	-0.08298100022645667	-0.014847381744387307
29825	0	98.4	-0.1491402302981587	-0.009436527998854104
29826	0	72.5	-0.004164462717715651	-0.0018867428405385431
29827	0	89.8	-0.1711633694706252	-0.006458692053939583
29828	1	84.0	-0.14456916446611284	0.11429280354968727
29829	0	69.0	0.05216218206007034	0.00075183351003913
29830	0	117.6	-0.10983121615252457	-0.007195442027356582
29831	0	91.1	-0.12894309508398874	-0.005237984177675808
29832	0	80.8	0.12026210715819616	0.00036557485534682583
29833	0	76.7	0.025296339483116752	-0.0024232360323424794
29834	0	92.1	-0.114118071834906	-0.004848106228454422
29835	0	83.5	-0.27233660832606255	-0.06051206812263803
29836	1	57.0	0.19731838997604792	-0.15391800573224657
29837	0	77.83000000000001	0.01258848969131941	-0.005486118181863444
29838	0	111.5	-0.1261324068669346	-0.00573726760807311
29839	0	91.1	-0.09729322686162777	-0.005614750128193131
29840	0	78.1	0.013581629990134389	-0.0021354209043854206
29841	0	109.6	-0.1639724216137547	-0.008817182576143327
29842	0	122.7	-0.15622924542147668	-0.013185248337871157
29843	0	62.1	0.0780518852150999	0.0009014921780783847
29844	0	78.2	0.058312153481994755	-0.00014315131793266785
29845	0	94.7	-0.060908315574168224	-0.004453396447823732
29846	0	105.4	-0.3346796085942769	-0.009902819862110994
29847	1	106.8	-0.5463873200434027	0.5090972988589109
29848	0	63.3	0.0812997376008425	0.0019521121951053782
29849	0	56.0	0.06982290267257485	0.0021293661798935685
29850	0	121.9	-0.24390893024479737	-0.04058630601235529
29851	0	80.7	0.34729119222669397	0.00566200558285847
29852	0	56.0	0.17126292574917898	0.0051017369884459336
29853	0	55.8	0.09464328413270413	0.0025385988908301067
29854	0	69.2	0.003941756299929693	-0.0011080658538983198
29855	0	82.7	-0.01912031633919105	-0.005784319711596839
29856	0	83.8	-0.045950233225361445	-0.008925792280771564
29857	0	72.8	0.008607427912065759	-0.0008122621718635694
29858	0	64.7	0.24786675522429868	0.022643894736430827
29859	0	89.6	-0.13961460494610947	-0.005207094781673852
29860	0	49.5	0.14310735757637302	0.003721241620924599
29861	1	75.1	-0.006480429459363222	0.0014291851306453855
29862	0	119.3	-0.14567601835774258	-0.007049208385489535
29863	0	68.8	0.043004801294999194	0.00019081140367959085
29864	0	86.1	-0.09673725617257878	-0.005170361508805112
29865	0	97.1	-0.1995270795437973	-0.013944475184326486
29866	0	65.8	0.027991542958887294	0.000460717275074374
29867	0	60.6	0.08184046531899367	0.0016671704957972422
29868	0	103.3	-0.062199732788372784	-0.007290562532628477
29869	0	61.6	0.1234348912271671	0.002933460018576459
29870	0	137.1	-0.1393096113720676	-0.006090482318285069
29871	0	71.0	0.012005140794441104	-0.0004444791832652976
29872	0	58.5	0.09158042427315377	0.0030893151083304224
29873	0	70.8	0.012688579182722606	-0.000662714484545573
29874	0	118.8	-0.12031983524106908	-0.005793184696535326
29875	0	72.2	0.026630463655106722	-0.000949659469551259
29876	0	70.3	0.033531868354417384	-0.0002220581097338467
29877	0	64.2	0.19650384353939443	0.005302689130778208
29878	0	113.0	-0.3641166843889514	-0.05208640985480544
29879	1	58.543000000000006	0.1752065206343541	-0.16546593302247203
29880	0	51.0	0.23700264417298603	0.009391510407076531
29881	0	80.0	0.046897975084371865	-0.0024086933914610476
29882	0	54.2	0.07738027947442606	0.001083110651866516
29883	0	76.8	-0.02230810565291904	-0.004438933018710071
29884	0	94.5	-0.16274706285574939	-0.009754005410738266
29885	0	120.1	0.07974881831742824	-0.00028778260220697
29886	0	71.7	-0.006938259636983276	-0.0009541974784813051
29887	0	60.3	0.06909135420015082	0.001625540875448693
29888	0	83.8	-0.15170139118819498	-0.005243732941866371
29889	1	82.0	0.020024286223808304	-0.02249624012055168
29890	1	111.3	-0.19707128312485292	0.17081530400625317
29891	1	74.2	-0.012163454978959634	0.010491265311792914
29892	0	81.5	0.0710739563483512	-0.001156002874255778
29893	0	133.7	-0.1922592809192138	-0.008985933461477108
29894	0	68.1	0.03709456009534188	0.0005952279354410815
29895	0	64.8	0.07624657125328667	0.0009173305392365418
29896	0	86.3	-0.19979257461323868	-0.0059532964029167116
29897	0	78.7	-0.047485465105157346	-0.004247214897462588
29898	0	57.5	0.13862810734211234	0.009890338856000836
29899	0	113.1	-0.2797153346396517	-0.021668341263579822
29900	0	63.7	0.16119936562608927	0.00536145111761076
29901	0	72.9	-0.023901925589889288	-0.002085015022227924
29902	0	68.9	0.016920306304935365	-0.0004703688882179344
29903	0	57.8	0.12057341355178505	0.017832482940813753
29904	0	155.4	-0.198207232153276	-0.010296932866623563
29905	0	53.1	0.17154398934170603	0.012727582542643164
29906	0	65.3	0.007798049142118543	-0.0004000479076172264
29907	0	64.0	0.11542881535668857	0.004114198700074335
29908	0	80.5	0.045226363013498486	-0.0012376644726712156
29909	0	67.0	0.07141702181240543	0.0029808779078042335
29910	0	79.1	0.012646861440502108	-0.003161648228514255
29911	0	52.6	0.10440280453814194	0.0020028161233898263
29912	0	94.3	-0.07586234099185095	-0.007919073621406625
29913	0	63.9	0.14163674888946115	0.0027800864273366654
29914	0	84.6	-0.05137740419618785	-0.003862503369078889
29915	0	53.5	0.06616146313515492	0.0015591341364748466
29916	0	85.3	-0.020125822767964565	-0.002389415982479978
29917	0	58.8	0.07136495254794135	0.005095786195209156
29918	0	60.0	0.09294653800933156	0.0017137663629855425
29919	0	68.1	0.08198299861745909	0.0007498810562278553
29920	0	93.9	-0.1535467351092375	-0.007976269517549149
29921	0	88.1	-0.1356946397292195	-0.00438656990563364
29922	0	78.6	0.0488787918711314	-0.0007004310493976049
29923	1	72.9	0.1452374879308045	-0.10845630783151432
29924	0	58.6	0.09329965006513521	0.0017806720847543033
29925	0	70.8	-0.020957999607082455	-0.0023005854091352443
29926	0	55.1	0.1904479441330768	0.005692098831887886
29927	0	79.2	0.0588871252265526	-0.0011528720740332167
29928	1	73.0	-0.015856049040798098	0.010126406472094712
29929	0	52.9	0.07100726505066268	0.0018896359746378326
29930	0	120.6	-0.2924659302702639	-0.008380697816733547
29931	0	77.0	-0.018210779533023014	-0.00250092873690463
29932	0	79.8	0.2712712207724107	0.00988512407801485
29933	0	75.1	0.053642577328137125	0.0004899684674582759
29934	0	84.1	-0.030370395602076314	-0.003022627243960974
29935	0	77.9	0.07853311167482753	0.010340322708176966
29936	0	81.4	0.010307122541125863	-0.002224433837893527
29937	0	104.6	-0.101042149128858	-0.00414518998712662
29938	0	79.9	0.003097320080618374	-0.0018382560051525335
29939	0	90.1	-0.0431184357360471	-0.005473985527828262
29940	0	62.3	0.06547824487974867	0.0006779411457390392
29941	1	85.3	-0.07052097243466414	0.05808380299487241
29942	0	75.3	-0.010085391223954503	-0.0018034497490520714
29943	0	68.9	0.05973339623608626	0.0007630616585712706
29944	0	94.9	-0.2184624979737564	-0.015907797910679526
29945	0	46.6	0.13821576445666142	0.021331301352044262
29946	0	107.6	-0.21611742489051539	-0.0075008220466445275
29947	0	64.5	0.10689362245984375	0.001488919058558219
29948	0	119.5	-0.14276706531923264	-0.013257033063738837
29949	0	52.1	0.11021755084721371	0.0035233953555341047
29950	0	67.9	0.04626909329998307	-0.00012818557349319402
29951	0	89.9	-0.14690523281646892	-0.006467504916666352
29952	0	101.1	-0.07853659705736209	-0.004576000596543113
29953	0	64.7	0.15971060078125446	0.004370802749353579
29954	0	48.2	0.4512795123316464	0.026433828084648014
29955	0	86.0	-0.028474005375057457	-0.00833598618458104
29956	0	68.2	0.0414651439525187	0.0004054348116745131
29957	0	59.896	0.25969711945543533	0.02100110019803104
29958	0	46.1	0.29880987443414053	0.015154029373882787
29959	0	78.2	-0.016813555652508513	-0.013453443978987756
29960	0	64.8	0.00258482839318458	-0.00021432655626556538
29961	0	53.2	0.10118679911852814	0.0016970669246951118
29962	0	49.6	0.0819449212809559	0.0029510499004400804
29963	0	72.5	0.006302093691658229	-0.001236636321740096
29964	0	90.5	-0.26587444765435064	-0.008095694603247449
29965	0	57.7	0.1668550012577325	0.008050281322667375
29966	0	94.0	-0.10380402275337838	-0.004109857371087923
29967	0	92.0	-0.07055350778345018	-0.006377911728985008
29968	0	75.9	0.03276775336568244	-0.0010102806374592945
29969	0	73.6	0.007855172201059758	-0.000724043264336444
29970	0	77.5	-0.008669042196706868	-0.003465268869429445
29971	0	88.7	-0.08619424406066536	-0.005972211652470541
29972	0	68.8	0.08974825911666266	0.004083989394914284
29973	0	66.8	0.07618274208158254	0.0008360899412463302
29974	0	79.6	0.0794235608507879	-0.0006599163404054427
29975	0	91.38799999999998	-0.055314429970341736	-0.0036983922710033985
29976	0	71.3	-0.028614511912222952	-0.0009692628470447785
29977	0	107.0	-0.08358209752774565	-0.005003143795638658
29978	0	53.1	0.35678199254442006	0.019691546223833026
29979	0	69.1	0.007196186487853993	-0.0009315096301679323
29980	0	88.1	-0.1575167599503766	-0.007179273818368682
29981	0	77.6	0.045177949522971175	-0.0010023388232182188
29982	0	69.7	-0.02057125401380472	-0.0013737614242936643
29983	0	93.0	-0.04634870940662222	-0.0030635814292387445
29984	0	58.8	0.1559861817813944	0.005990930001518472
29985	0	64.3	0.07443023828277365	0.000898139234606429
29986	0	98.1	-0.15648209773330019	-0.014113095936907941
29987	0	142.1	-0.1297181807209854	-0.00737295294384772
29988	0	105.1	-0.1418209712591488	-0.006516233367921293
29989	0	139.8	-0.2972887784243794	-0.00790598018277057
29990	0	95.0	-0.0758334995181067	-0.005687957873306758
29991	0	79.7	0.2908144202769036	0.004922560167317851
29992	0	105.1	-0.15241314065200276	-0.007261980756353315
29993	0	92.9	-0.17895470580406253	-0.0121360671250177
29994	0	108.4	-0.14347189266968052	-0.010218041363052419
29995	0	61.73740000000004	0.07598022716131526	0.0010793740816136637
29996	0	68.7	0.025078378841921222	-0.00022463321557144174
29997	0	64.0	0.034741900507826357	0.0004051693934885718
29998	0	69.1	-0.004770786699606106	-0.00116258648811001
29999	0	95.1	-0.1229906146452995	-0.0065225505956591845
30000	0	100.2	-0.05602549606369576	-0.003446028108939897
30001	1	61.5	0.1476189281262923	-0.1384702610769915
30002	0	64.3	0.07289783108187839	0.0008232909135245593
30003	0	91.3	-0.06307377886207541	-0.00551171664225057
30004	0	84.2	-0.0421589137960691	-0.003847762776914232
30005	0	62.8	0.051467920640599914	0.0005140496914406572
30006	0	97.0	-0.08372723825700813	-0.005147499154429213
30007	0	75.0	0.09922179088136181	0.0014872485651898578
30008	0	51.0	0.09732904759049416	0.005074463637968661
30009	0	54.7	0.1503437617942691	0.00457075540006011
30010	0	105.3	-0.09543486308073625	-0.007262538002606297
30011	0	94.0	-0.15045756927935872	-0.0067987745905860155
30012	0	66.4	0.13193054599501192	0.003349829706813971
30013	0	92.9	-0.08810838448489085	-0.0037263434609399433
30014	0	107.1	-0.22447455770469968	-0.009709829985732983
30015	0	75.7	0.03589583287044661	-0.0007362382582878541
30016	0	80.8	0.019341915033874103	-0.001966805050109756
30017	0	60.4	0.04265488291147631	0.0006038710208841843
30018	0	53.4	0.1385982814352028	0.003740083204252257
30019	0	60.2	0.12153806777484714	0.0024534117528945344
30020	0	99.9	-0.0838335852897726	-0.006074154445213934
30021	0	109.2	-0.15127966483315686	-0.005977080071690535
30022	0	149.5	-0.13141938140103593	-0.011622683168547953
30023	0	77.4	-0.01831154350505676	-0.003838956954313712
30024	0	88.3	-0.2701313289664686	-0.020146723237148112
30025	0	57.3	0.1601942868353799	0.003726621712053792
30026	0	52.0	0.1539690297008492	0.004371242167133086
30027	0	57.7	0.10692126291384921	0.0022674643060210356
30028	0	126.3	-0.1427802646397613	-0.005124290797117335
30029	0	62.7	0.17354457916424143	0.004713648016091625
30030	1	96.4	-0.08956665212765802	0.08300625755644134
30031	0	54.8	0.07136970640427899	0.001378040051984777
30032	1	69.8	0.10054047015542164	-0.059965296910943405
30033	1	64.3	-0.03695913849363569	0.03443636926069317
30034	0	75.0	0.064540278890403	0.0009025855726804278
30035	0	97.0	-0.16774755908129738	-0.022518913257074547
30036	1	168.6	-0.2594275274607353	0.21764932124547162
30037	0	78.4	0.005348131972714327	-0.0037203351636539276
30038	0	71.1	-0.01394348780438304	-0.0039985632943083955
30039	0	60.3	0.060687981803086585	0.0013653764568503932
30040	0	76.6	-0.003454220549436286	-0.004693478684562996
30041	0	95.001	-0.15173924115829868	-0.005743268936501317
30042	0	73.9	0.000670018655480817	-0.0012140861023581223
30043	1	90.9	-0.12099558643851197	0.10310229291322
30044	0	160.47	-0.22928631501516794	-0.009963958543879815
30045	0	66.7	0.134893362281844	0.006747483492468112
30046	0	90.7	-0.0960369031439186	-0.009518232838172023
30047	0	78.7	-0.026410468943417073	-0.006049936125031773
30048	0	83.4	-0.03294087340473197	-0.00410781891240094
30049	0	112.9	-0.20195100510306657	-0.0066435154566634605
30050	0	96.4	-0.22590656783606392	-0.010143620395123376
30051	0	74.9	0.025591522360919043	-0.0005378312150212906
30052	0	53.3	0.15105497912329155	0.002978332465181685
30053	0	109.6	-0.1933975514365593	-0.006584250381072209
30054	0	73.4	0.025552539869211615	-0.00024944888127128505
30055	0	82.2	-0.03825390890077688	-0.006155460302903395
30056	0	82.0	0.030563694380456582	-0.0020232926275826966
30057	1	63.8	0.0707445641332306	-0.06572826379150555
30058	0	64.3	0.05777674641157501	0.001131342920913477
30059	0	65.1	0.09671250015404076	0.003895921716658328
30060	0	66.2	0.040793786228983664	0.0005955158411601846
30061	0	55.5	0.15421516968007198	0.006742953476172369
30062	0	38.5	0.13477304601017387	0.004589142707831242
30063	0	96.3	-0.12907693608722184	-0.01138709585530359
30064	0	77.8	0.0726675232737325	-0.0004669417792808057
30065	0	105.8	-0.20786527764657511	-0.007599070755990972
30066	0	115.1	-0.20247978548507672	-0.00738841866049567
30067	0	70.8	0.03348701604874805	-2.801549633332456e-05
30068	0	141.1	-0.2736698713611695	-0.01561411249458961
30069	0	119.1	-0.19788094084127805	-0.007958909351678502
30070	0	67.7	0.05945634200552013	0.0011190233953747035
30071	0	54.9	0.09955873379670084	0.0018443580883584032
30072	0	62.5	0.12284590942139038	0.009262149732084113
30073	0	80.8	0.05178202063415665	-0.0001280350523727747
30074	0	65.7	0.16295958077022807	0.009568984576352541
30075	1	67.6	0.0214325296159368	-0.02004266658203772
30076	0	94.8	-0.1419220505327685	-0.006224515333690428
30077	0	76.0	-0.004595329069532454	-0.0016318402088650933
30078	0	96.3	-0.18000926153664476	-0.006031341212545572
30079	0	55.7	0.21238243441691157	0.004164689545036443
30080	0	68.0	0.09874886549392249	0.0011389627364223592
30081	0	85.2	-0.08924133629444987	-0.008885263635408537
30082	0	70.1	0.027837437159614637	-0.0005124943075852004
30083	0	72.7	0.016042139619588853	-0.0007901077489385335
30084	1	88.8	-0.2775920059042983	0.25550283466408985
30085	0	78.3	0.02203278131468687	-0.001424949515766645
30086	0	77.3	-0.004658362551126629	-0.0022007141457830483
30087	0	72.0	-0.0052194438566220925	-0.002314914225047794
30088	0	84.0	-0.01903943414054811	-0.0031083889964462793
30089	0	77.8	-0.015051911475369707	-0.002257852878176746
30090	0	73.8	0.020282402597251347	-0.00043852041243066603
30091	0	81.5	0.06257385318400338	-0.0011519178791028538
30092	0	76.9	0.03500918484013528	-0.0009665614623721696
30093	0	56.2	0.06884467587270773	0.0016393228125974712
30094	0	97.3	-0.09410962511785328	-0.004041703799976719
30095	0	50.7	0.28303026395733466	0.016604887873998078
30096	0	110.7	-0.11098501702828799	-0.0054410929385364185
30097	0	94.1	-0.1823752498885151	-0.008356603012855103
30098	1	77.9	0.028674671843880787	-0.030301264292403148
30099	0	48.7	0.19855843681958504	0.005086477761353756
30100	0	85.4	-0.10847533061390277	-0.007747344668554663
30101	0	94.6	-0.07967474653944373	-0.005375209014863495
30102	0	66.4	0.07123592839529738	0.0017101637676646703
30103	0	87.9	-0.08572877759498078	-0.006725820320963947
30104	0	66.6	0.08784261085512117	0.0026542351190461835
30105	0	62.8	0.2684511570807663	0.010391816588103588
30106	0	66.7	0.12743266315269283	0.0018390422790034978
30107	0	77.6	-0.007746070727473125	-0.004630756602066019
30108	0	74.8	0.02636141949472949	-0.0008760817347913219
30109	0	58.2	0.16834969896078109	0.010214169665694687
30110	0	99.5	-0.13432679923716934	-0.004578933097055511
30111	0	70.2	0.034059507851256055	-0.0003279368152557952
30112	0	75.1	0.06232237447937951	0.00020434064214563995
30113	0	76.2	0.016064693621126936	-0.0014760501990923602
30114	0	66.6	0.07250309566245414	0.0006376923119907672
30115	0	74.7	0.03707681133458391	-0.0001808011842041281
30116	0	95.9	-0.09013949992367998	-0.004065182914900174
30117	0	99.55699999999996	-0.16082726907997857	-0.00795369084893737
30118	0	145.9	-0.20599059855239465	-0.01799365679536377
30119	0	76.7	0.004068379340227694	-0.0045777160381257915
30120	0	95.7	-0.1269374742001528	-0.004409853292043392
30121	0	67.9	0.07626781661529095	0.0012484621596884683
30122	0	83.2	-0.022642064122366717	-0.00257161661363955
30123	0	55.4	0.25370941836875865	0.01817902568473202
30124	0	118.7	-0.3270717218592763	-0.022863325261845292
30125	0	62.9	0.08991840882692487	0.0015809404482442916
30126	0	70.0	0.06806971184536814	0.0007754118379532155
30127	0	148.0	-0.1621248240498826	-0.012918362633235288
30128	0	79.15100000000002	0.023460895477910526	-0.0017073674527330824
30129	0	122.4	-0.1942370974624646	-0.019999799718552737
30130	0	85.38599999999998	-0.02968451867706608	-0.004527078065424874
30131	0	70.5	0.03317397453961894	-0.0004646911159556466
30132	1	68.8	0.0019130810528877192	-0.003952734764200297
30133	1	73.3	0.03962147669913247	-0.03967332911896429
30134	0	112.6	-0.3584727230957942	-0.01674680468493336
30135	0	98.2	-0.032158580368733966	-0.0034935324225530344
30136	0	119.4	-0.15807280968496343	-0.00815801807177849
30137	0	46.8	0.19973163986968576	0.005685064174373192
30138	0	83.7	-0.04827506447385531	-0.0037311036061349447
30139	0	110.9	-0.31916843066911676	-0.008459389771623806
30140	0	83.8	-0.027526580886682497	-0.01459351560846614
30141	1	109.74799999999998	-0.12989102999470198	0.11059587417911455
30142	0	105.3	-0.17936679065960925	-0.015239297190334605
30143	0	102.8	-0.11546174607425928	-0.007313805062699976
30144	0	107.2	-0.21596263149776496	-0.011951630539507681
30145	0	83.4	-0.08414311696280492	-0.005271982859903929
30146	0	62.4	0.14603873620182276	0.005906182143133102
30147	0	106.5	-0.2829027900999645	-0.00924638497449164
30148	0	74.2	0.005100126574630849	-0.0011045986913823082
30149	0	85.2	-0.05521135549712926	-0.0034785270348900625
30150	0	137.1	0.0041770178719889375	-0.005019297938394369
30151	0	83.7	-0.05399114227638347	-0.0032616976890727212
30152	0	91.2	-0.17377900877629873	-0.058900758476163564
30153	0	87.3	-0.14902793806872797	-0.006288754465682213
30154	0	130.6	-0.39158760682522553	-0.020389765765743067
30155	0	53.8	0.17076029584137722	0.010121757956554499
30156	0	45.6	0.41395454803016035	0.01272407781496168
30157	0	92.3	-0.17149147972365608	-0.014788920716162189
30158	0	113.7	-0.2535511983400211	-0.014469087470905844
30159	0	69.89940000000003	0.011113929556217044	-0.001105448264622002
30160	0	72.1	0.04804985751863569	0.00027211477481561353
30161	0	115.0	-0.2732244604571606	-0.010129699317900032
30162	0	88.6	-0.1019593067606911	-0.0066966927193626265
30163	0	57.4	0.11185466368077322	0.001939920018543372
30164	0	80.3	0.017457844240474515	-0.0017729547368200336
30165	0	73.9	0.005596336219226942	-0.0011337312925198753
30166	1	62.7	0.07244034874683712	-0.06773105622683276
30167	0	59.2	0.18950041148252786	0.004350189037237447
30168	0	36.1	0.41458077999344095	0.015337408487246393
30169	0	105.7	-0.1898537719824817	-0.007118193345293763
30170	0	73.1	-0.01833595603494905	-0.004599992106738721
30171	0	62.5	0.22921758319763466	0.008609841089797262
30172	0	73.3	0.06674941420811228	0.0036268277981701554
30173	0	75.55199999999995	-0.026517071255191694	-0.003200824526150122
30174	0	87.3	-0.03338733314373531	-0.003196719874121814
30175	0	70.9	0.01657203549722908	-9.525399917095015e-05
30176	0	87.3	-0.23171188286226244	-0.016090167129469125
30177	0	97.1	-0.21757221288455184	-0.006674654180351395
30178	0	62.1	0.09090522094466723	0.00983046414242217
30179	0	68.7	0.04429440598934889	-0.00019336812834047868
30180	0	66.8	0.04415923132910393	0.002512975914509268
30181	0	63.3	0.09890424444503151	0.0015354666010531268
30182	0	89.8	-0.2047059598956257	-0.007004931197090852
30183	0	76.0	0.012206172375299503	-0.003152197871826201
30184	0	70.5	0.02473349409084767	-0.0004905197035567992
30185	0	160.7	-0.11022336537606316	-0.016157180172938317
30186	0	70.6	0.06768713503400794	0.0016526640832659294
30187	0	70.1	0.016981371109373866	-0.000912580684269479
30188	0	58.5	0.09699413642450236	0.0016682997874659785
30189	0	74.2	0.0002502107775071636	-0.0011061299375637382
30190	0	85.6	-0.05649064677569549	-0.012350953821494991
30191	0	88.6	-0.10710846948600374	-0.005563244293037664
30192	0	70.1	0.001486912531312555	-0.0007118518496891509
30193	1	68.7	-0.09227560219774023	0.08085134540192145
30194	0	81.8	0.024669245789642445	-0.002076594504028421
30195	0	79.4	0.009352669607440476	-0.0021594840302102828
30196	0	53.3	0.18994241665583103	0.004159593995586926
30197	0	89.4	-0.18124100502638613	-0.014813923902085371
30198	0	61.9	0.08860184945480433	0.0010023267643491374
30199	0	140.8	-0.16088990833808203	-0.005079263090937185
30200	0	121.2	-0.09498578261956572	-0.0066127833779728185
30201	0	58.5	0.12928374153468758	0.0041285491920034665
30202	0	74.70800000000004	0.013569070043740795	-0.0009708472933610992
30203	0	65.8208	0.1067741584687028	0.0028912356700977783
30204	0	62.7	0.1874746860867599	0.0036285878610184175
30205	1	88.2	-0.1093609475872945	0.09205041544645409
30206	0	61.7	0.06367872173071373	0.0011156306051004954
30207	0	78.1	0.018858382346224972	-0.0010301366308375507
30208	0	97.5	-0.08003173668100498	-0.01639304548041267
30209	0	92.6	-0.006473207670263946	-0.0019586184841235018
30210	1	113.2	-0.20755114864278584	0.200891598506287
30211	0	114.0	-0.1578068060897058	-0.004983258280588433
30212	0	64.7	0.06688062674057436	0.0008862339186696882
30213	1	102.2	-0.1904808062771335	0.16665369392118135
30214	0	51.2	0.09142004269827157	0.005816849586425809
30215	0	80.7	0.09022188957594335	-0.000610448911766877
30216	0	62.6	0.07962630547001026	0.001024282922073786
30217	0	66.0	0.10322761284234003	0.001783789449910738
30218	0	111.9	-0.27602407918381505	-0.014608435361887289
30219	0	75.0	-0.03686721367854625	-0.0033763673698578673
30220	0	63.1	0.10472109959134832	0.0014906264750035873
30221	0	79.3	0.008928551556309686	-0.0030958719688007194
30222	0	49.5	0.11963415290333797	0.002490660090664181
30223	0	70.9	0.08931598026491702	0.0002251507922344023
30224	0	99.8	-0.16650101306918078	-0.006788329000385123
30225	0	120.4	-0.2169295021048747	-0.0060822633980696286
30226	0	51.0	0.18661465928261167	0.008082154778798959
30227	0	83.9	-0.04986369844933506	-0.006245511764821569
30228	0	88.2	-0.2326926848916337	-0.027400890782312316
30229	0	88.9	-0.07015174368617591	-0.014713201994018621
30230	0	61.3	0.029950617412454448	0.00021035722646759014
30231	0	72.1	-0.002835527833783999	-0.0013752803178794205
30232	0	53.3	0.07136123117431999	0.0008131380308290153
30233	0	71.1	0.04556130955182016	5.37300517088455e-05
30234	0	64.7	0.1542634887220338	0.00611561474054362
30235	0	75.5	0.006174590486160014	-0.000959707927201759
30236	0	84.2	-0.02029463902162388	-0.002504192691053994
30237	0	114.1	-0.1735198586426559	-0.008666186419830097
30238	1	68.2	0.06638947982620448	-0.06372062922300215
30239	0	80.0	0.04132690930494573	-0.0017560676013292115
30240	0	62.4	0.11714433557679876	0.007131965935191912
30241	1	91.587	-0.23217034895927646	0.14396772406476668
30242	0	80.0	0.019751188990776426	-0.0017241318006712462
30243	0	56.9	0.17020542184694204	0.005574294182811411
30244	0	53.2	0.21138584062317387	0.003737294479395943
30245	0	77.4	0.028452389893354847	-0.0012931442291964825
30246	0	56.7	0.1938844943868462	0.026985947681332504
30247	0	113.3	-0.41346150282910094	-0.028811017930005248
30248	0	110.6	-0.24257801478810143	-0.015482496816944202
30249	1	80.53099999999995	0.022574107346823438	-0.023371328954337953
30250	0	78.5	-0.008847429712186567	-0.003482950095935724
30251	0	96.3	-0.14367852144461357	-0.005413339171847041
30252	0	60.0	0.005716160019161179	-0.00014952668662280907
30253	0	90.7	-0.05648980210989248	-0.0025607652988190103
30254	0	105.8	-0.10349875962722581	-0.005014887392635866
30255	0	98.4	-0.06347830764064566	-0.008388126852658037
30256	0	66.2	0.028740078680450098	0.0003605942979591398
30257	0	66.3	0.046371817604638634	0.0001866131151691389
30258	0	79.4	-0.021624074739404024	-0.00275750220467502
30259	0	69.2	0.06362113257683813	0.0013645431937850967
30260	0	95.0	-0.12559618754824622	-0.004136311830973603
30261	0	83.28699999999998	-0.07529245811037254	-0.0051111300930077605
30262	0	98.7	-0.1743242509662523	-0.006745484188732312
30263	0	107.2	-0.1701525738709606	-0.00801070366852083
30264	0	73.0	0.021656889673322438	-0.0011832420968253979
30265	0	66.3	0.06583876391139347	0.0015678735277049234
30266	0	72.0	0.04654113756492734	-0.0001787491402913209
30267	0	108.5	-0.24484864195703995	-0.009094802423855176
30268	0	78.8	0.06225910885212943	-0.0006135856778141981
30269	0	79.4	0.029539183324435725	-0.001903505302013628
30270	0	95.4	-0.13535995970951625	-0.005002173889752315
30271	0	95.6	-0.07619172721961513	-0.0032636865699117415
30272	0	87.0	-0.06429398798506009	-0.0036204768060700203
30273	0	92.8	-0.08080533338023815	-0.006407872699811041
30274	0	67.0	0.11060228669270873	0.002874340033615453
30275	0	87.8	-0.10750241323228693	-0.005390889650395252
30276	0	119.1	-0.2309577616471797	-0.012429190523992797
30277	0	86.4	-0.23435584964044393	-0.03008887615495443
30278	0	81.8	0.0986292025130242	1.172472947883269e-05
30279	0	84.1	-0.05918315152527066	-0.003639778446183051
30280	0	61.5	0.10613320178195136	0.0016817694813575786
30281	0	105.3	-0.22281658317695838	-0.012808129773352706
30282	0	68.7	0.09882501669134945	0.0025851965339368076
30283	0	125.8	-0.06709689251950476	-0.004787442781613132
30284	0	81.3	0.08793665080342908	5.723146709750888e-05
30285	0	60.0	0.10584905377216637	0.003008939867991889
30286	0	73.4	0.033938704106374645	-0.0007921892543565807
30287	0	86.3	-0.19975029113539494	-0.014624878403272971
30288	0	64.2	0.13626867555151695	0.01039766067556198
30289	1	56.7	0.21772042398888153	-0.20781088709646256
30290	0	59.9	0.12016951132344547	0.004521046725872599
30291	0	50.8	0.2240833405680023	0.00932063065117455
30292	0	63.9	0.0671528476839885	0.003315728627408762
30293	0	93.5	-0.06182634276209865	-0.0035613991220272093
30294	0	61.5	0.08473018282814883	0.003898945731630161
30295	0	76.0	0.015784951848909257	-0.0020361675755492343
30296	0	85.8	-0.0646657092149835	-0.006914449578410564
30297	0	99.5	-0.06383746807544957	-0.003544381681171838
30298	0	88.6	-0.048799549203715285	-0.005583381799698156
30299	0	97.2	-0.1831934479670599	-0.010878690804239382
30300	0	91.8	-0.14637884126987774	-0.011546293989102056
30301	0	57.5	0.10588443265669048	0.0032949208630184777
30302	0	94.4	-0.010656379028048831	-0.003120266477093858
30303	0	80.5	0.046881903690635225	-0.0012443099508869335
30304	0	92.5	-0.12277896422636696	-0.013475075849847081
30305	0	95.6	-0.09344209888007027	-0.005495489952679667
30306	0	69.3	0.020557427090592682	-0.0005600126379130271
30307	0	100.3	-0.08518470693274867	-0.004545447519880204
30308	0	95.0	-0.15427991755772383	-0.007454497583252828
30309	0	100.2	-0.043825032648048365	-0.00451089942371346
30310	0	115.4	-0.2260861567609245	-0.011480861638818417
30311	0	79.6	0.09818404859816655	0.0016734145794186776
30312	0	82.8	-0.05289380453003105	-0.0047872816373924374
30313	0	82.8	-0.020782756807515398	-0.0024777805051412753
30314	0	45.0	0.17847707652125974	0.005912041428039663
30315	0	118.8	-0.2668922216532519	-0.01615300624186867
30316	0	107.2	-0.14858606515813153	-0.005430707928841425
30317	0	72.3	0.03823689589195419	-0.00018561166572080806
30318	0	102.0	-0.12977605472085998	-0.005840082415799528
30319	0	72.9	-0.007001942841801792	-0.0009863596788860258
30320	1	68.04699999999997	0.07168255209655035	-0.06871334019336582
30321	0	69.4	0.02245308464136906	-6.200906927073202e-05
30322	0	77.5	0.0024361303864279763	-0.002112026176201372
30323	1	195.783	-0.19154060860956088	0.17496298830308837
30324	0	79.7	0.07187211342225783	0.0010842402066779779
30325	1	57.5	0.2204151639874326	-0.18334150363510965
30326	0	75.9	-0.06032056537363678	-0.009652031752743224
30327	0	61.7	0.10650003481144085	0.004128269271470158
30328	0	62.9	0.09045658019860275	0.015921064990858328
30329	0	77.3	0.0027923403446911835	-0.002883132160042623
30330	0	70.4	0.018543375152163206	-0.0006308881363360225
30331	0	77.1	-0.03241780877066776	-0.003061910682202473
30332	0	88.6	-0.0687852324717096	-0.003826017467587185
30333	0	82.71700000000004	-0.023993972709984518	-0.0037753018907950866
30334	0	111.1	-0.08660228736745193	-0.012103434216048176
30335	0	71.2	0.013544047487899662	-0.0010983924284059443
30336	0	81.5	0.007235377159784548	-0.0026339421126645958
30337	0	87.462	-0.14949964372906835	-0.021985824335713177
30338	0	75.8	0.00015076237206812948	-0.0027909596880589535
30339	0	63.6	0.08716203759075142	0.0013123348998144075
30340	0	60.9	0.14892737142439	0.004795606415286003
30341	0	58.2	0.09762000454170629	0.002889049456436662
30342	0	84.7	-0.04605809678032528	-0.003994093222670329
30343	0	90.1	-0.052614472084445876	-0.00359702301156243
30344	0	105.0	-0.2286100172480801	-0.026728870762728816
30345	0	59.3	0.302255389790982	0.009803564169323431
30346	0	107.4	-0.19395081515202764	-0.011540286413190128
30347	0	43.2	0.5706902932581724	0.07343991267835676
30348	1	74.1	-0.0006188569613732398	-0.0022919259800328502
30349	0	63.692	0.06735763300256804	0.0012610599096435522
30350	0	84.7	-0.025124193807016127	-0.0025124476891747035
30351	0	81.3	0.05106133878196124	-0.0017581879289775755
30352	0	85.7	-0.12020419367362047	-0.008222917514471845
30353	0	48.6	0.47935912339389325	0.029695769618279876
30354	1	157.3	-0.2159302745718742	0.16844822951033575
30355	0	89.6	0.03424496205535252	-0.0011954849703017256
30356	0	43.034000000000006	0.36336184564465657	0.012091652265137535
30357	0	63.9	0.10985044317948632	0.001418820009532483
30358	0	76.9	-0.03307782511820551	-0.0032569672614625547
30359	0	107.0	-0.3121730570909567	-0.012823419918439044
30360	0	73.7	0.05822850224142894	0.00020187628841159235
30361	0	64.7	0.053333573612151665	0.0009712789180236378
30362	0	99.902	-0.10873905109998304	-0.007226290152491193
30363	0	60.6	0.08706765632639872	0.0015004989390496868
30364	0	60.3	0.09955058888508939	0.0010679028564122971
30365	0	64.9	0.07336618320387787	0.00104867994010348
30366	0	112.9	-0.22112731477583292	-0.021970932278460895
30367	0	97.6	-0.09339979175187181	-0.004537265481527346
30368	0	137.6	-0.1435119641199708	-0.006318215732588781
30369	0	98.9	-0.12195535946404562	-0.006837178315705318
30370	0	69.6	0.039434110609698106	-0.0002310843428378813
30371	0	81.2	-0.08393137096939608	-0.006615996295700815
30372	0	84.65399999999995	-0.13569306599645642	-0.009804537452308876
30373	0	65.3	0.1558770250719972	0.0031130306324543915
30374	0	111.4	-0.3006397391804494	-0.015722265260656943
30375	0	69.2	0.147403622941114	0.006012198965934241
30376	0	78.5	0.06459342721023131	0.00036477663862205756
30377	0	94.4	-0.07349620021216105	-0.005314216956345891
30378	0	70.0	0.014920324999373406	-0.000349129006112896
30379	0	62.6	0.10302715376578271	0.0022490977672022707
30380	1	87.53400000000003	-0.10329001761949622	0.07034124474174495
30381	0	75.9	-0.015293687799712644	-0.006980631937278619
30382	0	79.3	0.00109049744886579	-0.0048013678168634215
30383	0	86.0	-0.037159209012868816	-0.0030932083033024843
30384	0	70.4	0.03451150737609714	-0.00035599260465472594
30385	0	101.8	-0.08126028269686503	-0.004530436906745962
30386	0	91.9	-0.11380673615424894	-0.009433149273537967
30387	0	76.0	0.10858288084005471	0.0007364896945080205
30388	0	87.3	-0.07475396941101645	-0.005592848083298596
30389	0	131.7	-0.08499798270501197	-0.0048129026742075335
30390	0	52.0	0.18905399565212427	0.008063437501096072
30391	0	80.8	0.08596516910672654	0.0006740139186612861
30392	0	109.3	-0.13833654163405298	-0.005587423250085262
30393	0	62.6	0.19756931001250633	0.006200826782296034
30395	0	121.2	-0.21224824484519195	-0.008568231376733812
30396	0	117.3	-0.08468570853187703	-0.006314148786082146
30397	0	98.8	-0.13669576957076787	-0.007668622111885407
30398	0	58.6	0.1158319205250591	0.0019379028997338831
30399	0	89.4	-0.1601196112583857	-0.00960646648626434
30400	0	75.0	0.028800122421234847	-0.0005342420123496049
30401	0	81.2	0.37723170722078064	0.011235880673664263
30402	0	65.2	0.06294333331676899	0.0013338076394224848
30403	0	77.2	0.009410359423724004	-0.0016651526465507442
30404	0	86.1	-0.0867892785120639	-0.0039907188209600455
30405	0	55.4	0.14233506593218773	0.005810381732380088
30406	0	71.0	0.01306949677085504	-0.0005394461717319761
30407	0	70.6	0.04458041474758647	7.811121044387504e-05
30408	0	49.0	0.2757915194320958	0.017751940150351468
30409	0	97.5	-0.07780183437129017	-0.0038431856595792565
30410	0	91.2	-0.08048331414721906	-0.004057551826494672
30411	1	77.4	-0.004739170647342689	-0.001363147886171529
30412	0	108.2	-0.3838941433018772	-0.013257796238298107
30413	0	74.8	0.023573326581623404	-0.0006152520993667501
30414	0	59.4	0.11004331464832649	0.0032197202617029073
30415	0	71.3	0.016592144375143107	-0.0006063186666201131
30416	0	52.4	0.10538031746074557	0.001781577740602459
30417	0	144.2	-0.12376892392913579	-0.005849658856013874
30418	0	108.8	-0.27823252344259525	-0.008629410967023474
30419	0	55.6	0.0965181276256917	0.001360824778458106
30420	0	76.5	0.012126982382964342	-0.0015466629901556921
30421	1	92.4	-0.19361193359689788	0.14372849016729736
30422	0	63.8	0.06720972749975045	0.0004501636793523643
30423	0	56.9	0.17728446047985927	0.0028594966261526206
30424	0	76.5	0.05992357703589369	-0.0007970995620423583
30425	0	65.7	0.10857981589273549	0.0029697703092629313
30426	0	98.4	-0.049746478467597624	-0.0026362521414031656
30427	0	66.1	0.0033288997082272544	-0.00021917869602224737
30428	0	56.5	0.12760230458597652	0.0028123976118930574
30429	0	77.3	0.08313587496359832	-0.00047043773124890635
30430	0	59.2	0.09158260672050528	0.001324207915373519
30431	0	65.1	0.0735962043828331	0.0009258369907329093
30432	0	104.1	-0.19718903021188453	-0.016068901450555534
30433	0	61.3	0.08843380871834233	0.0024678194727605655
30434	0	85.1	-0.05700316137250047	-0.004153388887455895
30435	0	80.3	-0.010250854080310092	-0.0037334861511247393
30436	1	90.4	-0.28008237036154604	0.26430457524546186
30437	0	63.0	0.10444946411647833	0.002695814550968238
30438	0	48.5	0.1881510890708887	0.005390620877319689
30439	0	52.1	0.08843447181221563	0.005085312451006308
30440	0	88.7	-0.09133124010486063	-0.00461922778945471
30441	0	110.8	-0.24040892294666263	-0.007412035982776384
30442	0	132.3	-0.2175703971068142	-0.006719589995458786
30443	0	97.8	-0.11109934059373336	-0.0056631767073628365
30444	0	110.5	-0.15366697182471398	-0.005815217422464039
30445	0	88.6	-0.19374696349096485	-0.0306867613366291
30446	0	79.1	0.0168507202033652	-0.0017646782436177076
30447	0	68.8	0.022986395706539042	5.775365396842279e-05
30448	0	97.7	-0.10032867893984075	-0.0047467427622420065
30449	0	61.0	0.07247964564966969	0.0011772685622504298
30450	0	74.4	0.005409251132514328	-0.0017675151255149952
30451	0	123.7	-0.495575028364663	-0.08590147550475559
30452	0	79.4	0.0005970057160593569	-0.001810273638726418
30453	1	77.1	0.024446273505105635	-0.026401526755012235
30454	0	96.1	-0.1545103933160426	-0.008156992644880852
30455	0	86.39899999999996	-0.1412767222301918	-0.012680778686778435
30456	0	95.3	-0.11682624863146339	-0.004670910292929878
30457	0	40.7	0.36929601619252933	0.016770952388749014
30458	0	43.4	0.44766708663059396	0.022766992588724003
30459	1	68.5	0.015201964100822807	-0.015295425388693941
30460	0	97.2	-0.20881115300941747	-0.009294683407917816
30461	0	103.2	-0.179450991929858	-0.009247968736613234
30462	0	108.5	-0.26720963945239784	-0.015457468698466478
30463	0	77.8	0.0031095636956742965	-0.002135485379426293
30464	1	87.84099999999997	-0.2231813012487255	0.18908831633098142
30465	0	73.1	0.018385538216680288	-0.0011071695855709772
30466	0	56.9	0.08199152620893438	0.001622060776237724
30467	0	94.0	-0.07393581313808681	-0.0038774445896082666
30468	0	78.3	0.047271611168514936	-0.0007469026957895904
30469	0	92.9	-0.058087872335803696	-0.0034750483451417365
30470	0	68.4	0.0880814424730488	0.0034810426692102863
30471	0	66.2	0.074360891663644	0.0007009156025796251
30472	0	77.0	-0.016144434740417636	-0.0025750797392001985
30473	0	137.3	0.10550910496269353	-0.00016893502556894398
30474	0	78.5	0.09642922465456649	-0.00017395282588205887
30475	0	67.2	0.03923940563690849	0.00012020136792694169
30476	0	67.0	0.08943332194699906	0.0021405439840605452
30477	0	88.6	-0.07831593182077631	-0.004107822930457307
30478	0	62.1	0.16273424226790667	0.007216157665223386
30479	0	85.5	-0.08241213952761609	-0.007307298337403847
30480	0	57.3	0.18462304539908655	0.0039234108312230075
30481	0	109.3	-0.14107963866810314	-0.009759698766573748
30482	1	61.7	0.027302549974643625	-0.016596951684619977
30483	0	117.8	-0.12249905243236571	-0.00869062319844546
30484	0	58.5	0.1621664980095811	0.012594124594365269
30485	0	73.1	-0.0008078971863724291	-0.0008668748964209862
30486	0	82.8	-0.09288661277166102	-0.004197491869908741
30487	0	91.2	-0.12203196278668474	-0.006281473219275119
30488	0	124.9	-0.13429792941594496	-0.004862964687115349
30489	0	57.5	0.13933882704610004	0.007628005956081974
30490	0	64.8	0.042700708849355576	4.373045833690058e-05
30491	0	85.8	-0.023155157929169945	-0.0026873523182388446
30492	0	79.0	0.09727477977436502	5.533110086272312e-05
30493	0	49.0	0.07825322918500752	0.004384616237062485
30494	0	69.6	0.0008013652584049851	-0.0012694540617996515
30495	0	78.24579999999997	-0.017569273450411857	-0.0048214979522508035
30496	0	103.0	-0.18257099298248067	-0.00979851587553661
30497	0	46.9	0.25130357945826837	0.00556425556075407
30498	0	65.8	0.11057198109064484	0.005337436801561726
30499	1	67.8	0.12565936419391074	-0.10091825168985304
30500	0	84.9	-0.0647675522910431	-0.006045130843419826
30501	0	59.0	0.26050084019009956	0.021915308971986458
30502	0	88.2	-0.04456520547892433	-0.0038739648462911887
30503	1	100.5	-0.275523420518497	0.22924051522024347
30504	0	73.7	0.025816991545900236	-0.0005091259693974707
30505	0	66.6	0.13311089625628664	0.004475049844543603
30506	0	101.1	-0.2345201642254251	-0.01633184817899061
30507	0	64.0	0.036829018332529814	0.000636809104385865
30508	0	123.1	-0.18594778732937994	-0.011356856873159094
30509	0	68.0	0.0689549106429331	0.0006961629995829399
30510	0	89.8	-0.245191345769912	-0.017128741431279206
30511	0	59.5	0.08803027573879808	0.0027205254218561014
30512	0	111.3	-0.11844276178057771	-0.005640989076403235
30513	0	114.4	-0.16041940129629803	-0.005549678738538564
30514	0	47.1	0.3230597662047949	0.027991220206361623
30515	0	123.6	-0.22617220552300568	-0.009390760132136175
30516	0	70.3	0.0001423707798239775	-0.001282858932400928
30517	0	43.7	0.17480402000667528	0.004223092648383535
30518	1	108.5	-0.18855568220699206	0.13632461843463106
30519	0	73.3	0.02979838383116294	-0.0014221165291848875
30520	0	64.9	0.1236207640802022	0.003119895544909992
30521	0	80.1	0.0071090612034313385	-0.002277131163334411
30522	0	57.1	0.12524564750143327	0.0014706825590202024
30523	0	65.7	0.22302819584403186	0.008566778038557972
30524	0	54.9	0.14587867708643898	0.0029243795890124247
30525	0	106.0	-0.5049941166857025	-0.022436452513882835
30526	0	137.1	-0.13422666137537453	-0.007906018511240868
30527	0	111.6	-0.23200426568614785	-0.006514322121093078
30528	0	85.3	-0.06291190457926132	-0.007232310509469355
30529	0	58.8	0.08752608689258341	0.0019114040491434424
30530	1	83.1	-0.012219528178800829	0.008909633816930008
30531	0	72.0	0.06859287219156977	0.009271979202328124
30532	0	152.5	-0.1557822123944061	-0.005264483569627884
30533	0	65.7	0.0485845821906114	0.001481528799128252
30534	0	96.3	-0.07326157044305001	-0.004036278131368582
30535	0	56.0	0.09835544097446837	0.001636910670963089
30536	0	77.6	0.019249407946364955	-0.003299515860348258
30537	0	84.3	-0.07950101571064443	-0.006787188047232371
30538	0	116.5	-0.31921309262001885	-0.011170155332343884
30539	0	80.7	0.09099925281351898	0.0001741085018491276
30540	0	112.4	-0.20838580132322385	-0.007918117872877491
30541	0	112.0	-0.0985843822658062	-0.006631727025973398
30542	0	62.1	0.11231993251718814	0.004160296175733414
30543	0	89.6	-0.20875130540563258	-0.008877101477590328
30544	1	49.2	0.4488049433697015	-0.31476349739241244
30545	0	45.8	0.3562401437452063	0.015142637148923237
30546	0	73.3	0.03246843634010293	-0.0003655423493604799
30547	0	107.8	-0.27411071198806164	-0.007449930741583466
30548	0	51.6	0.14797857589041813	0.005115581621361914
30549	0	74.5	0.08481717249052599	0.012395174665814324
30550	0	62.3	0.10721660680044443	0.0018947699325274328
30551	0	66.4	0.19508846708363853	0.009663751347616371
30552	0	80.3	0.03362155939277727	-0.001756260898442587
30553	0	94.0	-0.11074013604817447	-0.0058958317652656874
30554	0	75.1	0.03696064479625784	-0.0006917934396304342
30555	0	91.1	-0.10864032294612844	-0.0047942790612727024
30556	0	80.0	0.027372958681662566	-0.001552066902196668
30557	0	84.5	-0.07099155552953015	-0.004599497744650054
30558	1	79.0	-0.010783915064996109	0.005618323727058357
30559	0	51.2	0.11929845435474999	0.0029262202430684853
30560	0	44.9	0.19745422176585997	0.006813145233075575
30561	0	71.7	-0.022987309130840003	-0.0020265736195617823
30562	1	66.9	0.08233250683615916	-0.08123289438941449
30563	1	99.1	-0.27343485499266534	0.23386703047309532
30564	0	82.6	-0.12824675785924775	-0.00841117826096936
30565	0	80.0	0.04186798296461348	-0.0015098805545162419
30566	0	126.0	-0.4671583277358441	-0.01619098174500915
30567	0	152.0	-0.24431200433365302	-0.028917872699841952
30568	0	81.1	0.08009282142657322	0.0002924295406243399
30569	0	75.4	-0.007482742273248732	-0.001281518593158031
30570	0	61.3	0.07901504245831166	0.0010967782725286957
30571	0	75.0	0.02696395092085004	-0.0009758524982897009
30572	0	51.5	0.2792951696757227	0.06886091118948263
30573	0	75.6	0.00013338138652034103	-0.0020637881293640156
30574	1	132.8	-0.3769825266369153	0.2991154449456817
30575	0	72.7	0.0018088929209625348	-0.0011218559290388525
30576	0	71.4	0.0143019715732662	-0.00038951703580304974
30577	0	65.8	0.1166143279238604	0.006542438730481756
30578	0	79.0	-0.0025535903146956117	-0.0027089250992159285
30579	0	122.4	-0.2386396083123982	-0.014694050048303348
30580	0	86.4	-0.07727614352229284	-0.0039033416715897385
30581	0	134.7	-0.15588996691734064	-0.007271823242241463
30582	1	94.1	-0.12114677222061436	0.11652354481987962
30583	0	65.4	0.06225967150181532	0.00042331321634510495
30584	0	88.7	-0.0859632418100955	-0.007429777737347161
30585	0	78.1	0.009758819597540424	-0.0015237198935350396
30586	0	61.2	0.060901536530116575	0.001444146901253527
30587	0	130.8	-0.03116952228441369	-0.003902483986053574
30588	0	100.2	-0.08384170524519868	-0.004601032135972114
30589	0	43.1	0.1641660303659155	0.003923208700907273
30590	0	203.0	-0.1635080781634897	-0.018456112345627915
30591	0	68.7	0.07328379917982966	0.000526697435461245
30592	0	62.3	0.16384124807198533	0.005052787364125491
30593	0	74.605	0.02743615417275578	0.0011990679543309477
30594	0	76.7	0.00988114328624215	-0.0012455013432571807
30595	0	87.1	-0.03885010829893872	-0.003987956333373369
30596	0	94.9	-0.1980017120213015	-0.012494662336169075
30597	0	113.7	-0.3156129584312439	-0.01625026983964324
30598	0	86.8	-0.07853669517603702	-0.0041151623589953485
30599	0	50.0	0.13836188461864368	0.007703378088702244
30600	0	91.9	-0.0676596929290099	-0.004541972885750098
30601	0	90.7	-0.07329858292022254	-0.003119172805815595
30602	0	94.7	-0.11210608443175442	-0.0045120002608175615
30603	0	43.45700000000002	0.0918828862561495	0.0031212975128708698
30604	0	61.0	0.09665317610790954	0.0038780903087816056
30605	0	89.3	-0.06650679636921268	-0.0036949088760338147
30606	0	65.252	0.099583626170177	0.0029821922841008876
30607	0	69.1	0.02250114110368304	0.00010733261521679676
30608	0	102.4	-0.12632339254056568	-0.00515029705080877
30609	0	73.1	0.03014682255126536	-0.0004918675368838234
30610	0	136.2	-0.38581874255649745	-0.0735280336743587
30611	0	61.5	0.23660301728616467	0.004708851033051254
30612	0	98.3	-0.07804230577277485	-0.005853062591432661
30613	0	88.1	-0.23223104596848135	-0.011026961480223517
30614	0	170.0	-0.2035273393333191	-0.011591382016615205
30615	0	66.6	0.05476746181584895	0.0004575732267688769
30616	0	115.7	-0.262499955243431	-0.009920078220391475
30617	0	133.2	-0.26694466707494574	-0.013337227981069687
30618	0	72.5	0.014677174930577167	-0.0007712523257099107
30619	0	95.2	-0.07208289286389481	-0.004009403287737918
30620	0	129.7	-0.16358468599553452	-0.00889125271385914
30621	0	83.0	-0.028352566958463284	-0.004477446378551245
30622	0	78.1	-0.008816881002858282	-0.0058953069549697095
30623	0	117.6	-0.25501707035221627	-0.010231318489435665
30624	0	63.8	0.07761382985394448	0.0010613906890044253
30625	0	53.1	0.09209749948396348	0.002064857215250904
30626	0	56.5	0.12037544424738734	0.004168923531322018
30627	0	70.4	-0.022905969116603954	-0.0036593209633990252
30628	1	62.4	0.146403827016009	-0.11235053971544978
30629	0	75.2	0.013175583983305842	-0.0013310900062651165
30630	0	87.0	-0.09098187581344973	-0.004246718097573496
30631	0	59.0	0.06945870345458388	0.0010725180938097475
30632	0	57.8	0.12062110780016519	0.004298993845901172
30633	0	92.6	-0.17521676839806605	-0.005912123578859134
30634	0	74.4	0.036604530584532766	0.0003423782041089621
30635	0	55.5	0.17752575977810192	0.015008272014782319
30636	0	79.23700000000002	0.0006504569431999698	-0.0035281201288998643
30637	0	102.8	-0.1331415113650146	-0.007150891373838592
30638	0	92.6	-0.15033077680459245	-0.005892794566517833
30639	0	56.2	0.09466135067667346	0.0015106392139337607
30640	0	92.20799999999996	-0.15212101849680768	-0.015304915815412825
30641	1	77.0	0.04446823709271848	-0.041980741931041336
30642	0	71.1	0.016399277229676955	-0.0005376546409526379
30643	0	99.6	-0.06913452089426574	-0.004531590564550876
30644	0	88.36100000000003	-0.13872951128147543	-0.010534383874729556
30645	0	91.3	-0.08347929149190896	-0.0033996379254029405
30646	0	86.3	-0.08568231551686767	-0.004252109345822696
30647	0	93.3	-0.1185290961668361	-0.018865223543695346
30648	0	60.9	0.09045771078154212	0.002788791881023673
30649	0	99.70200000000001	-0.15296155204391107	-0.03305350552121014
30650	0	64.1	0.10644861351465806	0.0013579318882882927
30651	0	48.9	0.16429065073560922	0.009635855134422252
30652	0	60.0	0.13230443692510016	0.004350046348974242
30653	0	63.3	0.08523742289282382	0.0009827866961411868
30654	0	94.8	-0.09454379258095287	-0.008905931313508636
30655	0	85.16400000000003	-0.09014042477309704	-0.0143184561452567
30656	0	56.7	0.12902072256268002	0.0032911150938469908
30657	0	90.8	-0.17482996451365762	-0.008250609292334423
30658	0	53.3	0.1574745174110867	0.004524911180038974
30659	0	79.3	-0.02639352087653242	-0.002190063006975834
30660	0	90.0	-0.11222360319533618	-0.00649430688612759
30661	0	74.2	0.009236021414864808	-0.000703775156210832
30662	0	80.3	0.001687823126092553	-0.0047388429080939265
30663	0	127.7	-0.30386604394344613	-0.08508111500598689
30664	0	83.8	-0.10697517102607526	-0.009202455995027918
30665	0	79.5	0.10027457691024756	0.00015986365056140834
30666	0	65.4	0.03663869392219931	0.0003394509168953105
30667	0	77.1	-0.026227049358305523	-0.003553526114037153
30668	1	67.4	0.047424047958687876	-0.03626220000698987
30669	0	63.1	0.12384098645369522	0.00438845151406383
30670	1	74.5	-0.050081225011963396	0.04594864626847733
30671	0	95.0	-0.21497487027884926	-0.00833715038386881
30672	1	63.9	0.13934091863944195	-0.08086278255334753
30673	0	75.8	0.004449195919092744	-0.0033282615963478603
30674	0	69.3	0.02238799518812448	-0.00015016433838560867
30675	0	46.4	0.3390847571888007	0.07441441100656206
30676	0	82.5	-0.027386860648402945	-0.003792797213694324
30677	0	54.1	0.09630650192312896	0.003091164546732567
30678	0	105.2	-0.14664260201982687	-0.005722464118529596
30679	0	123.1	-0.4117205885219155	-0.014261050215588773
30680	0	76.5	0.00931725306250155	-0.004419243691969548
30681	0	55.6	0.016643574287183584	0.00043174863842309025
30682	0	77.2	0.03150383632822195	-0.0013197847758942812
30683	0	109.7	-0.24132225058489712	-0.017171934107813522
30684	0	51.2	0.1324151762711117	0.006251891080666508
30685	0	89.1	-0.10214183681551367	-0.004972399351000126
30686	0	55.4	0.08407146912021563	0.0011648386054438256
30687	0	52.3	0.11024437291407958	0.003967072956036202
30688	0	89.4	-0.050556129206263	-0.003391273656143662
30689	0	93.9	-0.11512579606520013	-0.005841325580625515
30690	0	52.1	0.08218667227309197	0.003380346207813778
30691	0	90.5	-0.08005883879493922	-0.006508784462591646
30692	0	56.2	0.09527253656741232	0.0014054193958579337
30693	0	85.7	-0.1163735371377552	-0.0050254840597735335
30694	0	95.2	-0.25288492725696415	-0.025097384018532874
30695	0	80.8	-0.009246694186120294	-0.002045310150567132
30696	0	74.5	0.030709882618451957	-0.000859202501356696
30697	0	62.6	0.08879549831710756	0.0012002916651146674
30698	0	82.0	0.10646489796775858	0.0006783356770501617
30699	0	57.1	0.12961875518853777	0.001877382317677641
30700	0	82.8	-0.04943528670509113	-0.0034278100722549753
30701	0	77.8	0.033486088768579066	-0.0013395448413548662
30702	0	89.4	-0.08163762445596512	-0.003716916015487338
30703	0	99.3	-0.048563978624821175	-0.003288263941678575
30704	0	85.3	-0.032183980592526494	-0.0032571393845208683
30705	0	87.1	-0.14381869145832024	-0.007399151834097855
30706	0	102.6	-0.06776705879787914	-0.0064047989318663555
30707	0	52.5	0.1891935864002444	0.0034310818453073036
30708	0	147.2	-0.1351218179743155	-0.004952963758460843
30709	0	87.4	-0.08563474964385387	-0.003939780387654105
30710	0	105.0	-0.1616144847809337	-0.012503429513903831
30711	0	47.4	0.27824398001283407	0.01523779750107291
30712	0	57.2	0.06909050170145929	0.0011302020356589275
30713	0	76.9	0.034379520074813624	-0.001833449041533789
30714	0	56.0	0.2320900979284197	0.023356198890755967
30715	0	49.4	0.19380906251771376	0.005130461084585725
30716	0	94.5	-0.15518002104992046	-0.020373178815038796
30717	0	70.8	0.025293750006705522	-0.0004926576209477332
30718	0	80.4	0.007469493156473618	-0.0021315289152076967
30719	0	124.1	-0.18200186592986575	-0.010481427379109556
30720	0	66.7	0.1113158379457891	0.0015950120012107635
30721	0	101.1	-0.06662779412517557	-0.007057131066910727
30722	0	78.8	0.034940764445229436	-0.001028424923206988
30723	0	70.5	0.06904018518095836	0.0027744204316201464
30724	0	90.9	-0.2144631876082858	-0.009438416735429181
30725	0	71.1	0.033039037893293426	-0.0001468222332619923
30726	0	84.5	-0.047605540090007704	-0.006895428020610345
30727	0	56.8	0.10265831184585113	0.001660994333288031
30728	0	62.8	0.17129394521331415	0.014638441755583
30729	0	72.0	0.06127997693780344	-7.368842662343576e-05
30730	0	161.7	-0.19522612927353475	-0.005758992134088786
30731	0	62.0	0.11184220499731601	0.006950635545992897
30732	0	84.5	-0.03930156298074871	-0.0057886032282977945
30733	0	87.3	-0.09610393745114561	-0.006193956418951697
30734	0	114.6	-0.16705770754616242	-0.013168203585542505
30735	0	129.3	-0.37452619985479396	-0.026030996047713584
30736	0	52.3	0.1915611900218064	0.005140970581930462
30737	0	70.0	0.03152407844999107	-0.0004214915233082448
30738	0	63.6	0.05902966351131909	0.0006295563137873239
30739	0	94.0	-0.1404429571942892	-0.009925777707894884
30740	0	75.18800000000002	0.031807732932735235	0.0012553528432808652
30741	0	91.2	-0.08617453879700042	-0.003451508627739567
30742	0	96.5	-0.043561302007874475	-0.003030953412672491
30743	0	81.9	-0.017288307854440063	-0.002628711496235363
30744	0	69.8	0.040811153632879724	-0.0001484115434090234
30745	0	67.7	0.04175500754063251	-0.00039682933402552313
30746	1	67.8	0.1250986294152681	-0.11423153179376595
30747	0	69.9	0.04035113023500889	-7.944575897263403e-05
30748	0	60.3	0.11807517265802016	0.0024851950611683455
30749	0	74.0	0.05121642326423898	-0.00029737710185066585
30750	0	96.7	-0.09558147299452685	-0.012357881467658888
30751	0	66.6	0.1477786962655373	0.004080666298104188
30752	0	62.57939999999999	0.08771991456346587	0.0020822479476205733
30753	0	78.4	-0.006205312358215451	-0.0020788019432837904
30754	0	90.2	-0.13728263091028203	-0.005332178221378926
30755	0	113.3	-0.4191809623030713	-0.033212374535964304
30756	0	73.3	0.01675737604033202	-0.001350532431384295
30757	1	96.8	-0.12365789143880829	0.11092685829886303
30758	0	75.3	0.015413163693621754	-0.0006847584189651243
30759	0	62.9	0.020221978618588765	0.0005824562754663518
30760	0	115.8	-0.16609626145393122	-0.007027750883138699
30761	0	89.9	-0.08003725643910002	-0.005470337481824068
30762	0	66.6	0.0948535239410121	0.011781268558015123
30763	0	61.64420000000001	0.08366550594347064	0.0014534944316888778
30764	0	77.2	0.04847979191958439	-0.000839636419021315
30765	0	76.1	0.005652289341378491	-0.002907610468923769
30766	0	88.5	-0.19356362124241422	-0.006844762190497843
30767	0	87.3	-0.06052892846474424	-0.013360951813366924
30768	0	86.0	-0.07202778457989917	-0.005257982817370988
30769	0	70.4	0.039999258203897624	-0.0007962957771093562
30770	0	109.9	-0.3454695271554519	-0.0135002961314533
30771	0	88.9	-0.1834236084508011	-0.00836376380239763
30772	0	84.1	-0.010324523750925437	-0.0031160024149676988
30773	0	84.4	-0.0562028199210763	-0.009447228667261883
30774	0	120.5	-0.15171454875112977	-0.012035174956693819
30775	0	92.6	-0.12643074707104823	-0.016667992192560356
30776	0	67.5	0.1369346905180719	0.007260927496786554
30777	0	55.9	0.16415816087648272	0.005939217705106076
30778	0	98.3	-0.14631130620127078	-0.007371124064014895
30779	0	71.8	0.053340856650378556	0.0011599895457841366
30780	0	69.0	0.04378384320158511	-9.798150581424331e-05
30781	0	51.1	0.17179962433781476	0.005118310281981346
30782	0	63.0	0.11571121309231967	0.002083844397469674
30783	0	110.2	-0.19216265604377258	-0.008691893274602224
30784	0	96.9	-0.2002181656094035	-0.008733636047913655
30785	1	106.95000000000002	-0.2377167155968491	0.21766175907180701
30786	1	63.4	0.132707742724102	-0.12378244047981182
30787	0	106.0	-0.17426226536370815	-0.008381853241823752
30788	0	80.4	0.1143274096722016	0.0017546272596622259
30789	0	89.5	-0.050418639902141876	-0.002978711817858686
30790	1	63.1	0.40121622897544873	-0.21983728709639339
30791	0	68.1	0.03560494045470841	0.00013107403554807865
30792	1	62.7	0.24052339808735995	-0.22225558508495424
30793	0	33.2	0.34157382004929243	0.07498817374603349
30794	0	94.58899999999998	-0.16002374307834544	-0.013822028479203705
30795	0	82.7	-0.024123233377817088	-0.0032083697518202527
30796	1	62.4	0.03266483313357457	-0.032413396573751696
30797	0	69.0	0.09446823322493583	0.0011386246303520592
30798	0	50.5	0.10691299059963785	0.002760072218766574
30799	0	77.7	0.05632191576156765	-0.0004122152825028973
30800	0	70.5	0.0731753393386025	0.00042304698496142037
30801	0	93.7	-0.26322380399215034	-0.0243719586310372
30802	0	51.3	0.2332420590108377	0.008261304009036687
30803	0	77.4	0.06914724304177798	-0.0005204524667370231
30804	0	84.8	-0.034890653647482395	-0.0034177610888836453
30805	0	96.7	-0.08410407706676051	-0.0038744874150662433
30806	0	92.1	-0.10686505287850741	-0.004411468037977107
30807	0	64.3	0.06684185066726059	0.0015527897430780279
30808	0	67.4	0.05966092511708848	0.00041281959353969036
30809	0	95.5	-0.10935228096379433	-0.008454391440455743
30810	0	78.0	0.07550194532843307	0.0049448640012804
30811	0	83.1	-0.17209951564937365	-0.024741828109175846
30812	0	72.7	-0.04787117498565931	-0.0017254611972424877
30813	0	93.6	-0.15222727255616336	-0.011678713837964417
30814	0	71.1	0.031023073067190127	-0.0008011707027018534
30815	0	119.2	-0.06387745618051849	-0.0048326071805341216
30816	0	69.8	0.05961592165956972	-7.030098176377728e-05
30817	0	103.5	-0.10885453433799558	-0.005157340637847092
30818	0	72.9	0.07842421050439588	0.002263959049982333
30819	0	66.3	0.07490708591224393	0.0033022186505490807
30820	0	90.0	-0.20992649873846675	-0.017741637888573195
30821	0	75.6	0.016206286021042616	-0.00154672535402586
30822	1	113.53700000000003	-0.0263099159153644	0.013887948742906643
30823	0	54.3	0.43729134105925915	0.030698192967752065
30824	0	74.9	-0.007689615827752278	-0.0018786772103797007
30825	0	106.3	-0.25703975920658556	-0.022361320081510525
[truncated: 5,035 more rows]
