# Supplementary material for: Explaining a series of models by propagating Shapley values
Source: Nat Commun. 2022 Aug 3;13:4512. doi: 10.1038/s41467-022-31384-3 (PMC9349278; doi:10.1038/s41467-022-31384-3)
Supplement: Supplementary file 4 — Source Data File [file 41467_2022_31384_MOESM4_ESM.zip › Source Data/figure5c_model_performance.csv]

	ROC (train)	ROC (test)	Loss (train)	Loss (test)
0	0.9882752748310369	0.8681190191906044	0.0877140414062742	0.26650387363237565
