# Supplementary material for: Explaining a series of models by propagating Shapley values
Source: Nat Commun. 2022 Aug 3;13:4512. doi: 10.1038/s41467-022-31384-3 (PMC9349278; doi:10.1038/s41467-022-31384-3)
Supplement: Supplementary file 4 — Source Data File [file 41467_2022_31384_MOESM4_ESM.zip › Source Data/figure2.csv]

	Grayscale value	Pixel count (bird)	Pixel count (turkey)	Pixel count (ship)	Attribution Sum (bird)	Attribution Sum (turkey)	Attribution Sum (ship)	Attribution Sum (bird)	Attribution Sum (turkey)	Attribution Sum (ship)
0	0.05000000074505806	56.0	159.0	59.0	0.026519642975751434	0.03983569073891692	0.010541378006661016	0.43608203135251705	0.3477849298135646	0.3904744659863505
1	0.15000000596046448	42.0	29.0	13.0	0.08851597585542205	0.13049459912782024	0.06365868164452144	0.34162815816941955	0.25612689997022053	0.3148248605378932
2	0.25	155.0	26.0	61.0	0.0859124821209406	0.15835453940515284	0.060746302949501355	0.22802401549982887	0.17412914012827943	0.10137873470961313
3	0.3500000238418579	403.0	42.0	170.0	0.11551557023296583	0.14248013367078188	0.09835405571789657	0.18509770895653269	0.10067258085993067	0.08207769353466463
4	0.44999998807907104	257.0	84.0	216.0	0.14346262806481214	0.14508149646229876	0.1478987608608593	0.17210242921191402	0.07117269088359145	0.08482304997856177
5	0.550000011920929	97.0	180.0	203.0	0.1986376891930777	0.17427483895495846	0.18835925375495602	0.18781834662279337	0.07726788023051842	0.10054094009417586
6	0.6499999761581421	1.0	379.0	145.0	0.18943288666183897	0.20053719380170576	0.22145105107970875	0.24626003205433156	0.09542529936084695	0.13615769380514162
7	0.75	4.0	119.0	69.0	0.4714180796695857	0.11442264275220308	0.17033446305161978	0.3633120224575239	0.046227899077286964	0.07625345484271377
8	0.8500000238418579	6.0	4.0	88.0	0.3958709899798063	0.3690220980576171	0.1183944518811504	0.44416852433042586	0.10737137195370575	0.04945587053515304
9	0.949999988079071	3.0	2.0	0.0	0.7466451022022649	0.24064361503311157		0.7196237280914253	0.05047252694090149
