# Supplementary material for: Explaining a series of models by propagating Shapley values
Source: Nat Commun. 2022 Aug 3;13:4512. doi: 10.1038/s41467-022-31384-3 (PMC9349278; doi:10.1038/s41467-022-31384-3)
Supplement: Supplementary file 4 — Source Data File [file 41467_2022_31384_MOESM4_ESM.zip › Source Data/figure5c_train_dependence_plots.csv]

	Label	Weight	Output Attribution	Loss Attribution
20323	0	1.48	0.053965947905089705	-0.001512676469197789
27548	0	2.16	0.0955905170692131	-0.0005061206595829589
15078	0	0.9	-0.1414364194991067	-0.009013841526946429
28486	1	7.69	0.17900876933103427	-0.11746448497674865
4249	0	2.2255000000000003	0.12586107021942736	0.0009499930890839496
453	0	1.9	0.11884108213055879	-0.00014734709885258357
20317	0	0.35	-0.5091405462375842	-0.011476359017972514
7376	0	1.2	-0.022463054622523487	-0.0023555341993290032
6576	0	1.0	-0.2783110061720945	-0.007600832875124951
419	0	3.0	0.12098324958747253	0.0005837784921177826
19145	0	0.91	-0.03634689596435055	-0.002524906733025223
26971	0	1.07	-0.182806152834557	-0.004926950049759045
38	0	1.8	0.0015841508442535996	-0.002150667785041081
18362	0	2.03	0.10887192450556904	0.0006928922019048217
18968	0	0.98	-0.2817324462654069	-0.0115678278006041
13654	0	1.6	0.12370417041890323	0.00029348257350209734
4198	0	2.4	0.11046718623954803	0.004956957351693431
16560	0	3.5	0.11078878248110413	0.0005608135906351848
6014	0	2.1	0.13064162087766454	0.008314882671109252
1717	0	1.2	-0.006926186197903007	-0.0035871927338126507
20883	0	0.76	-0.3830686754696071	-0.010664292368116978
11098	0	1.2	0.12132436164375394	-0.0008763943817842582
15192	0	2.7	0.09577451216150075	0.00688037954228925
3036	0	1.5	0.033755364934913816	-0.0029675212128495785
4082	0	0.9	-0.23698496672743932	-0.010447425141668973
2647	0	2.9	0.08944363152841106	-0.0003708904661009416
4922	0	3.2	0.1745414968105033	0.001489538184179357
16248	0	2.9	0.20274948689294978	0.001723721095949944
6775	0	3.8	-0.0026530873496085406	-0.0019737693269418354
11795	0	2.1868	0.1407869126573205	0.0010080014418572196
18274	0	1.0	-0.20278436277620496	-0.008266061013721395
24590	0	2.95	0.09274789496092126	-6.361836811833363e-05
21586	0	1.55	0.1714986504558474	0.0005383623225448901
26315	0	1.79	0.1069145095134154	-6.690150863968511e-05
4083	0	2.7	0.1539307655133307	0.01253382133335374
16651	1	2.7	0.24546749594714493	-0.2317395023306335
8212	0	2.1	0.08799936762778088	-0.00033093623309803343
5714	0	1.1	-0.028989651752170175	-0.0037073208824231984
6034	0	1.2	0.10136087169265375	-0.001332550294191143
26220	0	2.27	0.14831733102118597	0.0011582232563079106
25964	0	1.13	-0.02278494071960449	-0.004100220788859924
11026	0	1.8	0.11691505094384774	-0.0005933956595814874
25328	0	1.8	0.15897262954385952	-0.00014954706724928303
9342	0	3.298499999999999	0.12840744297532364	0.0006537230882280446
16771	0	2.1	0.06565003244625404	-0.0005031569786222912
10346	0	2.8741000000000008	0.206687072949484	0.0029836703947397516
16683	0	2.9	0.18050207928568124	0.0009708304851774305
3681	0	1.7	0.1389678767831065	0.0007490946754877969
22917	0	2.35	0.12899566296720877	0.000395469670682138
25588	0	1.84	0.11078897398663684	-0.0006882290482697075
26227	0	0.99	-0.3580716730435379	-0.01110389828542183
6727	0	1.4	0.07184609500132501	3.259087622053698e-05
26845	0	1.0	-0.2934368341220543	-0.008746701294045573
5182	0	2.4451	0.15708377633523196	0.001311423467999064
23966	0	2.33	0.12925349423289298	0.0005378399541802936
25644	0	2.9	0.20252858687052502	0.009094820815659373
22683	1	1.3	0.20465520752128213	-0.19706428096869288
17171	0	6.46	0.2492046898184344	0.013832553491221308
24876	0	1.29	0.08725364588107913	-0.0010242721149207304
329	0	3.8	0.21115725273359567	0.013057729891168556
17575	0	1.0	-0.20067290701856838	-0.005963358372568882
11483	0	1.2	0.11228222927125171	-0.0010312678189875369
9410	0	1.0	-0.35931871907413004	-0.040515464798977295
26783	0	0.53	-0.5371125097484328	-0.013048188247516343
5712	0	3.4	0.09188135048013646	0.0035437739940479057
5154	1	3.671300000000001	0.2747592052295804	-0.22263165121836928
5754	0	0.5	-0.39899206054303793	-0.011495187038380024
20222	0	2.75	0.11121493319002912	0.001324001597331661
18065	0	0.97	-0.2587786918805214	-0.00858007437728313
19408	0	1.32	0.010609080661088227	-0.003591461690072198
18387	0	1.64	0.04117942095920443	-0.00285904159235168
13932	0	1.4	0.027478421761188657	-0.003739680283192695
22864	0	1.7682	0.11559914424037561	-0.0009993713413365267
7199	0	0.6	-0.2770393071370199	-0.009695537680348873
4530	0	1.5	0.00947985914722085	-0.0031394110339465534
15382	1	4.1	0.17397282776748763	-0.15615863285735257
16600	0	3.5	0.1636093158647418	0.0016977156806683787
1865	0	5.0	0.12205350836319849	0.0018865227397818745
10303	0	2.9	0.1200467436881736	0.0027653236521068005
22934	0	1.09	-0.2625539641175419	-0.0069755098922719755
16537	0	1.4	0.10511064507765695	0.00021584413761167745
14518	0	2.5	0.13967459086794407	0.0018254464246186656
2366	0	1.2	0.08168914976529777	-0.0005168507333778096
24923	0	3.2	0.10793367283022963	0.003768158655853042
12680	0	1.5	-0.008436955336946994	-0.005887287165102139
8881	0	2.1	0.171425046548713	0.0015320395200027381
27113	0	2.6	0.06739052643580362	-0.0016570392002803968
7370	0	4.5	0.16224366540368645	0.004783875924876453
8793	0	2.0	0.19856876388052477	0.01159932687651668
22994	0	0.82	-0.26268675154820087	-0.012393144024647945
24306	0	1.51	0.012564822612795979	-0.0019494128070604978
4918	0	3.7	0.07842553150840104	0.00043664769621077184
25039	0	1.53	0.11236952308006584	-0.00045319663028277167
8597	0	1.1	-0.06383742153970524	-0.0058510539894238486
26560	0	1.08	-0.30019466528110206	-0.010233468765133948
18427	0	1.23	0.04230088141188026	-0.0018109396793529373
6308	0	1.1647999999999998	0.024861050952225922	-0.0025436690374154784
20446	0	0.46	-0.5625374113535508	-0.013850016362190317
24346	0	2.9	0.103167890697252	0.001839496982542634
13526	1	2.6	0.1892424386856146	-0.14855719998160938
7384	1	2.649700000000001	0.21032392032537608	-0.18465766955112783
9576	0	1.7	0.17350027947546914	-0.00028728475365719086
2527	0	0.7	-0.13096221410995348	-0.0044934444509347115
14197	0	0.7	-0.3442430264465511	-0.010270126919206198
15038	0	1.4	0.08334328535245732	-0.0018704275697153491
19004	0	2.25	0.07852955538826063	0.00016244514760784093
7301	0	1.9	0.11793873030971735	-0.0002770164139865
22832	0	3.4	0.21262636142456903	0.0031884580233496073
8595	0	0.9	-0.1265340622314252	-0.00703542353776857
6776	0	2.2	0.12235934148263186	-1.7451919578988734e-05
13356	0	1.1	-0.022819464350119233	-0.005068733302370081
3337	0	0.8	-0.5688650694182142	-0.01702804745519802
14791	0	2.7	-0.03341220872523263	-0.0027440871631787505
27568	0	0.59	-0.6453260689349845	-0.017051201330514666
16429	1	1.9	0.03130466544814408	-0.029903977529918167
20367	0	0.75	-0.5267040645633824	-0.026733401437806968
17499	0	0.88	-0.2153992998097092	-0.010036251943367585
23590	0	0.67	-0.3995244496068917	-0.011942365846251312
16696	0	2.8	0.15995441596861928	0.0020807018311048155
6108	0	0.6	-0.37109448306518605	-0.01061195859334841
1628	0	1.1	-0.022932604488916694	-0.0033527381023643115
17459	0	0.8759999999999999	0.00126926720328629	-0.002024611707280319
22451	0	2.634	0.15672314398316667	0.0021862228197609868
12520	0	0.7	-0.41955401212070137	-0.011123832759891606
14645	0	3.3	-0.040145797419827434	-0.004335972643582659
10518	0	2.5	0.018328123258426785	-0.0013529657838695084
17316	0	0.8898	-0.23966014268738217	-0.012650137831988128
18072	0	0.65	-0.5509888492366299	-0.026363953175512767
7324	0	0.9	-0.4452424931945279	-0.013260631938647578
27397	0	2.62	0.09659676594287157	0.0018023929833360162
11109	0	0.7	-0.4027568066692911	-0.011216045001176499
9755	0	1.7	0.08967012129118666	-0.0007008687982292891
19087	0	0.5	-0.5557986892503686	-0.014356389817420694
6937	0	0.6	-0.046379518934059887	-0.004365579925002351
18288	0	2.36	0.10910462357662618	-0.0004736658549233073
23582	0	2.02	0.08712254135403782	0.002328575561298784
6396	0	1.1	-0.03333338007051498	-0.007785191079682227
14743	0	0.7	-0.3497156633473933	-0.014768424268192182
1845	0	2.2	-0.09325291512650438	-0.0027988877991638765
5429	0	2.1579000000000006	0.16188297436526045	0.007003595446169839
8805	0	1.3032999999999997	0.061726680565159765	-0.0010666799668918416
15332	1	1.8	0.085601060714107	-0.0770075109097873
9667	0	1.7	0.13838376903673633	0.0005700920296490233
16474	0	1.0	-0.4884075784450397	-0.013220191581783143
20408	0	1.76	0.05402497815340757	-0.0010346543244668755
9598	0	2.9	0.1072273886767216	0.0022952752677464707
10810	0	1.9	0.08730936529068277	-0.00023983131551676018
8377	0	1.6	0.03442760318750516	-0.0056825709708987916
16480	0	1.5	0.08494518717564642	-0.0011830113460780123
27096	0	2.12	0.1556108447359875	0.0016262864910604686
3788	0	0.5	-0.5206404071203433	-0.014972038207835877
13023	0	0.9	-0.35708405512897295	-0.012394628700063953
26575	0	3.01	0.13343010301189498	0.00139615985608495
16945	0	2.802	0.18145686721475796	0.002804036361289023
18782	0	2.16	0.145356945192907	0.006626529958818104
18129	1	1.07	0.0002637554779648781	-0.0030401814163673407
7538	1	4.3	0.2817044119921047	-0.20103680639613938
26576	0	1.0	-0.24629281836515293	-0.006628508347200007
20557	0	1.62	0.11517063935426995	0.00012899897345367464
20231	0	1.47	0.026718692626338452	-0.0036927051809194466
17160	0	2.37	0.13292422604933382	0.0015743394844559449
13332	0	1.3	0.08811249073781073	-0.002383563132612248
20199	0	1.05	-0.06677820609789342	-0.0045272393352742395
400	0	1.7	0.19662103084940463	0.002456600020300373
12764	0	3.0	0.18429930473165587	0.002801384956915018
651	0	2.0	0.11309530928824096	0.0009584546301962632
9652	0	2.7	0.24411988496873527	0.0040819242342757505
17151	0	4.02	0.11258905704016797	0.0012099466935306393
9975	0	2.0	0.021144651534967123	-0.0009735593471701296
27957	1	1.7	0.19397320014052094	-0.17980178296652283
21659	0	1.55	0.08714229608699679	-0.0013016103166682133
1893	0	1.5	0.07361911851307378	-0.0018000328505783146
22643	0	1.5868000000000004	0.10342671799799427	-0.0013732116618963648
27991	0	0.84	-0.32330834910739215	-0.010051532437516686
24511	1	0.91	-0.2457552498304285	0.19606170992899472
25638	0	0.69	-0.20762836614483968	-0.005979222429041489
23680	0	0.68	-0.48207090587588025	-0.011348371900979549
23581	0	1.2	0.07998475568927825	-0.001521960751305925
8050	0	0.8	-0.5940217143832706	-0.014199956079118172
21911	0	1.24	-0.05488527681678534	-0.01881618370727548
25697	0	2.35	0.16547614855645223	0.0008159937327178166
9366	0	2.6	0.12245240717986598	0.00014793434413380163
5729	0	0.9	-0.4106604802440852	-0.019284571534911168
18934	0	0.83	-0.2740778820649721	-0.017101165708625344
11765	0	1.5538000000000003	0.02562470807507634	-0.002521909369571274
22686	1	2.7	0.09713206760725006	-0.06608964016040612
10732	0	1.0	-0.2112806398612447	-0.008843971206444206
7166	0	0.5	-0.22935485923243687	-0.008570066590204517
19566	0	0.58	-0.5141748915412463	-0.013891145505505367
17795	0	3.48	0.12791166600584983	0.0019776424842449973
5131	0	2.4374999999999987	0.18148302299017086	0.0011675130595957416
15148	0	1.6	-0.06358117550704628	-0.0048353672744132275
11748	0	1.5	0.009061895088292658	-0.002072681757141839
3041	0	3.3	0.22584842407284306	0.006903463983460267
8777	1	1.6906999999999996	0.24987364977458493	-0.23786405567289123
21041	0	0.45	-0.6667278784485534	-0.019916041413063062
25231	0	7.2	0.13661337857926265	0.008942925384958842
6638	0	2.5	0.18455158735718577	0.0007486736598733315
5110	0	1.2182000000000002	0.10920254464121536	-0.0016571222163080063
27021	0	1.55	0.04203340945672244	-0.001317959162715188
24493	0	1.61	0.04265380360279232	-0.001826996035241973
26007	0	1.8011999999999997	0.11103387826122343	0.006734756680280122
14401	0	3.7	0.15486704300297424	0.007896073516965684
11656	0	1.8	0.04334787544794381	-0.0007090003823689465
1021	1	4.0	0.17706940789148212	-0.15524759518418765
8202	0	1.8	0.1180525127616711	-0.0001215181958403113
23271	0	0.44	-0.25930538527294994	-0.011171937724892224
6590	0	1.6	0.06695513681694865	-0.0014771962534256846
9116	0	0.8	-0.32885640068072824	-0.012216437641002189
16178	0	1.9	0.11038945029489695	0.0009121960190226976
8594	0	1.6	0.03483627790864557	-0.0020975878071860478
19778	0	1.56	-0.008673144754488021	-0.005843989572412295
17072	0	4.59	0.08309545205300674	-0.0007282940569009459
15924	0	1.0	-0.3773974641314708	-0.01534493467764953
28705	0	2.2663	0.17484289100626482	0.002941175617822962
22006	1	0.92	-0.09103296783333645	0.07169351566303966
15712	0	0.8	-0.26356331529375165	-0.00870420206242128
5673	1	5.5	0.3692716799285263	-0.29276436639365266
27114	0	0.73	-0.3365210519614629	-0.01042200498261321
26759	0	2.5	0.22531583663774654	0.0010280162765429165
23262	0	0.97	-0.23604572806414217	-0.010447592654195237
4555	0	0.9	-0.3464480905979872	-0.008664233506474637
24348	0	1.8311999999999995	0.12477681416552514	0.0004208699307590321
12966	0	0.7	-0.40720533563010397	-0.01167430053722827
13703	0	2.4107000000000007	0.12344705636799336	9.389539787775938e-05
23568	0	1.7	0.14978274613479153	0.0001458519681576523
2890	0	1.9465	0.10719355270033702	-0.0008371148832050677
2911	0	1.1	0.0030747397104278207	-0.006871648730775468
19438	0	1.3734000000000004	0.01615063325082883	-0.001735722434312047
4269	0	1.5	0.13239952975558117	-0.0005229109530387352
3295	0	2.5	0.03524552234448493	-0.0011658161730092118
4706	0	10.9	0.27948784543341026	0.024528076757564583
8105	0	1.6	0.10048572125704959	-0.0014992573653979792
20038	0	1.02	-0.31490917508490385	-0.011463417187016314
14272	0	1.7011999999999998	0.1454559028306976	-0.0005304497661714056
19488	1	6.21	0.26514685886289224	-0.19538175836230012
11169	1	2.1	0.12325563644291833	-0.10513608609443324
27561	0	1.1	-0.04065894061746076	-0.0055798042139500615
7174	0	5.6	0.24639180683344603	0.012686450883133752
12053	0	1.7580999999999998	0.04383428199868649	-0.001304075645723044
3887	0	1.5	0.1421504179383628	-0.0012481053931770823
14498	0	0.8	-0.5473300308962352	-0.019061107815258466
23455	1	2.76	0.12362849782174454	-0.09926091820313024
11322	1	1.2	0.11360678605828434	-0.10866081246470372
7414	0	2.1	0.07970190855162218	0.00015234353945504106
28492	0	1.33	0.09065372482081875	-0.00036868770787651313
4889	0	0.8	-0.5642025199863129	-0.015009510546002781
7031	0	1.4	0.08124570949422195	-0.002193876891542697
11174	0	1.8	0.13974388266215101	-0.0003139734159595627
21368	0	0.98	-0.3550022563622333	-0.012230417380321683
9037	0	3.6	0.23817238080361858	0.00868259665017309
19904	0	0.41	-0.48991988532245156	-0.018067564873045297
9804	0	2.1	0.08295931904669851	-0.00020734752822371472
8250	0	1.6	0.08434890769282356	-0.0003705425815597635
6828	0	2.4	0.10422689775237813	0.0017674937375803757
4385	0	2.0	0.10229673606716097	0.0007874410677929593
9545	0	0.6	-0.4528060645554215	-0.013265470865747723
2706	0	1.2	0.16949222964281216	0.0005587163067279456
6046	0	3.2	-0.08106730068987235	-0.0032753624952329093
10838	0	2.9	0.11310637424560263	0.005998045939875485
19364	0	1.85	0.07926632809126749	-0.0007234536464316585
5720	0	1.5	0.04563837245013565	-0.0023898423265878723
20036	0	1.85	0.09117095609987155	-0.0010540794879978943
4580	0	1.1	-0.01861442457558587	-0.0030934805248258317
9750	0	1.2	-0.03647921239864081	-0.004678431913731352
8460	0	1.1	-0.011576466277707368	-0.0043387387894646065
27125	0	0.96	-0.3068048808947206	-0.009577960729081302
5434	0	2.7086	0.22726505067991093	0.028771815980297384
17393	0	1.7478	0.1561517034592107	0.0004874483375500463
25157	0	0.72	-0.30409362657833844	-0.010352173875468995
12917	0	1.5	0.07195116972876713	-0.001402393357762739
3117	0	7.3	0.04822897267248481	0.0013849831516232175
20488	0	0.37	-0.5103762737680226	-0.016401518398787288
21650	0	1.1	-0.07467870572628453	-0.0062255881992553394
6461	0	1.4	-0.005410713973455131	-0.008190199084576218
4708	0	1.5	0.096941721950192	-0.0012179842631141252
9499	0	2.3	0.1036721448302269	-0.00021404034548163384
8429	0	2.3	0.13346834263578058	0.0009783595445944165
21393	0	0.62	-0.4787335287365131	-0.012700550478485863
1344	0	1.9	0.10324381427187472	-0.0008924234818997354
17874	0	0.9	-0.31832482581119986	-0.009080083859790396
19824	1	4.35	0.1893220508438535	-0.15235035553466106
3980	0	3.6	0.11114232849981635	0.0031370983818245794
16169	0	1.3	0.059216056782286614	-0.0025600407963329045
17710	0	0.91	-0.240177376373671	-0.01198319055571304
16342	0	3.1	0.15293664540583268	0.001245258436370423
11291	0	0.6	-0.40218911351962017	-0.018620168894352734
27167	0	1.08	-0.3157719591362402	-0.010331892636619107
8007	0	1.0	-0.31871129921451213	-0.011534761019888366
25850	0	1.09	-0.34586771463276816	-0.021162377317062123
24677	0	1.2	-0.022852973129134625	-0.0014651897077820782
21242	1	3.62	0.09644924158370122	-0.06792315088844224
10077	0	2.1	0.08038138931756839	0.0003282863421365798
28052	0	3.76	0.09339291922701523	0.0008587583118205342
14275	1	1.5397999999999996	0.04940623771958053	-0.04911096451020324
10195	0	1.9110000000000005	0.15321343450341374	0.000293218724592372
27829	0	0.63	-0.3817264333642088	-0.01067655318365288
25177	0	1.72	0.15366204882739112	-0.00020814357682818398
19802	0	3.23	0.07379267298104242	0.00034009727179030845
26053	0	0.97	-0.3054887078050524	-0.012487095371795352
16401	0	1.3	0.10958264496270567	0.0011816229791533435
26289	0	0.71	-0.1899559469781816	-0.006431649530614645
13747	0	1.7	0.11773655822314322	-0.000331088230571981
28683	1	2.1146	0.26435448016878216	-0.21913012411448235
1841	0	2.7	0.11851990125188604	0.0008042946956437386
10230	0	2.5	0.16500945251481608	0.0012860948104666573
1534	0	1.3	-0.036965115186292676	-0.0019500298500128932
21142	0	0.5381999999999999	-0.5634757889746689	-0.01400130427369127
10866	0	0.8	-0.29005157271539794	-0.00769257647782492
14573	0	1.2	-0.009101891191676259	-0.0037406155734346063
4626	0	2.7	0.10090978728979826	0.0032852571105565654
20157	0	0.79	-0.6021330706779845	-0.015240795220550227
28461	0	0.86	-0.21662719590961932	-0.008070112375904876
25584	0	2.2	0.2022427032147534	0.00037810904860402543
7846	0	2.3	0.15364707904867828	0.0050928458543844915
19141	0	0.55	-0.25778387117572127	-0.00993893089019779
25423	0	2.0	0.03832074867747724	-0.00046714560421182844
15223	0	2.3	0.0311665699663572	-0.0007317676574384743
13510	0	3.2	0.1589230189025402	0.0017913338101497238
15125	0	0.9	-0.4016113851908594	-0.011590749302829228
8928	0	0.7	-0.6665396205708385	-0.018340225535039802
13896	1	4.4	0.1812813464179635	-0.16843352150919022
16834	0	1.2	0.0809296964094974	-0.0020971473496066684
14158	0	0.8472999999999997	-0.24326167009770872	-0.007187709014808218
4991	0	1.9384000000000003	0.015730326253920793	-0.004590725278130886
4299	0	1.7	0.09760466850921512	-0.0001922953420926856
17855	0	0.89	-0.12564655758999288	-0.009222792088514637
20667	0	1.03	-0.12707758944341913	-0.005748828512884846
20724	0	1.15	0.040116297389846296	-0.0025297821941346896
16026	0	0.5	-0.5009673650385812	-0.02461365033136121
20483	0	1.14	-0.018370942124165596	-0.005033530899635021
27170	0	1.7	0.14154433472268282	-0.0008741380679084644
25959	0	0.65	-0.4631616241037846	-0.01887209888967216
14496	0	2.9	0.16895129702286796	0.0035149545643135397
8898	0	2.2	0.04497492682980374	-0.0018494143110083096
16215	0	3.0	0.14586409293254837	0.0012713874662076637
11867	0	0.5	-0.5018898059185595	-0.013196608909178729
18902	0	3.2	0.1485247827921994	0.0023058036230187797
25807	0	2.4	0.22669185923272744	0.0031152288422657396
11094	0	3.1	0.18498767188796775	0.0038003091831322233
24281	0	0.62	-0.49715569308353585	-0.018623545912601937
4779	0	0.8	-0.28327594496542585	-0.010067024804493667
13028	0	2.3	0.14440526561858133	0.00266253529275852
4314	0	2.1574	0.08822299291286617	0.0014593271554638
10468	0	1.1	0.012478948508389294	-0.0016247907288814358
7209	0	2.3	0.15372796165104954	0.0007864278133329946
6262	0	1.2	0.05291564077557996	-0.0011400213702048379
3313	0	1.0	-0.32269801740860565	-0.01448572271594173
14568	0	3.0	0.1524688186882995	0.0018564390891996796
25543	0	1.08	-0.21940614484646356	-0.005982468299841756
18859	0	2.4	0.08173053234792314	-0.0007063886524964529
10494	0	0.7	-0.5445780222169123	-0.012843605900526774
25273	0	5.5	0.12438422424299643	0.00520519978185044
24417	0	2.75	0.2024136522836052	0.01468455973192469
14921	0	1.6	-0.061745042382739486	-0.004919705994724394
11437	0	1.2107	0.012743327321019024	-0.004263919071077747
19950	1	3.67	0.11467308313492686	-0.09655947375718837
20049	0	0.55	-0.35081392659945415	-0.011405287611195341
102	0	1.1	-0.007090887350961566	-0.005934536292924187
12840	0	1.8	0.0662859909851104	-0.0016038989371934707
26721	0	2.0	0.19644471979234368	0.002780200918591627
798	0	8.8	0.3034791915738024	0.03405306052645144
22126	0	5.43	0.20097147093713283	0.0033567871263328014
22377	0	3.4187	0.16635566274356098	0.0031118297288928246
6069	0	1.0	-0.257085062832688	-0.008029570448471919
11536	0	0.3	-0.550028686444275	-0.012581005511312526
19404	0	0.6	-0.40309459567302836	-0.01342516567107777
22563	0	1.558300000000001	0.09570161379082129	-0.001651053711610022
22456	0	1.8914	0.12916465248400347	0.0027261598672008443
28387	0	1.3	0.03397904758201912	-0.0012087780726075755
21574	0	1.01	0.035605956822168085	-0.001173489729548711
3685	0	2.0	0.08790696852095425	0.0003611875113061275
5753	0	1.4	0.06312677689781412	-0.0025034999718209854
3735	0	0.6	-0.4666561454553157	-0.011349265385864216
26695	0	0.96	-0.351945594498422	-0.01078330829933547
14486	0	2.7727	0.23856451307469978	0.015537011699590594
1271	0	1.0	-0.26302504682075234	-0.010653480503674293
12316	0	4.1	0.11741348085738719	0.0009655767879707693
552	0	2.1	0.0728851744509302	-0.0003632424710271795
13351	0	2.5747000000000013	0.11738989772601054	-0.00010185146888049735
17815	0	2.62	0.10643667937954887	0.0011058128213602308
12843	0	2.9885	0.12826033012149857	0.0019694965932131546
19581	0	0.97	-0.4197210094416514	-0.012035395135503987
24912	0	3.52	0.12243113771732897	0.0023318733891004332
10381	0	0.4	-0.38585275614028797	-0.012444349296212453
27811	0	1.38	0.06627134526241571	-0.0009314219883068902
17871	0	1.52	0.020620083862915636	-0.0028247490104958573
24226	0	4.26	0.46116872164048256	0.011573770702143264
7848	0	0.9	-0.13703144318191335	-0.008147065242318046
2666	0	6.4	0.3910242775040679	0.008797116955851706
9011	0	0.7	-0.6067057099449449	-0.01702407433543932
27556	1	2.07	0.15643547477200628	-0.12769951465154172
1950	0	2.9	0.11536557452287526	0.000657684706526086
21510	0	6.87	0.2034308019829914	0.001820808258384469
5331	1	5.0040999999999976	0.30754200835875234	-0.2108811275904294
6467	0	1.1	-0.020387148877140136	-0.003357461770809693
24004	0	0.73	-0.4972952529899776	-0.01092717652330307
24715	0	0.73	-0.42008726304210725	-0.01268925810830114
23710	0	0.91	-0.19213679072400555	-0.011577021631737926
12972	0	1.8	0.09800338789308444	-2.3562855262281754e-05
23208	0	1.17	0.07126925451122225	-0.0022963764452616545
11441	0	1.0	-0.44160245300037787	-0.011366035844497874
25582	0	0.88	-0.08982058023707941	-0.008071160285995919
14847	0	2.2741	0.22098098473111166	0.009224966607913504
5049	0	2.755	0.2542733583282679	0.014660375687176815
1256	0	1.4	0.0834574519325979	-0.000474532260437087
19242	0	9.79	0.25712671732297165	0.004881590579004939
25931	0	0.61	-0.4414418627200648	-0.012713892104043207
26267	0	0.71	-0.331502160416916	-0.008277085812298472
26689	1	3.11	0.2743708739662543	-0.20441180987020852
24806	0	1.4	0.07235200008982792	-0.0020457602043384648
15540	1	3.0	0.19000703178951517	-0.1721600966666973
825	0	1.3	-0.04012951185647398	-0.0026633874880128707
28207	0	1.2	0.052090083936229346	-0.001921878011702464
20441	0	0.5	-0.4534457973036915	-0.010712882826532162
18000	0	1.11	0.06334794571856037	-0.0003220602726262841
23653	0	0.62	-0.23833365906635298	-0.01135048150412058
14852	0	1.2	0.07170287736179307	-0.0012633338547775447
12593	0	0.5	-0.3687146937986836	-0.011523486103420869
19598	0	2.92	0.17680110085220077	0.007990191551138663
21114	0	1.01	-0.219927187950816	-0.010015793495208035
9606	0	1.5	0.12667149604903535	0.0065738922178473795
6729	0	0.9	-0.35565577424922956	-0.01574023807467492
2632	0	2.5	-0.00698530208459124	-0.00480648205819953
8021	0	1.1	-0.028832679841201754	-0.004836469384729278
19835	0	1.39	0.07334369014995172	-0.0029131196459212475
2588	0	2.0	0.14338180198287592	0.0006539372115031722
8199	0	3.0690000000000004	0.259018809794914	0.028291794225579186
7505	0	2.2	0.21698618524847552	0.002422416132038523
20739	0	0.49	-0.22003145965514703	-0.00785940054520157
6192	0	3.3	0.13532856344850733	0.0002592436335786525
8102	0	4.2	0.17805017393035813	0.004522938453987805
20830	0	0.75	-0.21099925101036207	-0.008051905948695154
15418	0	1.7	0.18479847279656678	-0.0002755104224807604
19720	0	2.79	0.04308365911757574	-0.0002731150643887752
1714	0	2.2	0.1445383940176107	0.001196254239416214
4411	0	1.2	0.08395429498376325	-0.0008879371499096076
2902	0	2.7	0.2254733732836321	0.003681212592755903
2554	0	0.8	-0.08926204250007867	-0.004243338386848862
9508	0	3.8	0.023679057157132775	-0.0009870469248481667
14399	1	0.8	-0.035630432148929685	0.01650260445807743
14863	0	1.7959	0.15214956446178257	-0.0008062839533693801
11793	0	1.7	0.09005176174687221	-0.001779059953403756
3351	0	0.8	-0.302898035872262	-0.01185936315827282
23838	0	1.25	0.030144854209385813	-0.004763195176002869
6177	0	0.5	-0.4335842074989341	-0.011310347462618194
20283	0	0.36	-0.3992690033740364	-0.011357357728610833
15176	0	0.7	-0.37193725477624684	-0.01619884403763202
7630	0	0.2	-0.20589303187839686	-0.009355954761156533
12509	0	0.8	-0.35132461591856556	-0.007835014589782495
7713	0	1.4	0.12291882274439558	0.000571233280384347
28609	0	1.5690999999999995	0.03045270024833735	-0.0019225462488807726
20738	0	1.31	-0.03374165652040392	-0.0016426642506223684
11319	0	0.7	-0.16004474965576082	-0.006234388252519242
12979	0	2.8186	0.17762250218586997	0.001782153633997701
19801	0	0.76	-0.419729027193971	-0.014961730749844018
18989	1	1.58	0.05115315305860713	-0.04970574588586166
3533	0	10.9	0.20272876000776888	0.008320470314651796
650	0	1.5	0.013403005586005746	-0.0024845534729464333
10756	0	0.8	-0.5693676898940466	-0.013333303694316066
10946	0	3.0	0.21094062710367142	0.002309560637841442
195	0	1.6	-0.008833629456814379	-0.00800937595230877
22113	0	2.04	0.10580232848972082	0.004711907035669865
15990	0	0.6	-0.53497507154895	-0.016849134855217593
21752	0	0.9935000000000004	-0.36594572056503966	-0.012564103456207062
1353	0	2.4	0.18800944978790357	0.0006490621196244235
19732	1	1.56	0.1214409579532221	-0.11466575996319552
3669	0	1.3	0.0773937213870231	-0.0020993809677061514
19221	0	1.65	0.04077707401430234	-0.0022243255525161974
21403	0	1.47	0.05265543295163661	-0.0023033679974422965
24286	0	2.3224	0.18164130363054573	0.007813541784634533
15282	0	3.1	0.06463213701546192	-0.0009930735677310028
527	0	4.0	0.3066638138447888	0.01686810585511826
15033	0	0.7278000000000003	-0.6311528953430243	-0.01628132826194746
24570	0	2.8	0.29318265823554246	0.024501598113510648
1260	0	1.6	0.04456569751119241	-0.001654553001866984
12199	0	1.5	0.04959427621401846	-0.0014109350415250404
998	0	2.0	0.16603215802041812	0.000751278722973369
28667	0	2.2424000000000013	0.10280141124129295	0.0024808421414468053
11723	0	1.1	-0.03257751807523891	-0.003415332275665803
28196	0	1.0	-0.315433511256706	-0.011291198689228043
1669	0	1.8	0.022651639779563994	-0.0030859306220686515
25579	0	0.98	-0.1624568742546253	-0.00891203508996799
8984	0	2.2	0.11450637412862852	0.0012209323368065498
21553	0	2.74	0.21357366083562374	0.0034021659848893454
7098	0	3.7	0.09434673490514979	-0.0001293327581105266
19679	0	1.52	-0.0039681805381551385	-0.0024812003178867987
2324	0	2.0	0.12780093888612465	-0.00012647595718066803
12709	0	0.9	-0.2701111281411722	-0.012516352386285536
8	0	0.9	-0.3150778824398294	-0.00854223695989051
1621	1	2.2	0.12455925622489303	-0.10562209792252572
20816	0	0.67	-0.2074003346944228	-0.0066816366354374825
5002	0	2.3950000000000005	0.15216438439209015	0.0036026296007471504
17191	0	2.22	-0.05519725526450202	-0.003586749100244227
20683	0	0.7	-0.24992976142512635	-0.00787416640252191
3959	0	1.4	0.06856119179632515	-0.002000217097384388
10687	0	0.9	-0.33998420906299726	-0.011129239115369666
17017	0	1.5	0.002964842079207301	-0.0031747764665533973
14410	0	1.4	0.11979613946378231	-0.0008758506607139746
257	0	4.1	0.08868917194008827	0.0018511571717636816
21008	0	2.01	0.10912641299841926	0.00036168432294687565
9569	0	2.8	0.16672707686712965	0.001540495791199429
2626	1	7.1	0.2608574214382097	-0.19651064816967076
322	0	2.7	0.12209586687805131	0.0010754786457598262
22583	0	2.5402999999999984	0.10783600360900164	0.0008349282883974686
369	0	1.395	0.022945233626291157	-0.003391410631332802
11395	0	2.8461000000000003	0.14174320229655132	0.004685528302428565
136	0	3.6	0.1885140263629146	0.001317026217063204
1303	0	3.6	0.15114742746716364	0.0009389898438174988
27595	0	1.4	0.041350017748773095	-0.0013062180955680663
10840	0	2.0	0.07951602472085506	0.0004100668874451997
21004	0	0.9602999999999996	-0.15460201219795272	-0.007365784570085197
17751	0	0.34	-0.38060870890226217	-0.010357635122729254
10200	0	9.9	0.12440131790190935	0.003654842315687458
22276	0	0.95	-0.20235013694455847	-0.008394106068512945
16024	0	1.3	0.09756422689231113	-0.0012601290084566263
12822	0	2.4	0.11318208845192566	0.0010293432962216378
12943	0	2.3	0.1695363998003304	0.002907297433017372
11957	0	1.2	0.02138810913031921	-0.0020065530254243158
2595	0	1.7	0.14312890028068795	0.0004385945486577513
19295	0	1.03	-0.1800786872850731	-0.006083073105344686
24044	0	1.19	0.14536582173127682	-0.0006321170955928466
11582	0	0.8	-0.201178318772465	-0.009536763996401982
6391	0	3.4	0.05886557385651395	0.002667345731568714
23221	0	1.8	0.048427358713001016	-0.0014563729511149904
27197	0	1.76	0.0458825522926636	-0.0018570040196070451
17177	0	0.58	-0.6198186587286182	-0.01664359639729405
23533	0	0.73	-0.2915788512090221	-0.008359204682859453
5488	0	1.9	0.1242906378172338	-0.0002200849099281337
22630	0	1.35	-0.002064865683671087	-0.002042872918034966
18867	0	1.3662	0.01952667538681999	-0.002474697028158966
5997	0	1.3	-0.01739366335840896	-0.003170942437195201
10887	0	3.3	0.22888725325278939	0.003291557963764098
5008	0	2.744600000000001	0.1742286827280186	0.005131617806697992
14560	0	2.4	0.18147732248855755	0.001610208538776387
11489	0	3.8	0.08587543596047909	-0.00048237933990542283
21745	0	0.8165000000000003	-0.3390074323543813	-0.009811943585900719
11759	0	2.5862000000000007	0.1734598751915619	0.0005509230654921957
28765	0	2.0051	0.08506649170536548	0.00026207489577912443
13965	0	0.8	-0.6322825486916117	-0.014333518397758644
26900	0	0.99	-0.1941468905811198	-0.007063847257545744
5483	0	0.9067000000000004	-0.3026365653029643	-0.009617445163200832
951	0	2.9	0.1540688688145019	0.000683724389377152
28650	0	2.2577000000000007	0.1476580559546128	0.005207539859293023
25968	0	0.9	-0.41051470844680443	-0.01207546794096002
11051	0	0.9	-0.25080657887645064	-0.010953217541967684
19715	0	1.6	0.036097529105842116	-0.0038651483862590674
10692	0	9.2	0.38339825203316286	0.01978669536522044
4600	0	1.7	0.1341970279980451	-0.0004822674179556121
8758	0	1.3	0.09081774264667183	-0.0021585741808009006
23191	0	1.4	0.06835591899417341	-0.0012818657541163773
23670	0	2.1348000000000007	0.10966290294658393	0.0003597343090023815
21133	0	1.38	0.026535166739951817	-0.0027005283934899388
21259	0	0.91	-0.2504036683961749	-0.008128093075383007
14367	0	1.0	-0.29912037243461237	-0.00897071013233679
20562	0	1.82	0.079362931126263	-0.0008707330828054599
26945	0	1.79	0.012644234145525842	-0.001221394389655336
12119	0	3.3538	0.17853959481441417	0.013499441971484723
11350	0	0.9	-0.3206507449685596	-0.011140129256588622
19196	0	1.35	0.11126652030739934	-0.0002842127874838733
26688	0	0.97	-0.24911181521462278	-0.009318077992255142
9913	0	0.8	-0.18393564089108258	-0.009075392992427569
7592	0	2.9	0.14355234929500146	0.00097025191054044
3212	0	13.4	0.330360951798968	0.007224532575860997
27753	0	2.46	0.12060733055882156	9.898666645940918e-05
17597	0	2.13	0.17198569471994415	0.004645018153134828
12784	0	0.6	-0.4958961983732879	-0.012889273104684911
23106	0	0.75	-0.09264076528931037	-0.004469791006489115
22309	0	0.9364	-0.23025064237602055	-0.008756034066015982
26905	0	2.14	0.15300303473323584	0.0005121160838099806
14828	0	1.0	-0.24435287063615396	-0.016592026232945124
9876	0	0.4	-0.36317938596755267	-0.009790013391442934
24884	0	0.75	-0.24970916343154387	-0.006055212269052927
12715	0	1.1	-0.059149041277123615	-0.00458729777454063
3393	0	1.2	0.07026628594193608	-0.0015104992355142938
12353	0	2.9	0.13846094972640277	0.0006794627899915555
14285	0	1.6	0.0630919901127927	-0.002470114896954908
9008	0	2.2308000000000003	0.19533599896170198	0.0026784846590240468
11782	0	0.9	-0.4078076394209638	-0.011734788779630217
172	0	2.1	0.12580766504397617	0.0007255871240976103
13226	0	1.4	0.035170505108777436	-0.0019205702409986192
19512	0	1.17	0.09968300371570513	-0.0022208247538241803
20058	0	1.27	0.030759107769932598	-0.003504470897418511
3939	0	2.4	0.10466346269426867	0.0019133360380321756
17304	0	2.59	-0.07360638233600185	-0.005893516296482006
18674	0	0.55	-0.5481458080243319	-0.013943938224298508
8938	1	1.0	0.05849019904481247	-0.0496034327574688
21833	0	2.85	0.12255546530894935	0.00026938474247588216
16915	0	2.8	0.16018071989528834	0.009345861568414658
4965	0	4.6	0.04061075195483863	-0.0011332053395042422
4241	0	0.8	-0.4407272692201659	-0.012184037766689273
6546	0	1.5	0.034836542516946796	-0.003462556396846358
23720	0	0.74	-0.5825280945245177	-0.015789425141960377
25410	0	1.6	0.03348964809952304	-0.0027013115756199654
24190	0	1.32	0.11182692136801779	0.0016453423988014586
10888	1	4.759199999999998	0.30547506145155057	-0.25058053045615974
6653	0	1.6	0.029108782442752272	-0.0005968825524402017
1691	0	1.2	0.09046775378845633	-0.0010857913129627668
6597	0	2.1	0.07582768064690754	-0.0006359030386526571
15261	0	1.8	0.029921441954094918	-0.0013723024647013058
19971	0	0.89	-0.41164039482316	-0.01204134849963331
3341	0	1.6	0.049226115408353505	-0.002398649827161518
4984	0	2.4647	0.16261790093407036	0.0007352418852485147
9803	0	2.1	0.20458355467440562	0.0007476813681305854
7009	0	0.6	-0.3836876486539841	-0.011907926312588236
22610	0	0.73	-0.33172601760551335	-0.009749602413862217
6139	0	2.9712	0.29162709647463636	0.02065994185510836
6477	0	2.0	0.07194008196005598	-8.9552440090184e-06
26761	0	3.0	0.10044897584943101	0.001454405665448361
28508	0	0.89	-0.1924872329882346	-0.011809307994566969
4489	0	1.5	0.005476362928748131	-0.0037630516447618705
28306	0	3.1	0.21409838759340347	0.0038667496431014294
26793	0	1.4	0.08051536073628814	-0.000683575400791344
26662	0	1.25	0.07387953087035566	-0.00040476652407664307
3647	0	1.0	-0.3420888942689635	-0.009871179789640264
5369	0	2.512500000000001	0.1715771604059264	0.0006273970860311527
26410	0	3.07	0.19841051667835563	0.002123143346698063
1211	0	2.9	0.16772174745984375	0.0027741762996712186
267	0	1.5	0.011614941018633545	-0.0028639625802569083
7394	0	3.1	0.030424787486437708	6.283851720523511e-05
4345	1	2.0	0.07189037733897567	-0.061994069212367456
4438	0	1.8	0.06544482927490025	-0.0015106693247806335
15761	0	2.7	0.22737327524786816	0.007973245374967738
7743	0	2.3	0.1476523176743649	0.002378906698762222
27590	0	0.6	-0.5521540640154854	-0.024750865030082177
27968	0	2.23	0.10916304167034105	0.008605809204515005
17421	0	1.17	0.11904172917688266	-0.0013775319183315076
2520	0	2.4	0.09788503943104297	0.0006001121263829468
15270	0	1.3	0.017698428583331406	-0.0015057851776225709
24079	0	4.2	0.1312470320565626	0.0018742518430201732
28050	0	2.7	0.12490290602250025	0.006508708129222878
28514	1	6.48	0.42285308514535425	-0.3159878116062517
11030	0	2.7	0.15758858721144497	0.002196716926770169
2600	0	1.2	0.08876130815315991	-0.001212549395008928
20226	0	6.98	0.36765769276302307	0.014588614990052458
23698	1	1.26	0.13785903601720928	-0.11583638330044847
27348	0	0.6	-0.4766432600426488	-0.012734384887192364
25404	0	4.66	0.26444656355772167	0.020402040204233685
12142	0	3.2911	0.29243287999695167	0.035598326372856856
23634	0	0.72	-0.36266979613574224	-0.009282515522562375
7002	0	1.0	-0.22298135709110647	-0.00871209275362662
13593	0	3.7	0.03877433225623099	-0.00044106465770013336
1580	0	3.9	0.18478145250864328	0.001704762336247991
15008	1	3.548	0.183592101899907	-0.15512539250653432
20258	0	1.49	0.042846290884539485	-0.0016524920304526326
866	0	2.1	0.1260233640470542	-0.0006512080525431707
20595	0	3.39	0.09109806689014659	-5.2381370980492405e-05
6221	1	4.464400000000001	0.2554873963051941	-0.20430126041991695
7905	0	3.6	0.10991359330061823	0.0009806039404595176
13316	0	3.0	0.1811086268555373	0.006847829068843524
2599	0	4.6	0.1880006548911333	0.0017049692114071322
13438	0	1.0	-0.3308512240955606	-0.009814795851733787
5757	0	1.3	0.11639540960779414	-0.00044952405430234206
11378	0	0.9	-0.3440706875994802	-0.010280962690217478
18801	0	1.78	0.0555890789157711	-0.0017762672874238213
8049	0	2.5	0.2027789864889346	0.00399578249239795
8385	1	3.2	0.17913260282948612	-0.13663663181626895
19368	0	0.62	-0.3066892902753316	-0.007488109241871038
12272	0	0.6	-0.019305729777086528	-0.0028645864180820452
5855	0	2.2	0.026280101392418147	-0.0038012595706555003
22430	0	1.1693999999999998	0.10614904434653	-0.0013901519384947798
19828	0	0.7097000000000001	-0.30197391400439666	-0.009688223877621926
28188	0	1.5	0.07443999023456127	-0.0016761286180475453
13570	0	1.9	0.09591563402907922	-0.0001871451950838614
4660	0	1.8	0.02843042773148045	-0.0018645859831210201
1966	0	3.2	0.08703322292957455	-0.0005151741095625475
19345	0	1.31	0.005651655608788133	-0.0019618128878682874
26591	0	2.0037	0.10479636176628992	0.0005151375799620964
9228	0	6.4	0.3015182779789902	0.016938905045679176
18839	0	0.81	-0.42403272972581907	-0.011081278593705422
23567	0	0.8025999999999998	-0.39851018871879207	-0.011765174152880364
16660	0	1.3	0.145223340312019	0.005566632331598725
13254	0	1.4	-0.009490540164988489	-0.0024325665159310437
4767	0	7.3	-0.038161229831632226	-0.0026964471878821498
20073	0	1.36	0.11963784917164594	-0.000822329179854326
5015	0	2.6673	0.15175896903593092	0.001079242527160647
1915	0	1.4	0.11146144617348909	-0.0017901922961159771
13718	0	1.1	-0.016148305028676986	-0.00368199571339656
1822	0	2.0	0.1135626840791665	6.156605292943247e-05
24717	0	2.2128	0.14211987801734358	0.0011393732597079751
11107	0	0.7	-0.544553347104229	-0.012260887289120266
18647	0	1.26	0.09201322497986257	-0.001160075686462021
6655	0	0.7	-0.5466019761227071	-0.0155075612157912
18158	0	1.42	-0.03308798299683258	-0.0035879395748326954
23167	0	2.613599999999999	0.04641073062643409	0.0017398462390587524
22416	0	1.1274000000000002	-0.07703120434563607	-0.006180664092779422
7814	0	1.1	-0.03732161702308804	-0.0054395772543964546
25630	0	2.7	0.2085080494186841	0.005360066011553035
20731	0	0.8	-0.11062711875047535	-0.004720182640536939
21221	0	2.45	0.04986377271777019	-0.0003296159129217854
13885	0	2.3	0.08054875775659456	-0.0006803233364790604
19067	1	3.44	0.17975753488205373	-0.10802981213735438
15979	0	2.1	0.24083845086907968	0.002626005509765769
17994	0	0.32	-0.2991093947733752	-0.00945910662772374
23847	0	1.7	0.13334695345698855	-0.00047534533816941013
12350	0	2.9	0.08437773463129997	0.0015658848779045535
10284	0	1.2	0.08679596905736253	-0.0013432901088175778
10926	0	0.8	-0.3565819276766852	-0.020279920317429888
28298	0	0.82	-0.5158795324102975	-0.01608143879011034
3562	1	1.2	0.085478547942359	-0.08494885427277714
24668	0	0.7	-0.4695519469683059	-0.014587332902973192
3651	0	0.9	-0.22567262641200797	-0.014357508849600364
7568	0	0.8	-0.35252160485688366	-0.0171442030207483
17268	0	1.9	0.010574594566598535	-0.0060776126115175706
10980	1	2.3057000000000003	0.16088770616194234	-0.15475069583987947
12074	0	0.9	-0.013127062676474451	-0.000601599003113562
1383	0	3.8	0.021979046975262463	-0.0017973014037988109
12829	0	0.7	-0.4836834724759683	-0.01431825086456635
5185	0	0.8774	-0.3209157043201849	-0.010967210797549051
2179	0	1.1	-0.036909078285098075	-0.0035875839457167958
28490	1	1.3958999999999997	-0.02480967989889905	0.017622568479774833
23885	0	0.96	-0.372966948102694	-0.014610496760540846
23416	0	0.64	-0.189295251309406	-0.005239199361545531
14142	0	1.1	-0.025752530667930842	-0.004628688794139189
11944	0	3.4	0.07441108496487141	-0.0004661516349916732
21897	0	1.06	-0.3000480086212046	-0.01459766173303942
1641	0	3.7	0.12427746454300359	0.0006217208192848871
24861	1	2.68	0.05861883692396805	-0.04838402262556727
1436	0	1.6	0.0369950763345696	-0.0020395807270631476
17785	0	3.44	0.1314346489221789	0.0008511380252460058
22435	0	2.8069999999999995	0.2409494827897288	0.010146395206036343
10033	0	0.9	-0.2979968914301135	-0.008382445938661918
22642	0	0.89	-0.3235123458071612	-0.011059047277643787
6373	0	0.7	-0.29400803640391676	-0.008631288489195622
20334	1	4.85	0.24019834032515064	-0.1851923731962544
2326	0	1.7	0.18911391379218548	0.0002756679723234334
14406	1	1.1	0.1646504160820041	-0.13047683042894645
20889	0	2.0	0.18855441382247953	0.00140786821107447
1607	0	2.2	0.14873391919070855	0.0024080220119746185
158	0	3.5657999999999985	0.10768258537491783	4.6701119492992255e-05
22466	0	3.1723999999999988	0.2191977838925086	0.019963961289439107
1626	0	1.4	0.06119275945425034	-0.0019619100627292266
685	0	1.4	0.011007177053019405	-0.002836589213163702
8394	0	1.6171000000000009	0.06655175743158907	-0.0012434476558089908
27053	0	1.35	-0.0022239236352033912	-0.003082112152194384
23409	0	1.84	0.14367387393303216	0.0005829127602301217
6330	0	1.4	0.05136594590824097	-0.0009766668721429249
15502	0	1.5546999999999995	0.08927333318535238	-0.001414813647895272
6367	0	0.6	-0.5452078560441732	-0.012497430306965866
21641	0	1.96	0.12992045011091977	5.023551010668066e-05
10612	0	0.9	-0.1306690189242363	-0.005628797186162117
17602	0	1.35	0.08528223802987486	-0.0009705042765574668
22654	0	1.5	0.05509588149189949	-0.002481572499228386
12151	0	1.3	0.03135912346607074	-0.001471557959428163
18440	0	1.95	0.024026507726404817	-0.0018679177999240282
23934	0	1.93	0.11452989417267963	0.00120914664031204
3208	0	3.7	0.14118138514552264	4.234502948269942e-05
28614	0	2.563500000000001	0.0374147002575919	-0.0010126530868777505
4311	0	3.2	0.0641142018022947	-0.0006094560544058418
26746	0	2.42	0.1337433127281256	0.0004617219005952263
19871	0	5.196800000000003	0.39671216230187567	0.017461639620966432
3751	0	1.8	0.06286279552103952	0.0006782398826619779
5307	0	3.4815000000000005	0.22151319849630818	0.014089529154425854
9268	0	2.2686	0.1235641520631034	0.00018925983509995232
11336	0	0.7	-0.44008659521862864	-0.011259686403367039
21401	0	1.07	-0.2119429940879345	-0.009759481155629345
15046	0	1.7	0.07962212442234158	-0.0005831767432287582
20463	0	1.25	-0.044912995770573616	-0.0032150672948308367
27200	0	1.53	0.10478044749703258	-0.0020353729990419266
12481	0	0.7	-0.32215687073208393	-0.014810030625533923
18341	0	1.69	0.12216535545000806	-0.0009606058709208736
4848	0	1.1	-0.13260210366314276	-0.005789275702747767
7520	0	1.5	0.03187844768445939	-0.0020411289648066006
10416	0	1.3	0.053814980452880266	-0.0016604984656282183
18259	0	1.28	0.05597943418379873	-0.0018841316350628114
28784	0	2.0891	0.17206455161981285	0.012759875802564309
3197	0	3.0	0.08599353361222893	0.0047494073641736355
23599	0	3.4	0.12338412323733791	0.0008681384202460562
13858	0	0.5	-0.46822451904509216	-0.011965958248622085
22573	0	3.123099999999998	0.19250457112304867	0.004066069795214754
9385	0	0.6	-0.39010033759381624	-0.013775156890869932
14808	0	1.8	0.09438644087594003	-0.0006492120809508192
5827	0	3.9	0.10965296225063503	0.001068588241465266
17903	0	1.36	0.06028694198932499	-0.0020387839107181963
21266	0	0.94	-0.12800132942479103	-0.006796098120979112
17975	0	0.77	-0.39960757341608405	-0.011647375736489225
15487	0	1.3946	0.0639992968593724	-0.002640480903704224
15525	0	2.0	-0.03434706474095583	-0.0029457766785587597
12264	0	4.4	0.21607573133334518	0.008206613526736945
2125	0	4.5	0.16668812110321596	0.002413607305015791
23352	0	1.1	-0.05337128229206428	-0.004735898400007353
4678	0	2.0	0.08269894736120477	0.0015626612133365985
28034	0	1.06	-0.3048040598467924	-0.008244378958433364
9134	0	1.9	0.030140050312387756	-0.00035615698056792514
20	0	4.6	0.17220019042585044	0.009174654581688183
12024	0	3.9	-0.029701566025614738	-0.010669591098008118
9388	0	2.3	0.19438075668178498	0.0005410136763572855
947	0	1.8	0.03190218825964257	-0.0009897197421482836
22635	0	3.7	0.09278469803510234	-0.0008523421543744681
15875	0	1.6	0.031237892273347823	-0.0023765318852334715
24239	0	10.9	0.4621112564066425	0.008782470088001083
11881	0	1.8	0.12276577682001516	-0.00035028686124093425
13925	0	2.4	0.23030832513421773	0.0026162840106167796
528	0	2.5	0.08699668286787346	-0.0002678564512961051
12724	0	1.8	0.11595864070206881	-0.00019265530799720916
18133	0	1.73	0.13099674626858904	-0.0008095085022073154
24200	0	1.18	0.029260235175490378	-0.0035346316590444773
1364	0	3.0	0.28906374151445924	0.010064190309100928
9231	0	5.6	0.1615525032109581	0.0017093582407745442
9889	0	1.1	-0.025979742460884154	-0.004117791057050025
19731	0	0.91	-0.05920665381802246	-0.0024674566917514424
22390	1	2.3293	0.13393858796264976	-0.09831028774288678
1728	0	1.5	0.07118967724405229	-0.00041998009774646324
11875	0	2.3	0.1355471579406876	0.004292863634513176
9741	0	2.0394	0.12187261941749603	0.005939253633834021
12363	0	1.0	-0.15075993752432987	-0.005960865313116729
14895	0	1.3	-0.02324318448221311	-0.0019264083336250387
19255	0	4.82	0.18097789077088236	0.006361068707115819
10043	0	2.8	0.1848070440790616	0.0010602725224148708
4964	0	2.3	0.1774811577438377	0.0010240907192987521
18287	0	1.19	-0.010920846946071833	-0.0026504207091923165
673	0	5.0	0.3281168831870891	0.005995413952152552
3490	1	1.7	-0.006022357490379363	-0.0018847922629859797
25349	0	0.82	-0.3771687991847284	-0.01062693118988036
12641	1	3.7	0.167761990361847	-0.15863817342396772
9594	0	0.8	-0.40569546425074804	-0.022750751148084367
26246	0	1.3	0.03933661828003824	-0.002040400609467731
22849	0	1.5289	0.02430508325342089	-0.0017410852822433065
2167	0	1.2	-0.05616223848145455	-0.002423507638078685
9355	0	1.3	0.06250676708342508	-0.0012555319571223437
9697	0	2.4149	0.17761495434865354	0.004599825465281805
21296	0	2.03	0.13234950754605235	0.0010383675802475081
26604	0	0.88	-0.19448643024731427	-0.013145160483190331
9204	0	4.3	0.21661072573263665	0.0072336512901730364
2999	0	0.6	-0.42913437135284765	-0.013654237334717528
21809	0	1.68	0.16429141021706165	-0.0003233028359209459
11601	0	0.8	-0.4746918531903066	-0.018140725519915038
17764	0	1.4	0.03551126718334854	-0.001956677756081626
28587	0	1.5	0.0959722563913092	-0.0001157635760810312
26637	0	0.81	-0.5383404972399585	-0.013557672746510001
9105	0	1.6	0.027912141568493098	-0.0023446038529991928
17009	0	1.1	-0.039303436435759065	-0.0044007072750310875
23782	1	2.656100000000001	0.1712089162697084	-0.14714903987024353
18733	0	1.92	0.024972894167061895	-0.001965372270758941
1191	0	0.8	-0.2875519137494266	-0.010073559090374834
15384	0	1.0	-0.22607162264361977	-0.011611654516231494
15457	0	0.5	-0.4046991774961352	-0.010166208707178074
28199	0	6.65	0.2736134895547293	0.0043821095696264835
22503	0	3.073399999999999	0.25447438345616685	0.006851257911429008
17513	0	2.06	0.12519845695560797	0.0008522384287586806
11282	0	2.5	0.12821006293362006	0.0010547963667475182
1066	0	5.2	0.16775622298615053	0.0036157208615978332
25601	0	0.81	-0.4278097509220242	-0.012955052772899298
20617	0	0.84	-0.2252130160126835	-0.01187550058784279
8372	0	0.6	-0.44588535666745155	-0.012466362935884249
12809	0	0.7575999999999997	-0.5262488123229705	-0.018474926650369098
2779	0	1.8	0.11432383465766907	-0.0006017509749068581
27929	0	1.19	0.0022510952623561024	-0.0029209559116490894
21543	0	0.71	-0.294900335855782	-0.009503546459329324
7240	1	1.8	0.060881712733302264	-0.042797597656591746
18997	0	4.29	0.11571076589589939	0.007796515761712216
333	0	1.4	-0.010785448607057333	-0.0031782082574405425
8838	0	1.4	0.0827732855551876	-0.0002774077190965072
28	0	0.7	-0.2767108611012809	-0.012590930607022755
10786	0	2.5	0.05741108714137226	-0.00045428616893659906
27231	0	0.35	-0.5301786480713636	-0.014556324595303188
9296	0	0.5	-0.3708929941682145	-0.011386666844236821
27514	0	0.6	-0.48444123286101964	-0.013341102624379726
19333	0	2.23	0.10986522573744878	0.0016448890341547973
4582	0	3.0	0.22132718823803588	0.0013513579231788538
9558	0	3.4	0.22374345980631188	0.005180997260900012
1481	0	0.7	-0.31045452831173315	-0.014034475621192323
9812	0	0.7	-0.4702990415506065	-0.014256274746466313
827	0	1.1	-0.07059106220444665	-0.0056626185591931045
23427	0	0.66	-0.5331479811151512	-0.012873339096485043
13844	0	0.8	-0.4116874850904569	-0.012088393487467543
24868	0	0.82	-0.5191291838851757	-0.016210343156250626
12067	1	7.8	0.21636620942968876	-0.20649978779148817
23510	0	3.12	0.14727003948902712	0.0052416608467178
17659	0	1.3	0.07076907258434222	-0.0006136958828572707
18451	0	0.6	-0.5652734737414866	-0.015324491187556135
9422	1	1.3	0.07469051676988601	-0.07477914431716641
28421	0	2.26	0.12086323372181505	0.0019260220997920562
17654	0	0.73	-0.3848154716514982	-0.010585839524435772
18061	0	0.72	-0.2464978485661559	-0.018288353403763526
9629	0	1.1	-0.08795343818422408	-0.004808847034501822
21781	1	1.8	0.2296662407279946	-0.20526133529744406
21675	0	3.24	0.19294404470873996	0.001226803874844804
3553	0	8.4	0.5674026710798499	0.01753871149206318
26013	0	1.78	0.07833991143433378	-0.00040666308196006686
6526	0	0.7	-0.4526524807442911	-0.011276057394936005
27037	0	3.2	0.14177937971893698	0.01663779742686995
23926	0	3.88	0.16264019326353446	0.002409118734766454
14610	1	2.1	0.09943965165386907	-0.08917280629108179
24447	0	0.87	-0.3198723974307068	-0.009580838334360249
24617	0	0.77	-0.3625463234556373	-0.01364681493524081
7667	0	1.1	-0.033674820728134366	-0.004713326189227992
20787	0	0.8	-0.3000212896000594	-0.009463398545463356
8713	1	5.0642000000000005	0.3468137250251602	-0.2738606929957918
15997	0	1.1	0.0177071143402718	-0.0029463590775904687
9467	0	1.0415	-0.2507357537173666	-0.01229834270479854
6615	0	1.8	0.15895475461054592	-1.1492531739508537e-05
21450	0	3.46	0.1551107076527551	0.0009840758698353273
3601	0	6.7	0.2795514175927965	0.017621184534089254
19330	0	4.18	0.21795740797370672	0.0034787291851737993
20250	1	2.11	0.17277425484173	-0.15041345662714564
24398	0	1.69	0.11316896587889641	-0.0007436457359962562
21262	0	1.57	0.09576247068447992	-8.246307011091154e-05
17506	0	0.85	-0.39198608096782117	-0.014162604116054219
21822	0	0.98	-0.36176752257859335	-0.014750815840304769
4518	0	2.6	0.1252649623681791	0.00019947132396002214
3277	0	2.4	0.10617239165958017	0.0014446585792282493
11665	0	0.8	-0.4152304222695529	-0.009626832059266078
17617	0	2.28	-0.10353354632505216	-0.005829710338848193
24452	0	0.68	-0.237233041677624	-0.009557439905482457
22698	0	1.02	-0.1942293360102922	-0.00691374984203415
21836	0	0.6	-0.2311449663741514	-0.00720877028600555
5850	0	3.7	0.18525803668890148	0.002506482212247596
4292	0	0.7	-0.29594563514832406	-0.009851154759338189
27521	0	1.13	0.03301006441982463	-0.0018204512144031776
20082	0	4.67	0.17260486761759966	0.0068652283696657886
23584	0	3.3	0.1563529750998132	0.005297897391634415
11425	0	2.2	0.18404621563432738	0.0014643556011201834
16636	0	0.8	-0.5039605319360271	-0.010722201849970062
6405	0	2.8883000000000005	0.20212031573290004	0.004959561615695913
22857	0	1.04	-0.2623629954871722	-0.008030635665406067
20928	0	1.68	0.13151913935225457	-0.00022706283000894156
8870	0	1.4	0.14093490805244074	-0.0011123524734236365
8109	0	2.6	0.10753261759970337	0.0007070013732762227
25354	0	1.08	-0.34992280561616645	-0.01121393221887339
18066	0	0.92	-0.24823432407446672	-0.008943782059212924
27797	0	2.06	0.12500644587632267	0.0012218556180623205
182	0	1.1	-0.08652292546536773	-0.004614037290297804
9842	0	1.9	0.15002761298278347	-0.00014145506250893552
13352	0	1.4	0.05743815697729587	-0.002870421558411596
24323	0	3.6	0.24821113323466854	0.005536834845839322
26586	0	3.76	0.12600704829161988	0.006698808921727331
13143	0	2.2	0.0941835686196573	0.0010652432790989187
17214	1	4.6	0.33841222506435586	-0.29713659968634876
14879	0	1.7	0.100931885660626	0.003440556713050573
6399	0	2.6	0.12422470134170725	-0.00021946962574432248
3071	0	3.0	0.1904300191490911	0.005844047807843384
17010	0	1.8	0.08294795888382941	-0.0012628326363792962
10931	0	2.2	0.1055013140887022	-0.0008958405020986257
12423	0	0.6	-0.3617123003471643	-0.010039357247325473
5616	0	5.1	0.11172744823433459	0.0014301726896870873
17466	0	1.07	-0.3249984939545393	-0.016013233143443353
446	0	3.3	0.11745674541033804	0.0012102260345417365
23816	0	0.7	-0.4774238828867674	-0.015052897876164636
24566	0	0.64	-0.1875869016381912	-0.008270673523940963
26069	0	0.86	-0.32077400875417517	-0.011801600211588785
1905	0	1.7	0.1304809401743114	-0.0010084912756802807
19353	0	3.0	0.17979835835658015	0.0009034086015682253
1587	0	1.2	0.055804951852187513	-0.0014815073716869472
6925	0	2.6	0.18479492589784785	0.0008448790403072858
2546	0	2.8	0.17100840749265625	0.006892773773767898
15337	0	3.5	0.19246113347867505	0.001311103627743504
26973	0	0.99	-0.2932232932955958	-0.013933244364276925
10989	1	1.7	0.16138124679308385	-0.14507995218068429
26290	0	0.92	-0.1844211761476472	-0.011655449248530092
8238	0	1.9	0.07540125479921699	-0.00227498707065812
1705	0	2.7	0.10493967449478805	0.002757851867887756
16869	0	1.8	0.13688638996286318	-0.0007226699954396756
8724	0	1.5	0.025497268604580313	-0.0011739621391210827
23786	0	3.0	0.06321917812013998	0.000689542895328267
5883	0	1.0	-0.22034858741005883	-0.010186288530751765
15196	0	0.8	-0.3819337911568582	-0.016630468114816662
15228	0	1.0	-0.42280093212751674	-0.012003456988038511
10555	0	2.324299999999999	0.12232411208795384	0.001516523478795697
14976	0	1.4	0.047534022392239424	-0.002445225230823575
3346	0	1.7	0.021373319835867734	-0.002525545681854182
14538	0	1.2	0.028282022779807448	-0.0030257992753370887
23812	0	2.57	0.009012148845009506	-0.002314231019835061
7197	0	2.8	0.1996900465423241	0.0014373934395142242
1428	0	1.0	-0.35426384905679154	-0.012451082400576515
21113	0	1.57	0.08012847715755925	-0.0002544750275531859
16977	0	1.3545000000000005	0.10311798092816025	-0.001620994377974001
7629	0	2.3	0.15593551434390246	0.0004704855903614201
18754	0	1.19	-0.007241146359127015	-0.00449964699078028
19046	0	1.01	-0.0738559466120787	-0.004532811481513165
3879	0	1.0	-0.30786742264498024	-0.010272114754273812
17489	0	4.23	0.1864010777552612	0.005010455352899589
26700	0	0.72	-0.24372062518680468	-0.016702275889186442
24557	0	1.54	0.019986800296697766	-0.00186271557863622
8707	0	0.5	-0.3497533675492741	-0.01260988518658226
8103	0	1.2	0.048415072774980215	-0.0014676138796393097
4109	0	1.4	0.002749513823073357	-0.0018391685370597586
14973	0	2.8994000000000013	0.158223845012486	0.001316300526961688
21168	0	10.5	0.2998904566783458	0.005314567879434867
26071	1	1.78	0.09368028307054192	-0.09322988505202688
12041	0	1.1	-0.045859543201047924	-0.005453581322138122
3109	0	1.0	-0.2280843489007093	-0.008267364701877463
13142	0	1.2	0.1681528714429587	0.00192802059512445
16400	0	0.9	-0.11545036394381895	-0.004237301356082183
24131	0	1.44	0.05189153433823958	-0.001132133822539897
4363	0	0.6	-0.44567328701121733	-0.011074768396318812
662	0	1.2	0.06774777526874096	-0.0021974798956463292
25069	0	1.85	0.07192143184598536	0.0006741013272768035
10549	0	2.5	0.10756598259275779	-0.002356941498847644
22024	0	1.89	0.06853266831929795	-0.0015410299703055937
15118	0	6.5	0.4630456155976281	0.008296995304908619
26955	0	1.0027	-0.2302598347631283	-0.008777331159801524
22404	0	2.1745	0.17427167282113806	0.0025648506473087904
20452	0	1.26	-0.011800022674258798	-0.0027014781907100543
17497	0	5.28	0.14799258253956213	0.001889462565493173
8283	0	0.8	-0.46699969126982616	-0.022389359807870497
20061	0	2.23	0.01058856423292309	-0.0031125000316376173
24725	0	1.44	0.10545298876101152	-0.0004995177272727073
10153	0	2.0	0.167400043011643	0.001153959599509592
3403	0	0.6	-0.2681533259372227	-0.010195555003381061
15807	0	3.0	0.11758412475138903	0.0005285867921174938
3300	0	34.2	0.37625571638066324	0.013599501880701257
7641	0	1.0362000000000002	-0.17167693821992724	-0.006760136051531193
12826	0	2.5	0.0784255930352956	5.8411918231323144e-05
4831	0	1.2	0.017027731756214054	-0.002322466770021622
7527	0	2.7	0.19817564645363017	0.000737999364334533
996	0	4.2	0.05792107453430072	0.0008196931393100407
27342	0	0.75	-0.16619517219206317	-0.008937572407002261
22500	0	2.6629	0.1599546053619124	0.005323003267124238
4112	0	1.2	0.03933016937179491	-0.001270110651899295
5677	0	0.9	-0.2465464855725877	-0.0077723574928403325
5762	0	1.0	-0.12009273339668289	-0.003942920850879233
7361	0	3.6	0.21566738999960944	0.0018525529035013015
17198	0	3.1	0.3074290048130788	0.004153139273436231
9954	0	1.9	0.09510149743128568	-0.000666850534501386
831	0	1.7	0.11049909022869542	-0.0013634986453365124
5844	0	2.8786	0.2277548979879357	0.0023239152165915773
16195	0	1.3	0.06670784931024537	-0.0019011645248806998
27541	0	1.76	0.08332891878858209	-0.001344096464526753
19106	0	1.79	0.10632062442367897	-0.0007577372032012025
19643	0	1.66	0.15351721368916332	0.0032403265712150947
20274	0	0.86	-0.11373827081546187	-0.004268317671924544
9297	0	2.2	0.1287874828344211	0.0003542532358929165
1656	0	1.4	0.11034436263283715	-0.0013439416043184752
17346	0	3.53	0.18317912343889475	0.009210365292823817
9974	0	2.8	0.06942867833841591	0.0004272001587588924
24441	0	1.06	-0.3142489376068115	-0.03497101475490237
15019	0	2.6	0.033574505111668256	-0.0003654465511250138
13487	0	1.1	-0.23251130598736927	-0.017873141700445416
7952	0	1.0	-0.256282787241973	-0.008415843467867683
6531	0	1.0	-0.21899146656831728	-0.008631447031979784
1201	0	1.6	-0.06818919232347981	-0.0032055092286340553
8679	0	3.1	0.19910178790614008	0.0025075202321678033
7619	0	1.2	0.011270614167209715	-0.0022191364774488587
19277	0	22.3	0.1913608509353362	0.005904898532690705
13953	1	1.9	0.033465498177800326	-0.03711363040228256
5342	1	4.032099999999999	0.4812481745071709	-0.38086414453735135
10227	0	1.3	0.013662203558720649	-0.00308234060357615
17053	0	1.85	0.10760622057970613	0.00027511225457547094
20503	0	1.22	0.06360183977056294	-0.001119808096281983
16892	0	2.1916	0.1721934055783786	0.0024150468906024986
25028	1	1.99	0.04778922105301171	-0.04788458972409309
17470	0	2.63	0.181631014094688	0.0016108510396634936
28727	0	2.3164000000000007	0.1606666046581231	0.0005247233732277581
10766	0	1.8	0.06538366539450362	-0.0009944225015087243
7591	0	1.3	0.11115277933189645	-0.0017317610218654078
18017	0	1.16	0.047628922579810024	-0.0013522720345864017
25043	0	2.93	0.06317374115297571	0.0016695933820937779
22902	0	2.4	0.11288091480545699	0.0007450304062990252
8056	0	1.5	0.056549941229633985	-0.001222338061668833
24073	0	0.76	-0.3948962910198607	-0.015673368804132042
24888	0	1.4666999999999992	-0.02084202571073547	-0.0029223780355614707
26769	0	1.06	-0.20790163224143907	-0.010181453589140185
26714	0	1.74	0.14685393779119477	-0.0003057914345651632
2304	0	1.7	0.09039611132070423	-0.0013318425775983465
8697	0	1.0	-0.27065849903365596	-0.007427272098596777
13049	0	1.1	-0.02113682582229376	-0.0036915731765500824
10118	0	1.2	0.005328017837367952	-0.0019165753719300144
19956	0	0.73	-0.5264064031569288	-0.012987217188107627
13927	0	4.6	0.18671334086125715	0.009423335116101468
18712	0	1.39	-0.022384576176758854	-0.0030964314282381404
28219	0	0.8	-0.47467331054247913	-0.011284936943212524
15543	0	2.8	0.1743626760833431	0.010944577734355327
27083	0	5.33	0.265385198940523	0.03034450380148795
4262	0	2.0	0.11750633152108639	-0.00022667465201500127
14865	0	2.1	0.15160006734821946	0.0024304817088101425
18471	0	1.72	0.11861393322329969	0.000495913029281812
18901	0	3.16	0.1554719105581753	0.007616422187742932
27638	0	1.89	0.019426060995552687	-0.0015077549319746399
17661	0	1.65	0.13898844642890618	0.00031272403390014415
13784	0	0.9	-0.42924943331535903	-0.012741484203639226
10794	1	0.9	-0.1994288184926845	0.1521677709217149
10428	0	2.2	0.19595198549702764	0.003053583089501267
18616	0	0.81	-0.3204579164665192	-0.010702026442809508
25546	0	3.0	0.12462621124414727	-0.0002353026837295884
26281	1	6.8	0.2669338111169636	-0.20442411724018544
729	0	0.8	-0.27377734500495715	-0.011487972109683883
3446	0	1.8	0.14017261229176076	0.0005434301274177906
27093	0	0.94	-0.34103564598690717	-0.011955463601169067
10774	0	4.267700000000003	0.378888301926665	0.03910443268720143
2046	0	5.8	0.2033400865290314	0.007879208086815151
28198	0	0.46	-0.5046520603825339	-0.01522939772238717
25688	0	0.97	-0.155554684296716	-0.005190414799758339
9845	0	5.8	0.27299296457786115	0.004734096484063424
14421	0	1.5174999999999996	0.08999531836109236	-0.0015824931626051283
18141	0	1.62	0.06644665261404589	-0.0018807820676603872
22575	0	2.5003999999999995	0.08883246358856559	-0.0004699751078586134
13198	0	1.6	-0.05750773935951293	-0.005020836987278653
11902	0	2.5	0.04890057804714888	-0.0004921454256773649
5268	0	3.202399999999999	0.19009940742375328	0.003361700606805956
18792	0	2.19	0.023936866242904215	-0.0024858367192695254
1207	0	0.6	-0.2774153003478423	-0.009413468967788207
21380	0	1.05	0.012952217853628099	-0.001472230502925126
481	0	1.8	0.07453129202499986	-0.00030701378601380637
9995	0	2.9	0.09873328039376066	0.00042641678154372545
835	0	3.5	0.03754571114899591	0.002304392875177646
18504	0	1.93	0.06375840373197571	-0.0010963030423891376
18788	0	1.93	0.06050390825094655	-0.0012108626510279879
27427	0	2.26	0.09182284545106813	0.00022651101957387284
7749	0	2.8	0.09410393924405798	0.0002368454671425428
25998	0	2.1	0.20140820345608518	0.002633390701956453
895	0	0.7	-0.5397700028647668	-0.011350892942142003
23636	0	1.65	0.1686482002711855	0.00046222830470429225
7914	0	1.5	0.1494374116049148	0.0020461108603419507
15263	0	2.0	0.11074290711106732	8.613204023613682e-05
247	0	2.0	0.13704573039989917	0.0004053365980379088
24778	1	6.1	0.4054046021443792	-0.30771448974607735
1909	0	2.0	0.06750694347731769	0.00014879377321877992
9776	0	0.9	-0.3353402168736793	-0.009192251504004104
1382	0	3.8	0.0986524510877207	0.0029465605476444337
15854	0	1.4071	0.04818590383417904	-0.0013774688441797656
3607	0	1.4	0.032418628548737616	-0.00493359879505739
27232	0	1.4	0.045764701023697854	-0.00263919495186308
21271	0	0.87	-0.2536248216377571	-0.006583909815587248
6774	0	1.1	-0.14110639498289673	-0.006867531628248961
16630	0	0.6	-0.36186444511823357	-0.01120605998663119
11462	0	2.0	0.09138024531118571	-0.00038785357059568774
13624	0	1.6	-0.049451036393176766	-0.0059413839252544605
27436	0	1.2	0.12625183531176298	-0.0005537568395522694
16707	0	1.5	0.010521252864040435	-0.0031959981046941533
23731	0	1.6	0.021970360184554012	-0.003137836117229938
1702	0	2.6	0.183223882666789	0.0014989119272413546
10635	0	1.0	-0.1957610491551459	-0.0075398187202714686
26949	0	0.7	-0.21156917767506092	-0.005909397799755977
4502	0	3.5	0.21326585332117975	0.0019280151081023278
15172	0	1.2	0.06004753375519067	-0.0017710102088185752
12197	0	1.8	0.039243318780791014	-0.0006229984435993953
9747	0	2.1	0.009465475080069154	-0.0034386118118586604
14095	0	1.1	-0.0935564063838683	-0.015513896358404928
6957	0	1.7	0.12153623531013727	-0.00027456316556487986
12241	0	1.2	0.08535964214475826	-0.0020641644407817334
11287	0	0.8	-0.04258361938642338	-0.0018683610433139577
22607	0	0.53	-0.36069224319653587	-0.010569414658740915
25250	0	3.1	0.03977464483119547	0.0006045666789772967
11243	1	4.1	0.07089295558212325	-0.056729552557091625
3940	0	1.5	0.08127058560820297	-0.002374873928480106
8104	0	0.7	-0.23550958851352333	-0.006628906726447743
24469	0	1.79	0.12411637081671506	0.007951352958284068
22204	0	0.75	-0.5835932840378955	-0.014213969977107943
14067	0	1.6	0.00013558164658024907	-0.002112684706164552
4207	0	2.5	0.15461481414129957	0.0006812962248123532
22413	0	1.4759000000000002	-0.009531070304568857	-0.0029709863243152523
14887	0	0.5	-0.4492675208658911	-0.010903486265821324
25071	0	0.68	-0.3159928021659143	-0.013257345119208074
12583	0	0.4	-0.4389023001436144	-0.011244313535600787
8203	1	2.2	0.1875806555491872	-0.169189569739104
16052	0	2.9	0.06471503290813416	0.0015968285956658075
12418	0	0.4	-0.4078815727899782	-0.01118660444599326
7288	0	2.4	0.12585418615257368	0.0005484850539194914
4472	0	1.8	0.05188490752223879	-0.003067184609401041
9480	0	0.4	-0.3771672849729657	-0.010062768226791967
23540	0	0.64	-0.3005868757646531	-0.009911868169870318
6746	1	1.6	0.05341826742142439	-0.05676066289707995
4915	0	2.5	0.11692714250972494	0.0019160699238671588
15550	0	5.9	0.2701495610321872	0.0035246821170018005
10745	0	1.1	-0.028828068764414638	-0.00448223849930576
27681	0	0.8	-0.37518809107132256	-0.009749807287398733
7089	0	2.2377	0.1375723447855562	0.0026923040057706517
23834	0	0.89	-0.18137726525729522	-0.006903915725044102
4926	0	2.0	0.09119658452225848	0.002825633751288242
21435	0	1.55	0.060055811282712965	-0.0022161524572485857
28638	0	3.521599999999998	0.21152984707104042	0.004971132731687128
9706	0	3.1	0.04419640579354018	0.0001457039710395416
22450	0	0.9473999999999998	-0.2980318174911663	-0.01133591439526646
12242	0	1.3	0.039632156806532294	-0.0018278145605651426
417	0	3.3	0.19508941479306668	0.006033519872831359
28595	0	2.2815000000000003	0.16849841306358576	0.004220388683823911
22987	0	0.6502	-0.5015162925892509	-0.012497575137296468
212	0	1.9	0.1306270495611243	0.0045127496929410656
24869	0	6.1	0.2563557739746757	0.019994447638568374
1732	0	0.5	-0.323161026656162	-0.01032351089470923
719	0	0.9	-0.3444593852250837	-0.009532600783333001
6088	0	1.7362999999999993	0.1277251036753878	-0.00032990244964476985
9430	0	2.5	0.11701527879713103	0.00034821607556685604
6453	0	2.5	0.061505892424378546	-0.0016118147418364567
22058	0	1.03	-0.1203232917683199	-0.007169497624677687
4182	0	0.7	-0.29229767649341376	-0.018119600525967977
18156	0	1.31	0.05865370876481756	-0.0033430578411931503
7367	0	1.2	0.17179967820551245	0.000384190849909403
21932	0	1.36	0.00608917521731928	-0.007367557997712369
16296	0	2.7	0.12006568648898974	0.001757119409442166
1000	0	2.0	0.18466284102853386	0.0006186527729268963
27481	1	4.71	0.09388160926103592	-0.0619873985034069
18633	0	1.77	0.1343964933832176	0.0003132657811042299
22937	0	0.93	-0.3698247012277134	-0.010157938688723698
21010	0	0.42	-0.4186390852308832	-0.013135331256776243
19336	0	1.08	-0.26245645301043985	-0.022364278632201744
5647	0	1.6272	0.11104536223458127	-0.0007391760004451172
1606	0	1.5	0.01728600747557357	-0.002803627184831817
16927	0	4.653400000000001	-0.011535655139479786	-0.0016544974450598275
18847	0	0.71	-0.4457497887481004	-0.012833052523462328
27019	0	0.69	-0.3539795654146001	-0.009672479481940006
18491	0	1.68	0.06748248033272103	-0.0010762773848799546
1051	0	1.7	0.18963286107312888	0.0009652491617904936
5030	0	2.6344000000000007	0.1551839831129182	0.009667096844669225
18128	1	2.0596999999999994	0.10781152164656668	-0.10750574174042121
410	0	3.1	0.1323981739222072	0.0013246118607777744
2067	0	2.9	0.1311915612211451	0.0019951284872087474
9525	0	1.2	0.09349353966023773	-0.0015166063369820158
8265	0	1.7	0.11471276491228491	-0.0009678272992167025
18677	0	0.69	-0.6072777484301478	-0.01444417047403428
9820	0	2.0	0.15260598645219578	0.0006038076977126624
19100	0	2.99	0.11857478040456772	0.004283900801790034
20684	0	5.94	0.38506138826161623	0.006253821063201294
17222	0	0.61	-0.24590613037673756	-0.00713838398566708
12434	0	2.1	0.19350884551834316	0.0014616796778451082
3128	0	1.1	0.03338504609232768	-0.0024177071539839266
27844	0	1.2	-0.003555492943851277	-0.004985679947035459
7751	0	2.5	0.1281388560286723	0.0007677425887422658
12916	0	0.7384000000000003	-0.5988485136716627	-0.01510689160974817
6188	0	1.2	0.04772518390510231	-0.0023550945653550903
9441	0	1.5476	0.08106556253880262	-0.0013036013642140367
28200	1	1.5	0.043629173667170104	-0.04264042343176695
21256	0	6.84	0.24456932649202645	0.0045043624343933
16335	0	1.0	-0.23600762522919103	-0.0070192126704675985
22932	0	1.33	0.06019455500459298	-0.0016229567493575225
7775	0	2.3	0.14370913935778662	0.000562817821570653
16369	0	1.5	0.06935357313044369	-0.001405133237275694
4760	0	1.1	-0.040380013363901526	-0.004953684786021214
25991	0	1.1	0.0011593287992291152	-0.004582548202990264
20717	0	1.34	0.017383357223588972	-0.0034720391409937914
18905	0	0.86	-0.2500258173719048	-0.009154282892617847
14045	0	1.1	-0.03734799688868225	-0.004500695134495511
15259	0	1.1	-0.027436988601926716	-0.0011463379420165174
1430	0	2.6	0.1129329698914662	3.346189005534342e-05
804	0	6.9	0.2400604049679823	0.01825889094748547
6322	0	0.6	-0.21972420492442324	-0.007755882039604463
24409	0	2.38	0.20184789325017483	0.0014790466877973795
359	1	2.6	0.04145838363422081	-0.035243445140150834
5403	1	3.8501000000000016	0.14736251804279163	-0.1224594770313948
23529	0	1.45	0.04040461952378974	-0.003439439748050453
13921	0	2.3	0.12177527515264228	0.0013503307280824926
22029	0	0.5	-0.22034313336526976	-0.006152947941407512
16272	0	2.9953999999999983	0.24321439533680678	0.020040667899831433
9224	0	2.5	0.12907073015300558	0.0004991933916989066
7028	0	1.1	-0.010116205199155957	-0.004975075805025856
4946	0	1.3	-0.012547320928890259	-0.002818763719088416
19133	0	0.6	-0.43454477451043205	-0.011664558398528486
6938	0	0.8	-0.40428107173973693	-0.010144171441202695
10795	0	2.8	0.14588909266237168	0.00044937906898087523
18405	1	2.42	0.17258485059719533	-0.12251409720663545
7232	0	1.0	-0.40666374027682467	-0.011850206239887024
12034	0	1.1	-0.04971732930210419	-0.006377962663389451
4695	0	4.0	0.07447393207857385	-0.0012838565949031446
8816	0	1.6	0.06705193981528282	-0.0022503144168634524
124	0	0.8	-0.2905045500821434	-0.010948881395098954
25775	0	2.34	0.10511038119345903	0.0006107356735835751
4605	0	1.2	0.06526112400274724	-0.0017874504302751836
17799	0	2.73	0.17157506799791009	0.0037640323158161858
11808	0	2.1	0.13460240653529762	0.0011207047908375718
27615	0	4.4	0.16661611562594772	0.0008008664754046467
17856	0	1.06	-0.35425365425320343	-0.010180544910959833
22884	0	0.45	-0.3715923509276472	-0.010539889588924989
27616	0	0.6530000000000001	-0.60023335045157	-0.014803508315671789
3329	0	1.1	-0.11918331374693662	-0.004788755957334469
18588	0	0.28	-0.30052944375295193	-0.008376824592526403
10663	0	3.5	0.17003952152340207	0.010858982917323436
19297	0	2.22	0.16388432201510295	0.00040026501159219836
8954	0	0.5	-0.20926655970653518	-0.00820404595992657
7450	0	2.2	0.13368196512619032	0.0008014194368880605
22618	0	0.88	-0.1492768549914472	-0.011141267799637951
28652	0	1.589499999999999	0.07386300777597353	-0.0019201474610810335
10913	0	0.8	-0.5890336787039414	-0.022109293810591606
23291	0	1.51	0.1208918761368841	-0.001217283050822955
22054	0	0.47	-0.28774342144746334	-0.010149294044737578
23793	0	2.51	0.1332947563221678	0.0003135058735172928
20188	0	0.62	-0.44784778942447157	-0.012162877378443964
13235	0	1.1	0.008150189200881869	-0.003714298761947725
2954	0	1.0	-0.30677376079000535	-0.008925650968621916
13563	0	1.4	0.11119508867245168	-0.0004440777351054898
20622	0	2.3	0.10134143052669242	0.0012632288009528203
22370	0	1.97	0.07951410388574004	-0.00027605115520127054
7652	0	3.1	0.010765383638907224	-0.002386626664916512
24252	0	4.01	0.14128807715512812	0.005317126079955507
25052	0	1.28	0.052725725473370406	-0.0013096837933625372
9971	0	4.2	0.11871817439841106	0.0010829255937393682
2492	0	2.7	0.14966536445450038	0.004258911460190828
7351	1	4.662900000000001	0.3733394505986944	-0.2578677309876121
24585	0	1.2	-0.002418394526001066	-0.0038754325811391046
21632	0	0.53	-0.413705222686287	-0.010126599170448511
14840	0	1.2	0.09708045700052753	-0.0009339185904361859
26440	0	1.3	0.052731417295988646	-0.0015419675947410667
22293	1	9.28	0.21989203590760006	-0.1468820053184032
21430	0	0.59	-0.2987190526705235	-0.01667623457120273
5484	0	3.9	0.16659212069865317	0.002989129900846073
3245	1	9.5	0.11924218290869612	-0.08215493094455244
12333	0	0.6	-0.17624402440944686	-0.008224069181197535
4823	0	3.1	0.21604884443152697	0.001494540985851191
25755	1	3.74	0.2087781919040717	-0.14738480921021094
23461	0	0.77	-0.3042211363124661	-0.010114814731936341
13712	0	0.8	-0.335578864491079	-0.008943460178993558
8885	1	2.4103000000000008	0.3012459849002771	-0.2167963675477006
9215	0	3.2	-0.006880154333543032	-0.000763391687715034
5212	0	3.6682999999999977	0.22793215140514075	0.007529174831122366
18361	0	0.4	-0.35638918436458333	-0.011675109150639263
18481	0	0.7	-0.23388091659964994	-0.007270859093411786
24563	1	0.9708000000000004	-0.09024680071044713	0.06487313374453096
3152	0	1.6	0.057008287388831375	-0.0023526634860943207
25539	0	1.11	-0.009745455791708081	-0.0033940319670693704
12496	0	2.268600000000001	0.1941284456932917	0.0011252389759338587
6363	0	2.1	0.10787675238260999	-0.0006630421081255972
27592	0	1.73	0.06591509143961594	-0.00027677060291710277
21726	0	1.4	0.04662199614942074	-0.001705078302057657
2135	0	1.6	-0.025708481969311834	-0.0025032386217697313
9703	1	1.9	0.08098161987960338	-0.07488777756825424
22739	0	3.31	0.280217384244781	0.006169752068937059
2537	0	5.7	0.19374467837717385	0.004141624297254618
25363	1	3.51	0.12561967257712967	-0.07573800506417191
23980	0	0.9	-0.3196861721132882	-0.016150035358582428
17032	0	1.0	-0.16766589089203626	-0.004634061123726635
1176	0	0.8	-0.24355820725439117	-0.00845465830632191
7935	0	2.0	0.09571557783475146	0.0003020105301771962
20379	0	3.96	0.17468722826149313	0.002135817516552065
28281	0	1.39	-0.03337545450264588	-0.0059229791470515195
8147	0	0.4	-0.4010101013360545	-0.014151415849386971
16207	0	2.945599999999999	0.24299447550764308	0.028415385701873193
1005	0	6.5	0.3351097190710716	0.012074462719601713
25531	0	3.6	0.18007965653995053	0.0019197333703806216
24008	0	2.0253	0.16443101320695133	0.00028787468248761615
19931	0	4.1	0.14980415806546807	0.009661260340936634
9847	1	0.4	0.26014226944651453	-0.2059403291773058
18514	0	0.71	-0.5111444455403834	-0.011611662308133727
7132	0	1.0	-0.24306088644079865	-0.01164910345767513
3019	0	4.2	0.16873146033473313	0.002995739261896525
13842	0	7.2	0.3083634734461084	0.005040358538907177
7322	0	1.8	0.2074606994637288	0.0037085454505167534
3150	0	6.8	0.3790520807169378	0.04672835880589161
10090	0	0.7	-0.23572231041220948	-0.006135014714735865
22807	0	1.86	0.060231551725883035	-0.0012329858689349598
11874	1	14.1	0.7848130250591785	-0.5817841991631815
26480	0	3.05	0.15733038590336218	0.005728711600030931
21261	0	0.87	-0.32533948426833376	-0.009592201950995246
23303	0	0.87	-0.30763577375747264	-0.009999450239953614
10125	0	0.4	-0.22926968992082403	-0.01083536104474825
8803	0	1.4	0.026028792337048797	-0.0023392160202128434
18356	0	2.37	0.21081449004355818	0.004399503617358288
10355	0	0.2	-0.18059430583240466	-0.006545690253686471
19601	0	0.84	-0.21601757875597105	-0.009504654495424713
13346	0	1.2	0.011175495215225964	-0.00352190065204761
7891	0	1.4	0.13162771305441856	-0.00041747401316212296
27431	0	0.69	-0.44094891611812637	-0.013801228728153064
23147	0	1.46	0.03872333046514541	-0.0030905784665464166
10138	0	2.2	0.050063370230142026	0.0006322541940067133
11334	0	1.1	-0.19263896811939776	-0.011908388749853255
18655	0	2.52	0.07747300342749805	-0.0006423085623213293
22727	0	2.41	0.18170892200805247	0.0019183033258327832
1968	0	2.6	0.1633941855239682	0.005650607589378306
1247	0	0.5	-0.2347290088511072	-0.008087214953200191
14948	0	0.6	-0.3098587948931381	-0.02001528549797305
7019	0	2.5	0.1109508665842004	0.0002655441603923637
20792	0	1.55	0.06296649752743542	-0.0012991947532966569
7633	0	0.5	-0.1961699612145312	-0.007522566577830038
4232	0	0.9	-0.007243830184452235	-0.0012066798945292636
17889	0	2.47	0.13268498303787782	0.0006147388241444942
26849	0	0.8	-0.4942998729147948	-0.010359869212635481
1227	0	0.6	-0.29994945842027665	-0.009232902827813265
18710	0	0.55	-0.09848874450195581	-0.005114638557698675
10670	0	1.2	0.026350956791546195	-0.002469693420162354
17726	0	0.98	-0.12698699521832169	-0.00676637341906681
13987	0	3.1	0.16961228480562568	0.0010029902455048337
27142	0	0.47	-0.5202011502981186	-0.011775061050845815
7915	0	3.1	0.18472942482959478	0.009216089129054047
23592	0	0.73	-0.2742477651317604	-0.0090701896817701
93	0	1.6	0.11530221770657226	0.0012186626822357058
18466	0	1.11	-0.019230430798139422	-0.004439002324720155
23057	0	0.79	-0.42230430215829984	-0.02253737041531744
12830	0	1.9	0.12282149405078963	-0.0008146520211565769
5721	0	1.8	0.06503360933298245	-0.0009443478712512577
9911	0	2.2	0.18123286012094467	-9.038632979077821e-05
23443	0	1.7	0.10507323225960136	-0.00011820889541494268
20260	1	4.23	0.14175421826355158	-0.0942245861684161
12876	0	1.9	0.10260129157081246	-0.0007115965019376867
22770	0	2.3	0.15801556498371064	0.0005293712918430437
2307	0	2.2	0.15825430004345253	0.0004246230684356369
3497	0	0.7	-0.49634320015832784	-0.013178324442867373
10091	0	0.9460999999999996	-0.023342846410349012	-0.004590443590624275
16295	1	1.6	0.09107832535309716	-0.0767719734267207
2877	0	2.8	0.15276558382017538	0.0003621995789692179
2392	1	4.9	0.26219493517791853	-0.21597823832431853
1362	0	2.5	0.12607905999291688	0.00695932810372989
8808	0	1.8504	0.14067344540869817	-0.000736050023551127
5999	0	3.963499999999999	0.2983882140247151	0.010853775928250611
13715	0	1.1	-0.049433595011010766	-0.005131344925951304
18618	0	0.39	-0.15331407703692093	-0.0072637455782081665
21268	0	0.83	-0.2594380811173469	-0.007566865937022333
3020	0	1.6	0.02752919195499271	-0.0017490248166488578
22425	0	3.1571	0.2001032481449656	0.005410879694420701
3866	0	2.5	0.13497731136810034	0.004305773523640173
2605	0	0.6	-0.42618340863101184	-0.013420923365391968
1619	0	1.8383	0.11665198314376175	-0.0007934076621989809
22971	0	1.08	-0.3346397119178437	-0.01091346857617769
24162	0	2.97	0.151539188509807	0.006039574450393163
22405	0	2.0962	0.05940534417843446	0.0007044585192160741
663	0	1.0	-0.3613083993666805	-0.014177789539682245
6051	0	1.8	0.004226875589694827	-0.0014945430947504175
26802	0	2.42	-0.046599958691280335	-0.004537249497119547
20742	0	1.48	0.013385945920366795	-0.002141979812382903
12915	0	2.4862	0.0802875326895155	-0.0005618167571250681
5192	1	15.5444	0.48226684601721354	-0.31187017423480334
4078	0	1.0	-0.36923769280826674	-0.012932858560275087
23345	0	1.4	0.0586495471931994	-0.0035366181091784506
3103	0	3.3	0.14270616024220362	0.0029399239625046607
19280	0	1.09	-0.2403323784759268	-0.016077882011440888
14105	0	3.2	0.1547485774899833	0.0036903643624007824
5247	0	2.553300000000001	0.11171827805414795	0.002630729980617556
22595	0	2.459700000000001	0.18198358216974883	0.005064028096368912
27641	0	2.0	0.05046818293305114	-0.002623718508201156
22345	0	2.2	0.21927938564727084	0.003048264583490252
6244	0	0.8	-0.31397000622050836	-0.010974648770643958
22968	0	1.31	0.1141886943364516	0.00039733821317589605
17161	0	0.6386	-0.5354768396709114	-0.013876261205646091
11121	0	0.6	-0.27744822740508246	-0.009082961563228709
16556	0	1.1	0.012541302828118205	-0.002868992102751511
28328	0	1.7	0.08295491968467832	-0.0014980954849467187
26791	0	1.79	0.041012259827461095	-0.002444944311326518
2806	0	2.731100000000002	0.2106816658875905	0.002481583029568826
23351	0	2.5	0.10880638595251367	0.0038675909970969247
14512	1	1.0	0.07152607543941121	-0.05187579455756245
8768	0	1.0	-0.29531415448058396	-0.009651795574580324
14634	0	1.6	0.09992546015279367	-0.00011555397112851232
4264	0	1.1	-0.054766541447024794	-0.005635343208477664
14268	0	0.9	-0.3090441195857711	-0.011615737781778844
26965	0	2.51	0.13604072331171482	-0.0004792623641238622
12387	0	1.3	0.07839451478573028	0.0032754707778037302
11333	0	1.4	0.03352184815471992	-0.0023721559673945286
14986	0	4.3	0.022308234439231456	-0.0014167971860302717
8230	0	0.9	0.02912628446146846	-0.0011800077177862981
2217	0	0.4	-0.13784260534634812	-0.010942130654487504
21343	0	0.33	-0.5070351180857979	-0.021919273112915506
14049	0	0.8	-0.5005452966531738	-0.012080104497462447
4149	0	1.7	0.15356646278128028	0.0009921755533371312
1901	0	3.0	0.16713037016335874	0.0022897020110323775
27796	0	2.5	0.10902558066882193	-0.0004780385877979146
23569	0	1.75	0.14598039791965858	-1.5331402178772646e-08
23365	1	1.7	0.07860358857549726	-0.07837848378369887
15327	0	1.4	0.03393488703435287	-0.00485821492649323
1627	0	1.7	0.11328408702882006	0.002140475064392762
15996	0	4.2	0.08723331190738827	0.0003947487492875009
18443	0	0.42	-0.27683075493015347	-0.009018557494803917
7724	0	0.9	-0.23919702807581053	-0.009414916286502099
8889	0	1.2	0.06961052247742192	-0.0007057068781065718
6542	1	1.9	0.06457447688514367	-0.05179035812176227
16615	0	0.9	-0.3122190102096647	-0.010438300651568628
27891	0	0.7891999999999997	-0.5344481224622577	-0.01314145016918644
957	0	2.0	0.054981748249847445	0.00048133166976643013
18927	0	0.62	-0.5353352281902917	-0.022732638856784445
734	0	13.4	0.2576301236837171	0.011966122472269863
2309	0	1.7	0.1594343149033375	0.00013885624269992748
20366	0	0.87	-0.4743640915020369	-0.012352437328669795
12478	0	1.0	-0.366537540640682	-0.010829200094213697
4571	0	0.7	-0.24163160818628968	-0.0070284633139761285
6913	0	2.3	0.1301561433202587	-0.0002238617544401783
11794	0	2.0	0.15042107028048485	0.0008182889442651498
13090	0	0.8	-0.42018919201381505	-0.010208520411282078
20591	0	2.2502000000000004	0.16630714318109677	0.0006850703799130818
7691	0	0.8	-0.3750700310724787	-0.012229117428492652
26737	0	1.12	-0.05136206184979528	-0.004714806146525838
9450	0	1.0778000000000003	-0.28844693750701844	-0.008041607085730332
21103	0	0.66	-0.5376240305248647	-0.018726316819959184
1041	0	1.263	0.012302774053066968	-0.002559547778145117
20265	0	1.91	0.08627488347841426	-0.0007468710383617617
19740	0	1.2	0.05268191895727068	-0.0020658925824008534
16613	0	2.2	0.04710254976293072	-0.00014192221340138305
27654	0	2.9	0.1635577319599688	0.0016913063391759428
14963	0	1.1	-0.020988055837340654	-0.0031818930877576925
15728	0	2.2724	0.25597245003608987	0.015037528845270862
4791	0	1.8	0.18982237879699096	-0.00010149054368963935
20432	0	2.37	0.12760321517288684	0.0006311197437757975
5430	0	2.5389	0.12698836679663508	0.0006392459517163929
24826	0	1.31	0.042058845346793536	-0.0015431993519449587
9644	0	3.3	0.1350429071849212	0.0005831938710840038
1591	0	2.9	0.16737998982565477	0.0006041121739540367
18060	0	2.72	0.15817154862894678	0.0020762105384273914
4503	0	0.4	-0.6317593418131583	-0.015877403884473097
27558	0	1.8	0.17026126834377647	0.00028969506554442505
17547	0	1.65	0.01520176748605445	-0.003003884927082124
20293	0	2.43	0.08628095950977877	0.0005790757835442303
14581	0	1.1	-0.08632824634760618	-0.005046928981274553
2815	0	1.9941000000000004	0.04243817276135087	-0.0010055985024434012
11932	0	0.7	-0.07466999531118199	-0.0036564258760596996
13454	0	1.2	0.09929244379233569	-0.0016091273484569555
26834	0	1.5	-0.06676868428755552	-0.0037873181665194814
7500	0	2.2	0.1550477727628313	0.0007457685143980143
13405	0	1.2	0.07657518143579364	-0.001682380670949994
7071	0	0.6	-0.2802651755674742	-0.008183888121776846
10992	0	0.9	-0.1222286250111647	-0.005551830669837281
28460	0	1.15	-0.09657592778420075	-0.00518835759512929
6722	0	1.2	-0.06656897351564839	-0.0029696119380052386
4970	0	2.6	0.15048484858404845	0.0016682089254641923
3185	0	4.5	0.3323249029377475	0.015149746748092325
19933	0	3.33	0.1561267610033974	0.011289723389379497
22569	1	3.2259	0.2671785088942852	-0.21625029049346298
27900	0	0.73	-0.46020012322207915	-0.016679113645053135
1158	1	1.1	-0.03808924840018153	0.018910810035509595
3613	0	2.8	0.13440529394848272	0.0013386381806093264
3094	1	3.0	0.21581109589571132	-0.2098692613309744
19159	0	1.25	0.10690823819907382	-0.0013143334199875471
19258	1	1.74	0.0027935800915583966	-0.0053432229762212635
18787	1	2.03	0.1270598315978423	-0.08122666269160483
9829	0	1.4	0.03779005904262885	-0.00363878391520943
15647	0	1.1	-0.08512934835674241	-0.005391207109605606
8822	0	3.4	0.2021041814708151	0.006823136488473925
1257	0	2.1	0.11069972375407815	0.0026400489466955426
20428	0	0.45	-0.24046595316566527	-0.008161650054545638
3468	1	2.0	0.12092640627687797	-0.11169368171196795
2668	0	1.3	0.022564739022869616	-0.00199567822949462
4603	0	0.8	-0.5955913175055757	-0.015693956500865615
8873	0	2.0	0.14805273650027811	0.0008241706966748845
27047	0	0.81	-0.3511410479694605	-0.01040302903846111
10906	0	2.1	0.10621713940240443	-0.00012058877556155545
9633	0	0.6	-0.10907553219096736	-0.004074523466667428
10611	0	2.610299999999999	0.22071852602018044	0.002581949269497023
18421	0	2.9	0.2810646196724847	0.009799389626735013
16709	1	2.6	0.18045945963310078	-0.15712702681354376
21312	1	3.6	0.115815831433516	-0.08509257949576647
1937	0	4.8	0.23248839146876707	0.004769036197485097
21750	0	2.11	0.03869188697496429	-0.0005348389332174322
28353	0	1.52	0.03719431014219299	-0.0014145003049153124
2017	0	2.2	0.04461954822205007	-0.0012803469849163613
4259	0	1.9	0.13705476410826667	-0.0010315180608040618
1124	0	1.2	0.010767113474197686	-0.001946812254245496
9018	0	0.8	-0.23686188764171676	-0.008154245856057014
10032	0	4.8	0.025385381392203272	0.002094520428682121
9016	0	1.2	0.11121635322738439	-0.0016356554190847983
21998	0	0.5579	-0.5201858425652608	-0.015017424517714616
12202	0	1.6	0.05568675642833114	-0.0033650296535590696
28235	0	1.07	-0.2690746364966035	-0.011973128259381632
17533	0	0.71	-0.3093105211756192	-0.008548738586225074
891	0	1.1	-0.04328300049714744	-0.005642473837338552
4097	0	7.0	0.18968510367162525	0.00620286732820284
28189	0	1.1	-0.05612710789451376	-0.0052067086668518585
26961	0	1.73	0.06207685807207599	-0.0009731537088507472
1408	0	0.5	-0.3956535208639689	-0.011216393526093549
8242	0	1.0	-0.24056475650565698	-0.007978358531807757
21621	0	2.22	0.19845911200717092	0.002266097853052106
7795	0	2.7	0.19454328475566582	0.006171822222118802
22733	0	1.2	0.02314050527336076	-0.0026403351739343085
4204	0	2.8	0.1179603823707439	0.002955635690718637
724	0	6.0	0.24138770842039958	0.00794863966522287
25009	0	1.3	0.1069459195798263	-0.0012518195474393763
9364	0	1.5	0.06054141757590696	-0.0016884242400825008
21027	0	0.63	-0.3004790649516508	-0.009917725190950999
28812	0	2.7903999999999995	0.21838011960405856	0.006404303157619704
1508	0	0.9	-0.26385091339237987	-0.010013922461137484
11930	0	1.9	0.11417444503912702	-0.0006664476463050028
6030	1	2.1	0.13822497729165478	-0.11064145172444935
14286	0	1.1	0.05389713543979451	-0.0021113684096198786
28482	0	4.69	0.2532597538116388	0.003640797815569006
14702	0	1.7	0.15316361709591	0.0022831720738769505
20698	0	0.84	-0.2975039374246262	-0.009411313140709124
13176	0	1.5	-0.013633699082769454	-0.0032239593146949973
5905	0	1.7	0.05470893693855032	-0.0006748044240995714
5502	1	2.370399999999999	0.16167862759251148	-0.1345328934202059
23464	1	1.41	0.142203124363441	-0.11729184316519865
23586	0	1.29	0.07129341360041871	-0.0021605961864245163
12230	0	2.8	0.1677911712829955	0.0028710065524167297
27041	0	0.62	-0.3167621186897159	-0.01275587415637317
21622	0	1.69	0.02350997483264655	-0.0018847479383845593
14209	0	1.953500000000001	0.10047144566569477	-0.0020714390406977715
17867	0	0.93	-0.35677169110067186	-0.010214931087268867
10456	0	1.3	0.09784873447520659	-0.0008459698267260878
7535	1	3.2386000000000013	0.09979360367916525	-0.080834696833349
1516	0	1.4	0.007163498332723975	-0.004083610542909102
11435	1	3.0	0.150035454637371	-0.11324067245397573
2190	0	1.9	0.1073969308626838	0.008028084855480703
17213	0	1.77	0.008586071162018925	-0.0016147453842089686
14043	1	3.077	0.34430935751320796	-0.22973721558570256
5748	0	0.5	-0.48414640421234073	-0.010949266840599527
26633	0	2.2	0.18051732402248308	0.009315837599276532
9999	0	1.6556999999999988	0.032258179729804395	-0.0031936591044006836
4017	0	1.7	0.16491243568062783	0.000686303880621588
21102	0	0.98	-0.17806130975624546	-0.009379150304512623
18241	0	4.35	0.2761377166500315	0.020728188375583722
4750	0	1.7	0.1290956508833915	0.003436343274424949
24168	0	0.72	-0.5788018153081648	-0.056798542116651786
22825	0	1.2	-0.007152619007509201	-0.005629828628519068
10538	0	1.3	0.09250633134134113	-0.0014110056608719111
15590	0	0.9673	-0.32490839991206305	-0.012614004810458655
11864	0	2.4	0.12491994872922078	0.0002527373482406933
4365	0	8.3	0.2331322434018366	0.018692106163783133
9123	0	4.5	0.08423036948265508	0.003860073032960771
18058	0	0.64	-0.3085233247387223	-0.010008820811795762
22659	0	2.9	0.1391137399924919	0.0012472687207510601
27708	0	0.98	-0.2808504637926817	-0.007469498250313896
15376	0	3.3	0.1637080674418248	0.001046284318657518
21600	0	3.2	0.13537168453773485	0.0042874232357549506
24808	0	1.05	-0.3055960547621362	-0.01140286859015814
7929	0	1.9	0.09860550404479727	-0.000572503822014083
16940	0	1.7	0.08175799111323431	-0.0013758376300671787
6083	0	0.8	-0.4463905015923083	-0.011714986894842022
6778	0	3.576700000000001	0.2897971505653113	0.04712826940244235
20986	0	2.98	0.18283779962779953	0.004461407298240242
26472	0	2.29	-0.01724375088419765	-0.0020084644961930183
24820	0	1.9339	0.13463717827014626	-0.0007981790877241853
25270	0	1.9	0.049694363619666546	-0.0017979036052178298
28249	0	1.06	-0.3532579658911563	-0.017147380384295387
9338	0	4.2	0.17766013477183878	0.008377964774084498
23411	0	1.2	-0.00773742323089391	-0.004380092417010628
11574	0	2.9883	0.17260500147379934	0.0031107587770981123
22428	0	1.6338999999999997	0.03184631714085117	-0.001988332935178168
25309	0	1.1	-0.1617054413165897	-0.005425215605751002
16689	0	4.6	0.24454529143171386	0.0034856177942444067
21967	0	1.12	-0.09835937674925663	-0.005068028470969631
13244	0	2.1	0.03570567519031465	-0.003398615327159777
26729	0	2.42	0.20143175620259718	0.0033400939551553738
9064	0	0.7	-0.10856251321639866	-0.00591572060292619
16564	0	2.2	0.15773272111453115	0.0015447473073469517
8446	1	4.0	0.2891241297111847	-0.1981041353712408
2278	0	1.5	0.07027466924861074	-0.0018879930603488057
24755	1	2.2030000000000007	0.08845860426174476	-0.08529631253800096
27095	0	1.1	-0.21722129870811477	-0.006732328054485979
6289	0	1.9	0.13283598406845704	-0.0003539854434718514
13403	0	1.8	0.09860794635303319	-0.0003081623220353959
22795	0	1.3	0.10105865194555372	-0.000863986706827771
20393	0	2.5	0.16638463403098286	0.0014984925551201939
12793	0	0.5	-0.4143666676497087	-0.011523625143951324
21709	0	0.62	-0.43979601752897723	-0.013210356985902689
3510	0	1.1	-0.03148552764579654	-0.009798419218482346
3846	0	1.8	0.2032696988270618	0.0004172127863179289
21307	0	1.04	-0.3243514073980041	-0.010994885054406165
10226	0	0.8	-0.5204180680122227	-0.016983705454267684
11222	0	2.3	0.17415830605849625	0.0008745842789768872
5586	0	0.9	-0.17644617943745106	-0.005802662404733043
26135	0	1.78	0.17515670732129365	0.0013831073520607158
13956	0	2.6	0.03950039250124246	-0.0006589950247778325
8421	0	0.4	-0.5344776221965439	-0.030255550662727126
7665	0	1.4	0.039736491050571206	-0.0009345313877161318
12477	0	1.5	0.03555399003205821	-0.0030456832818910023
7581	0	1.8	0.13753973486274482	-0.0003972881901325456
8691	0	1.2737000000000005	0.004702546809334308	-0.003659698978798764
9527	0	1.2	0.029434101737104357	-0.003387936901516727
2234	0	0.7	-0.17678351811598986	-0.008918000732765713
9806	0	1.1	0.014373091347049921	-0.004231220921396991
25739	0	1.4	0.05043860292574391	-0.0014300558830035468
10590	0	1.8	0.1579130985024385	-0.000319782255641739
20065	0	2.17	0.2175075462590903	0.0008541125058722455
8953	0	1.1	0.11412588862376287	-0.00017737484054911637
2283	0	0.9	-0.2824586266968399	-0.008839966477109598
22096	0	0.52	-0.44230623948713765	-0.012836943021129671
10892	0	0.6	-0.25686266750376674	-0.008756146038177167
10817	0	2.6	0.0481434529768303	-0.0006433614880240356
22711	0	2.14	0.0985398193965666	-0.0004986491942503072
17166	0	1.55	0.014654441262129694	-0.0022556945867846685
7560	0	0.8	-0.29164320446643976	-0.009711390540839568
4383	0	2.0	0.20663033301429823	0.0013355253183255315
4454	0	1.5	0.004596529353875667	-0.0034784314578003342
12085	0	1.6	0.10455363873392344	-0.0030262709924674673
21837	0	0.44	0.10208187181968242	0.0012442148207273168
27217	0	3.8259	0.12474001998035238	0.0008994205897377583
8180	1	3.0380000000000003	0.23142380650620908	-0.18938405806637879
16010	0	1.2	0.0628101405450143	-0.0034372044199357343
27703	0	2.1	0.13116795951966195	0.0065459108027409885
4340	0	1.1	0.05771265458036214	-8.049964911556042e-05
26964	0	2.78	0.13493206114973874	0.001006355665386003
14480	0	1.4	-0.004129417715594172	-0.0047855802016976215
6495	0	1.6	0.07964394552167504	-0.00039126951601636096
3330	0	6.1	0.26532208584994077	0.01705022897737631
1742	0	0.7	0.06691780271241442	-3.4925343261002307e-05
21852	0	1.37	0.03818604306178167	-0.002166586617411592
25655	0	1.04	-0.19894653272395954	-0.011005977035283061
19701	0	2.38	0.15493819457432256	0.0004518868720358699
26671	0	2.37	0.15722104085562752	0.0010862584171320298
23798	0	4.73	0.16323900908976793	0.0032872300354739076
1541	0	1.1	-0.0631015418660827	-0.004377361186415026
6619	0	2.1	0.15727496408717706	0.0017328023143312248
18171	0	1.11	-0.08726740764686838	-0.0042903811783953335
27073	0	2.0	0.1106485439282842	0.0008750304161895742
20354	0	3.82	0.17171040613763033	0.00026718242168673336
27223	0	1.13	-0.029791731683537364	-0.004599878864306699
16763	0	1.2	-0.07860901113320141	-0.013213976664576178
4895	0	1.1	-0.07620355207100511	-0.004979178987369219
10806	0	1.0	-0.21982128743967042	-0.006431504966683154
22038	0	3.96	0.18300232029985636	0.0012447725449559696
1457	0	0.9	-0.21293708887463436	-0.009987160809298143
24313	0	1.2	0.05175885538943112	-0.002111129950734452
21107	0	1.76	-0.0021472762562334538	-0.0013271059860220803
28770	1	2.3791	0.17573927148152144	-0.1620536326954408
301	0	4.3	0.1432441548956558	0.002316909088165761
1931	0	1.3	0.07448815347533673	-0.002225219424962399
14515	0	2.0	0.058808271038345995	-0.0011607310388951806
26724	0	2.82	0.15191363198962063	0.001974374841781105
28047	0	0.89	-0.2896503354590386	-0.009664558868452215
12168	1	7.4	0.2734424175997265	-0.17279021890793894
11815	0	3.5	0.13420618278859184	0.0013552336452243626
10487	0	0.7	-0.39734707607189196	-0.010351504644247196
8325	0	0.7	-0.5022991109038704	-0.012214673245780397
8675	0	0.6	-0.18889898163173346	-0.007378451253864694
13021	0	1.1	-0.0025698696551844477	-0.0035177084589394
2377	0	3.2	0.12405243235873059	0.0015152571043463992
23258	0	4.4	0.10689244413003325	0.002418470627962297
10668	0	1.2	0.07239357328508049	-0.0002586913775095257
6563	0	31.4	0.23536488182330503	0.005818974848279187
16393	0	0.5	-0.43734576044348067	-0.017969747321920623
4715	0	1.5	0.029468374883756043	-0.0017713956484862602
6422	0	1.0	-0.2749035247531719	-0.011330930320870944
14431	0	0.6	-0.6157303871293552	-0.015522196386392418
24660	0	1.0270000000000001	-0.22598465505149215	-0.008465309699703027
17544	0	2.59	0.16789491650601848	0.0011655418060963737
15202	0	1.0	-0.10318484136322513	-0.004235866776322997
21464	0	0.68	-0.22133025560947134	-0.008208132941574157
5359	1	2.3813000000000004	0.2572973772222176	-0.2009135231713213
17411	0	1.52	0.06318414995959029	-0.0013356298262924896
5105	1	2.5148	0.1541876729950309	-0.1111576236684398
25906	0	1.01	-0.2493924085374456	-0.009316026811640682
1882	0	1.4	0.05496587384818122	-0.0036194546286626777
28578	0	0.76	-0.4337313464968465	-0.01446357230299506
27717	1	2.1038	0.21763205236848443	-0.17914190315012107
27340	0	0.65	-0.444800492271781	-0.013160895561951613
18976	0	0.36	-0.4941727580386214	-0.01200779622703117
9347	0	1.2	0.09279605991812423	-0.0008539484368379242
7707	0	1.2	0.013141936432570219	-0.0023683341647199674
8575	0	1.7	0.1505412033186294	-1.9791195729187057e-05
2685	0	3.0421000000000014	0.18650267275283114	0.004962935866074492
10606	0	4.9	0.3921045968718827	0.01374555817307625
8792	0	4.7120000000000015	0.27746934900968334	0.045277129417982516
12025	0	4.3	0.24156707129720598	0.008828415043563298
9455	0	0.9	-0.3370864209467545	-0.009695744864318618
2767	0	2.6	0.056178301461040976	-0.0014784281733920114
20727	0	0.92	-0.3860857853083871	-0.014051123234536125
23921	0	0.76	-0.23624072352796793	-0.008064686065952533
20530	0	0.8	-0.4462488363077864	-0.010462392179532482
535	0	1.6	0.02865359998587519	-0.0029488617314502425
8370	1	2.7744	0.24130866971844808	-0.17419687098801556
21504	0	0.27	-0.22819692482473328	-0.008030169171183314
22270	1	3.839	0.18883584689535202	-0.1547980334923863
28642	0	2.5005000000000006	0.17195091613475233	0.0006067091027959712
21246	0	0.34	-0.12471662999177352	-0.00614551927795681
6929	0	1.3	0.0359475308903493	-0.0032835078795448117
15704	0	0.8	-0.41123551726620644	-0.0112875110325392
8951	0	0.6	-0.4501638973411173	-0.012541192418697226
4211	0	1.6	0.052136114492546765	-0.0018767584171032322
13085	0	1.9	0.13797680861316622	-4.64376713481971e-05
15834	0	1.0	-0.6205931490696966	-0.01783042437040007
22087	0	1.81	0.08347727173566818	-0.0008319756160123632
10057	0	1.2	0.09970940509857609	-0.0008326154940085024
25044	0	3.01	0.1674662574189715	0.001933680043041308
19951	0	4.11	0.19703403969760985	0.0035852849723928644
2819	0	1.3	0.041662084145005794	-0.0012310563136183324
6424	0	0.6	-0.25498498103255407	-0.007316312186144994
13881	0	0.9	-0.15801156868739052	-0.005754825607604022
17445	0	1.42	-0.04212979807099328	-0.010428430656255015
7579	0	1.1	-0.03173893433343619	-0.007705498376790888
24184	0	1.54	0.034682941150385886	-0.0011975762335871257
21666	0	0.44	-0.2632481543137692	-0.008807095129439252
26115	0	0.69	-0.5739509359016083	-0.012800137665480596
27451	0	1.7	0.12339086470846086	-0.0009558916829541587
14478	0	23.9	0.1836542120007798	0.004388495210091776
10594	1	2.3742	0.11836273570405319	-0.10180084921108291
24403	0	2.39	0.09670926408376544	0.0005966817646562746
27932	0	0.91	-0.18032591384835542	-0.020986683364092925
28161	0	1.23	-0.010165959188248962	-0.006311233327776599
24103	1	2.58	0.2510737480147509	-0.18850418624646129
28422	0	0.98	-0.38722549824183805	-0.010191091607470391
11202	0	0.8	-0.31471649846294897	-0.008528648122872292
23612	0	1.5	0.06407175316102803	-0.0024121292594861507
22240	0	2.000999999999999	0.20092890470614658	0.0014041191782649543
20673	0	2.79	0.20725286077102648	0.007623572277188698
13465	0	1.6	0.044194215956609696	-0.0009028697782953188
4856	0	13.0	0.3158535816720687	0.006766090499779231
17777	0	0.8	-0.18019730282528326	-0.007450333125033357
9639	0	2.7	0.15627055854024366	0.0015864671972600577
27755	0	0.5	-0.4847290843995288	-0.018216221301083652
26466	0	1.63	0.10042594604799523	-0.0005590330197248031
15767	0	0.7	-0.4114731601183303	-0.011800813399625201
9439	0	1.5	-0.08752099620876834	-0.004880117114774122
27336	0	0.88	-0.19235372182214633	-0.013259631949393284
3163	0	1.6	0.005994967486243695	-0.002554977561640607
2543	0	1.9	0.14179211253486573	0.0010975948403369007
2384	0	2.6	0.17835181330842897	-0.0002534574996865299
12338	0	0.5	-0.6356722645927221	-0.0199779786584574
19623	0	0.78	-0.5895994066945277	-0.016665893054410002
27279	0	2.9	0.14674868262512608	0.0009068431329466543
2619	0	2.5	0.1957425084435381	0.0015271814898930825
17404	0	9.76	0.35510751060117035	0.0340747861461
13648	0	2.4	0.17782452006125823	0.002878935306581377
8878	0	3.4	0.2725047898343764	0.025209385321103304
19192	0	1.17	0.11716726386221125	-0.0009184206469404688
25855	0	0.4	-0.4872715503787622	-0.010469684391744564
13645	0	1.0	-0.24389862088905648	-0.01550575507350003
21013	0	1.22	0.009653551444411278	-0.006148253993010056
10943	0	1.3	0.12347325783176348	-0.00028425908124887674
27004	0	0.81	-0.48706244299001994	-0.051505385381079266
11050	1	1.3	0.06848155587888323	-0.057786669445985595
3909	0	1.5	0.004116967726033181	-0.0029779770251637007
23129	0	1.11	0.12500908274622635	0.0012867902565706394
22356	0	0.76	-0.250920635687653	-0.00868023015808973
12511	0	0.2	-0.6599885173579678	-0.01619219209953353
12479	0	3.1	0.1745390570354648	0.0006550872084466873
510	0	2.5	-0.04520652526803315	-0.002869087537231678
25135	0	2.29	0.06662738986639306	-0.0007068324546089693
1324	0	0.5	-0.44084233266487716	-0.015252231788002751
5940	1	2.8	0.1559920310303569	-0.1257584537455407
800	0	4.6	0.08275077764643356	0.0011183682343201724
14077	0	0.8	-0.20523539222823456	-0.01583573832842874
22015	1	3.43	0.2995157378436998	-0.18420505060064268
9716	0	0.9	-0.21776396849704907	-0.00997095168263635
12787	0	0.9	-0.4440279506952502	-0.013986432111831128
9536	0	0.8	-0.43468885783059524	-0.011467622052136216
19554	0	1.38	0.05394968070602044	-0.00127377770645402
21795	0	3.3	0.1323837034292519	0.0025937925978241935
5204	0	5.1066	0.30795092581259087	0.010934899813957798
7470	0	2.9	0.10779558038478718	0.0016573983795866542
17170	0	5.18	0.2300038893292658	0.002206088785334724
12736	0	2.0	0.09041944093629718	0.0017800062471393992
1003	0	0.9	-0.33345790055021646	-0.009948154366051822
5535	1	1.4	0.022991084017790854	-0.02493974793090572
2659	0	3.6	0.03648188315238804	-0.0017292694974728048
17607	0	1.08	-0.1752146054408513	-0.00753812338592519
10673	0	1.5	-0.042462174030486494	-0.0054918861917105585
9992	0	1.4	0.047466549723874776	-0.0014658293777399748
21163	0	0.46	-0.5485952759678475	-0.01768410175165936
28361	0	0.75	-0.38985512578254566	-0.01005295766394275
11494	0	1.4	0.07804746544640512	-0.0015547971482576157
1680	0	0.7	0.047941033239476384	-5.239510792075246e-05
341	0	2.0	0.149723351622466	0.0012862340231597656
13707	0	4.4	0.24849602787895128	0.006169678605832841
26697	0	0.73	-0.29618952845595775	-0.01015531630036713
23649	0	0.45	-0.43461081775138155	-0.011266618116326088
22036	0	0.98	-0.21448761400207877	-0.008659208687720367
3422	0	5.4	0.3399470858075656	0.006159560427814939
24683	0	1.3749	0.11320820069359615	-0.0018784517345055408
16970	1	1.5	-0.04235225536907092	0.020207092503522858
21195	0	1.54	0.03402166133048013	-0.0013401978411560673
23707	0	0.96	-0.10448661377560348	-0.004346308122663769
12600	0	4.7	0.17169072056841106	0.003585449923980579
12955	0	1.1	0.014747665147297084	-0.0031019866199925323
732	0	1.0	-0.3370932475323789	-0.015869958167165885
17432	0	3.0	0.03392209258954972	-0.0005423159602376482
9345	0	1.1	-0.07141345140431077	-0.004267996627302911
21474	0	0.93	-0.26420044285338373	-0.009086041910847588
22685	0	1.54	0.07566054211510345	0.00033479679135160723
21329	0	9.45	0.2379137775111012	0.005210958066482583
16252	0	0.6	-0.3493700082274154	-0.010077963165857056
15843	0	2.1	0.08012624871404841	0.00015476437258433003
26872	0	1.4	0.06656519981520251	-0.0014148613632289262
17929	0	2.78	0.28378009905852375	0.021483932515980828
741	0	0.9	-0.3064467966533266	-0.00834007136937486
9076	1	1.3	0.1382682550214231	-0.11243602065860728
5088	1	4.315800000000002	0.38685575068346223	-0.2887742290677382
6996	0	3.9	0.09850520214671268	0.0005889869666777687
23344	0	2.81	0.1392090427465737	0.0013417080455279766
6062	0	2.5	0.06535838228859939	8.790332742115325e-05
18919	1	3.2956	0.25725505271134896	-0.18585347418990442
15700	0	1.0	-0.32818180849868805	-0.009954514230683664
23312	0	2.0	0.15662890097126364	0.0011276816433888203
13822	0	2.5	0.2021455791350454	0.002008214519735564
18823	0	1.05	-0.2787831145548262	-0.009233617195094686
13776	0	4.7	0.22517397238779813	0.008488597575251375
19026	0	1.57	0.09971662237308919	-0.00047326018472296027
6520	0	6.3	0.10175692777941003	0.006121987352405825
6053	0	1.5	0.05438248418085277	-0.0008919088034187184
16714	0	1.4	0.052222637372091416	-0.002584347042585951
15048	0	0.9	-0.4233177669160068	-0.014569621643821027
9962	0	2.2	0.10590814908361063	-0.00016174185303331306
1305	0	8.2	0.27671473167371	0.027512534271928322
9205	0	1.8	0.16732264956040308	0.00016394013537730684
7882	0	1.4	-0.07071210431540385	-0.003473630024437445
15797	0	0.5	-0.31616633317293596	-0.009354696812074391
27007	0	1.6	0.12750062631769105	-0.0009951869667546845
28004	0	2.0343	0.1715888231866993	0.0006878734192447529
22055	0	1.55	0.15138328530127182	-0.0008560292282229358
340	1	4.1	0.03795113931503147	-0.03426961445686131
21811	0	2.17	0.22109224642021583	0.0011232414979104929
13305	0	5.8	0.19418018648494034	0.00260790358749028
5686	0	2.5	0.19470331764686852	0.0014430973624401384
23288	0	1.54	-0.02992292613070458	-0.0027092595104641496
23827	0	0.86	-0.28175233436748387	-0.009146527705268805
639	0	0.7082000000000002	-0.607782917398028	-0.015365838028499366
16920	0	2.1	0.1150104726664722	0.001627799526192182
7897	0	2.9	0.200625333850272	0.002341542411919187
6881	0	1.3	0.04757456680200994	-0.0010323473515551883
3691	0	0.7	-0.5832692426727153	-0.016353282783147988
1485	0	1.3	0.15217761323601006	0.0002683067580068711
3933	0	2.1	0.09870923705771566	0.000312770347787555
7243	0	4.5	-0.028297577934805303	-0.00361221348516785
23237	0	1.1	-0.16271748001175002	-0.008948411914640469
20008	0	2.38	0.13717911085812376	0.0050838452034642385
1992	0	2.2	0.0657725862407824	0.0010314536577809045
22633	0	2.68	0.13580039511574432	0.000569985274359037
22697	0	3.9	0.2636234839661047	0.005721938169033093
20146	0	1.59	0.056507371108978986	-0.0019125956106437957
26710	0	2.2	0.1628730277386494	0.0030284806372508338
2957	0	4.5	0.18190533617418259	0.002496946378933771
26664	0	2.4	0.1286954243290238	0.004119267879072222
13431	0	1.6	0.0311169873168692	-0.001542115871698233
24261	0	1.4	0.11871852290723472	-0.0009202676567069498
6927	0	0.5	-0.5347688041632064	-0.025008414800299267
22272	0	1.91	0.11091957040363923	6.282990968210947e-05
14033	0	1.2	0.11922141599049792	-0.00011153975289748457
203	0	1.1	-0.19479767247941346	-0.00855023951978363
14517	1	3.4414999999999987	0.130670540753752	-0.10413804093560944
11789	0	2.7546	0.20205297981481998	0.0026636998317260538
23225	0	3.396900000000002	0.12629246188001708	0.0016985658577489244
11752	0	2.1	0.0943007063176483	0.0022064889488409263
22572	0	1.7069	0.14693836263427512	0.0015420911602638998
20306	0	1.44	0.08813237434765324	0.0005436007095823433
26530	0	0.63	-0.4073317878581583	-0.012215035038965935
11592	0	0.7	-0.18529003905202263	-0.019221646559360636
954	0	6.7	0.1736538830070058	0.002988009379015524
26004	0	1.5	0.045215961808804425	-0.00265675161133528
21299	0	0.7947	-0.5235884502734989	-0.013105455564473284
27311	0	0.73	-0.3381256647747941	-0.01307633238963037
9595	0	2.2	0.16163037961535157	0.005284300863992036
17640	0	2.17	0.17816636126115917	0.0027944074798059485
16224	0	1.8	0.009850978769827634	-0.002263692023612219
7571	0	3.204900000000001	0.021378626309335232	-0.0007549205598655105
18175	0	1.8891	-0.005408393833320588	-0.002557773924838542
11869	0	2.815800000000001	0.1767730123726651	0.0017283756721162902
19938	0	2.41	0.0996625763378106	-5.576109244699332e-05
24900	1	2.08	0.08347440941818059	-0.05478518805307263
27538	0	0.97	-0.07039636678993702	-0.003743644291495155
14413	0	1.1009	-0.06749245933117345	-0.0059503234331851245
17999	0	0.32	-0.39717425565700976	-0.009628887608092582
19314	0	2.48	0.1237961780964397	0.001475564816094074
25277	0	0.4	-0.27964570379815995	-0.00933134665430751
884	0	1.6	0.1352025606026873	0.00038597402471578115
27588	0	0.97	-0.3184430569191463	-0.010220160241245555
3148	0	3.9	0.26856415876979006	0.004151483985867812
1067	0	4.1	0.35994179802155124	0.005069847977917994
22809	0	1.58	0.13025626276945695	-0.0006108136471689034
8395	0	0.4	-0.49827282934775574	-0.014544617603887863
2773	0	1.4	0.025371729017235337	-0.002644163969546154
4851	0	1.5	0.05305400724802166	-0.0018699852341058562
17249	0	1.87	-0.012156400431413203	-0.001446765817275547
28513	0	3.24	0.07295008802507073	0.0005128745316944572
13121	0	0.7	-0.4763935634759255	-0.012859381550298681
11068	0	0.8	-0.37703433293895794	-0.01766782067211411
21467	0	0.56	-0.4511372748776339	-0.01215540050176608
19327	0	1.41	0.04596321000996977	-0.0035200424906896457
28370	0	1.4	0.1205404565972276	-0.00236028327098572
5153	1	3.4702	0.21289565177541225	-0.18560617413878813
20281	0	1.9	0.11508945216611027	0.0011288641812161318
6366	0	1.1	0.012399788480252028	-0.0023519542443731765
6513	0	1.4	0.09508938119839877	-0.0023093739681151063
5221	0	3.426199999999999	0.18563600045302883	0.00418802492932048
8436	0	1.3	0.12244244976667687	-0.00038518944035206593
21432	0	4.62	0.06430161790456623	-0.0013674440499182071
7052	0	2.6	0.17354804303497076	0.0024998922855078345
14235	0	2.7	0.1675761065799743	0.003900965025682423
27226	0	0.57	-0.5637850585049018	-0.013421880628432055
17901	0	0.86	-0.38384595306357366	-0.010022617352823494
22287	0	5.32	0.1851205338006839	0.0037411799605256988
4126	0	1.2	0.06367986030504108	-0.002268846504569046
21398	0	0.67	-0.23586169368121773	-0.01175420472330406
13117	0	1.7	0.03999453037045896	-0.0013125403339623194
11180	0	4.9730000000000025	0.38157947550620885	0.05154927903131706
12665	1	7.5	0.19260351771861314	-0.1552738771925197
4835	0	4.3	0.15265025289403275	0.012764423303912647
5022	0	2.1381	0.18628007627185433	0.001789266109150608
23112	0	1.9	0.05529806117154658	-0.002993638642576397
5835	0	3.2	-0.23506861675111576	-0.008503435888973771
13239	0	0.2	-0.5256219631838612	-0.013808643807865405
22718	0	3.0	0.28590878679137677	0.0068192496198899305
17603	0	1.35	0.10204720479203389	-0.0012289559152784668
25970	0	1.6	0.026647400048095734	-0.0015136824571506788
23194	0	3.8	-0.01190897892275825	-0.0012094940897107173
2689	0	1.8	0.05009739326778799	-0.0015735208235816737
22677	0	0.99	-0.09339669777546078	-0.005605604152193479
16752	0	0.7830999999999999	-0.5508496156856417	-0.014294396176360663
19980	0	0.3	-0.26904163594031705	-0.013723798328781366
26066	0	1.4	0.04184298924868926	-0.0017425313880834931
12227	0	2.0	0.16508929772209377	0.0009659142958376354
8054	0	0.5	-0.5425227765953168	-0.014440852746341552
12435	0	1.0086000000000006	-0.2571525608659722	-0.019147264255920077
5252	0	3.047400000000001	0.18449908925546332	0.006788783447483271
25940	0	0.86	-0.36694838708406313	-0.009325656905002389
5205	0	3.1076	0.10535589214111678	0.009463957915482891
20752	0	0.63	-0.5380687212967313	-0.015232772483017836
25748	0	1.0	-0.414549321974162	-0.012440387693621236
20374	0	1.02	-0.3861781952260062	-0.013021485159953015
26717	0	1.4	0.017439172924030574	-0.002360722140315999
24440	0	0.76	-0.614287832816597	-0.01365194553218671
4702	0	2.5	0.1063352277148515	0.0006496595691455698
23002	0	7.02	0.2192884975206107	0.012660585445133385
7632	0	2.2	-0.03763658402487636	-0.001892157296848422
26473	0	2.96	-0.062283496766816826	-0.0025482802235657995
9773	0	0.9	-0.2929250823049806	-0.010692585830134316
6101	0	2.1952	0.22666354223806412	0.006765928582300396
11922	0	3.2	0.11341006363462657	0.00021483401061379604
23011	0	0.84	-0.2802836887286976	-0.01002289719244062
2530	0	2.7	0.2147841818407178	0.001752596325184153
13069	0	1.7	0.0487225376102142	-0.0006822205118220271
4508	0	3.7	0.17650518823601305	0.003003517223545141
14944	0	1.7255000000000005	0.12796959666116164	-0.0010306673385968392
25099	0	0.82	-0.5180331818619743	-0.012068160770921883
17074	0	2.97	0.15635189389204607	0.005823712845663801
20289	0	0.86	-0.19607840234180912	-0.011426696039002922
1192	0	1.1	0.058676840363070366	-0.002783070749117525
21031	0	0.96	-0.3488929272638634	-0.017844217760433732
14491	0	1.0	-0.1340167586375028	-0.0063973464356219785
12820	0	1.3	0.011114647476468235	-0.0038854943823457655
15436	0	0.8	-0.5359205262293107	-0.015313116368332276
27272	0	7.1	0.07774307269789278	0.00290939982216009
10396	0	1.9	0.1644461289923638	0.0002534265834887804
20114	0	2.32	0.283701836562017	0.005055355705612889
17507	0	0.8704999999999999	-0.27703363506961615	-0.014669194123485508
16916	0	0.9	-0.2319582478585653	-0.007540335069387569
3991	0	1.5	0.05397769077727571	-0.0011382715460743554
11411	0	5.1	0.23017644769558682	0.0034114269874255354
[truncated: 21,057 more rows]
