# Supplementary material for: Explaining a series of models by propagating Shapley values
Source: Nat Commun. 2022 Aug 3;13:4512. doi: 10.1038/s41467-022-31384-3 (PMC9349278; doi:10.1038/s41467-022-31384-3)
Supplement: Supplementary file 4 — Source Data File [file 41467_2022_31384_MOESM4_ESM.zip › Source Data/figure5b_train_dependence_plots.csv]

	Label	Weight	Output Attribution	Loss Attribution
20323	0	78.3	0.03392660122562666	-0.0010284125929491547
27548	0	69.9	-0.011166400940390304	-0.0018960673899051895
15078	0	89.1	-0.05719358991843183	-0.005693257806945994
28486	1	85.1	0.013854331943555735	-0.016653169859520613
4249	0	92.5	-0.08224589891539653	-0.005786524267362241
453	0	96.4	-0.08793613690172787	-0.007423628022204324
20317	0	84.6	-0.08557074983965139	-0.0036130529591253623
7376	0	78.4	0.01225721334759146	-0.0024348523003718215
6576	0	48.5	0.11785032713296824	0.0027166648872847285
419	0	77.4	0.009166545321233571	-0.0016427063494303372
19145	0	79.2	0.04787003510748036	-0.0006837081051079224
26971	0	76.2	0.04036891228490276	-0.0008547945327162407
38	0	125.2	-0.17946790794178377	-0.008367988176286081
18362	0	104.5	-0.14753248008294031	-0.00829116078107497
18968	0	52.2	0.10922091070283205	0.0037641613209291676
13654	0	65.1	0.05764519335934892	0.0007320889938572226
4198	0	83.1	-0.019648585015907882	-0.011825115799143573
16560	0	100.0	-0.05222170266573085	-0.00329458680337407
6014	0	40.6	0.0985494881477789	0.012782127752259387
1717	0	50.9	0.25562125159194693	0.013436914518205235
20883	0	90.7	-0.05058214423252502	-0.002836946480103442
11098	0	66.2	0.13841377822495998	0.0017374566400529163
15192	0	86.7	-0.07904750418121693	-0.010926597255864787
3036	0	111.2	-0.35241211313847454	-0.020824689523984447
4082	0	65.5	0.05890554754837649	0.001307713272230718
2647	0	108.4	-0.25153531115461375	-0.00901155252768794
4922	0	72.6	-0.02642323410906829	-0.0015704941629928304
16248	0	46.8	0.08981178457266652	0.003122768558072251
6775	0	84.6	-0.0836405432401225	-0.010473837625734308
11795	0	60.6	0.10867987708980217	0.002643169509913365
18274	0	77.0	0.010412850101594814	-0.00160140359475299
24590	0	68.6	-0.030615429567405955	-0.0018812367481231876
21586	0	52.8	0.1556659342320636	0.005674275614726398
26315	0	69.7	0.0925950629793806	0.0016309704344633776
4083	0	52.0	0.2284872065479867	0.02766299615763836
16651	1	87.6	-0.14361489773029462	0.12611647164304907
8212	0	64.3	0.09165371467568911	0.0026462488525379494
5714	0	49.6	0.08097125528054312	0.002887443155518277
6034	0	82.5	0.03392586666124407	-0.002228903903100172
26220	0	86.3	-0.0809307057169499	-0.005272468152926663
25964	0	101.6	-0.06933920460555237	-0.00379037964299416
11026	0	91.0	-0.2297086703144014	-0.01033221411009046
25328	0	71.0	-0.020629391885362565	-0.0021377026114129762
9342	0	39.76300000000001	0.16903724487655564	0.005524603655624073
16771	0	109.9	-0.2279994688181905	-0.019595153519278014
10346	0	78.92300000000002	0.029134614493814298	-0.0015130953532039742
16683	0	73.2	0.0673660276317969	0.00048755263271647967
3681	0	81.3	0.304143683121074	0.005002984137929912
22917	0	61.7	0.06336317499616416	0.0020687502269920322
25588	0	74.9	-0.021201447288971394	-0.0019083451073392964
26227	0	55.1	0.09513977492717095	0.001626233969463013
6727	0	56.5	0.1261895760151092	0.004116976770744442
26845	0	52.2	0.10544395414437167	0.0022550364820147573
5182	0	86.47000000000004	-0.046713547423365524	-0.004180999802528125
23966	0	77.7	0.002341028675902635	-0.0028094657464977626
25644	0	81.6	0.016915264305018354	-0.004496451662059847
22683	1	68.3	0.05994555733934976	-0.05664041535181032
17171	0	70.1	-0.013504694767296314	-0.0029587303300675923
24876	0	151.3	-0.15377335405547637	-0.0069304715012932245
329	0	78.8	0.026804637745255603	-0.0026238100580873174
17575	0	58.4	0.05506636997091118	0.0010975267082122874
11483	0	55.3	0.1916509368464467	0.004355734533879981
9410	0	79.55099999999997	0.044024784318055024	-0.0020618017476380594
26783	0	63.4	0.04475368613947649	0.0006407718862223713
5712	0	66.8	0.026531668899871876	0.0010787719979150996
5154	1	48.11	0.5398565264125355	-0.40064184118011864
5754	0	75.1	0.0197450936557143	-0.0002348738763322741
20222	0	72.3	0.04289090556115843	0.0002391069769107154
18065	0	57.8	0.07696296153822914	0.001743356976184036
19408	0	77.5	0.0497419353943551	-0.0005818558495899562
18387	0	90.8	-0.026129647662863135	-0.0020376760739214653
13932	0	111.2	-0.17327067554090173	-0.01305350205079262
22864	0	70.0	0.027869972894899547	-0.0005712592194513523
7199	0	120.1	-0.23236775175703223	-0.008894994049871303
4530	0	70.7	0.10380912156635895	0.0016556206706793129
15382	1	72.7	0.03853746765956748	-0.03451416934891503
16600	0	79.9	0.06946277963474859	-0.00038814196989742154
1865	0	110.0	-0.17305233437079004	-0.008460781165353272
10303	0	118.3	-0.17387995437905193	-0.01295427485855313
22934	0	110.1	-0.20410822411591653	-0.0074469409832882034
16537	0	81.8	0.007390542273642495	-0.0034858315561487685
14518	0	94.4	-0.09168584603781346	-0.007973754786656307
2366	0	43.7	0.09830818051192909	0.0031610570970558405
24923	0	48.9	0.1898460104810074	0.015686072574147933
12680	0	74.7	0.05403527272026986	0.002291626145592884
8881	0	92.5	-0.03245789399242494	-0.004156562984277028
27113	0	89.7	-0.11717964462318924	-0.010809713625770124
7370	0	85.7	-0.03513312129292172	-0.006205968062439199
8793	0	78.1	0.028914549454580992	-0.00244672076846741
22994	0	92.1	-0.09258709814696339	-0.006804312314227616
24306	0	108.6	-0.2434021357742604	-0.009741972566429316
4918	0	101.1	-0.09460193316591904	-0.0073232581625885
25039	0	100.2	-0.13827020684164018	-0.00659193570912392
8597	0	55.8	0.1912025353605859	0.004274447466470208
26560	0	74.3	0.03728167386772111	-0.0005797404390102033
18427	0	105.1	-0.15851769122685072	-0.0056641585154679356
6308	0	45.3	0.16106100922788028	0.005035648647462942
20446	0	60.8	0.040563210113556125	0.0003806491727334015
24346	0	92.6	-0.14276590995688457	-0.009632792377757786
13526	1	96.5	-0.17215635235467924	0.11604257496337893
7384	1	91.81340000000006	-0.07802908335230313	0.06011313848625055
9576	0	90.0	-0.10129874163330532	-0.0048402495061616
2527	0	94.8	-0.05037166372267529	-0.0028193729998975464
14197	0	102.3	-0.11991614321561064	-0.005211894164113039
15038	0	54.1	0.12293497508438304	0.0024303303675977943
19004	0	77.4	-0.013960924461018294	-0.0023753485708667174
7301	0	65.6	0.06048370905732736	0.001879481059402023
22832	0	83.0	0.055167152801062914	-0.0011555741102086154
8595	0	66.8	0.060629117532167584	0.0012476519782993003
6776	0	129.9	-0.2624429759719642	-0.008202279875857895
13356	0	60.1	0.08368032041098923	0.0019357272962114487
3337	0	63.4	0.03751894858689048	0.0006044808599485308
14791	0	67.8	0.03101121668308042	0.0008386475073785084
27568	0	61.4	0.10945878625439946	0.0013349194067373198
16429	1	59.9	0.08072214210883248	-0.06504941669091492
20367	0	61.7	0.11495979191642254	0.004294760299246358
17499	0	62.6	0.07259407380060293	0.0015920743528240362
23590	0	80.1	0.08287883301102557	-0.0002558079896038441
16696	0	121.5	-0.20108326272515115	-0.010729399704116611
6108	0	87.5	-0.06829034190101084	-0.0034574928733938992
1628	0	94.7	-0.08421347708255053	-0.0054780447162780955
17459	0	43.6	0.11400326423207298	0.004318124378506674
22451	0	125.11200000000002	-0.12076085571048316	-0.008673817483752752
12520	0	86.8	-0.04639205669710646	-0.002543318468301566
14645	0	67.3	0.06985028826491907	0.004331268962576313
10518	0	118.3	-0.13233403858169912	-0.009432265004537097
17316	0	71.7	0.033534925246145576	0.0005301214968424204
18072	0	78.9	0.0007852834920631721	-0.0022328739121025426
7324	0	97.4	-0.05112202293006703	-0.003608797204388434
27397	0	85.1	-0.045431877756956965	-0.009667681051067384
11109	0	81.1	0.04740817399136722	-0.0010972183751082787
9755	0	51.6	0.14454611883446342	0.0034846271771154834
19087	0	83.4	-0.03168945072323549	-0.0026535813761304136
6937	0	70.6	0.02993900169612607	9.429241294047199e-05
18288	0	89.8	-0.034913639221340415	-0.0037606269699552173
23582	0	59.3	0.0891458433464868	0.004948540542676891
6396	0	57.2	0.1060160245220177	0.00411058430328976
14743	0	70.0	-0.02234897418390028	-0.0012169733486229145
1845	0	91.9	-0.17792345364403445	-0.012582843724897791
5429	0	63.46400000000003	0.08462377810059116	0.00816556097469886
8805	0	67.7	0.11279633639589884	0.003448858689879861
15332	1	100.3	-0.20546077613544184	0.1440994176527764
9667	0	81.3	0.05858211252198089	-0.0007673416962223
16474	0	71.5	0.012170397191133817	-0.0003183704402356395
20408	0	81.5	0.1143041999732377	0.0011321452632059882
9598	0	66.1	0.13040729031455703	0.00678665982359896
10810	0	55.4	0.07409239548782352	0.001553746187468811
8377	0	93.6	-0.09551476048433688	-0.012425343540022277
16480	0	71.0	0.027539728929987177	0.00027838071367393435
27096	0	68.4	-0.043211416783567984	-0.0032491993224200936
3788	0	76.1	0.026900994015391914	-0.000836255763838565
13023	0	56.1	0.14545479232876096	0.0033180835765012676
26575	0	110.2	-0.12464181077649118	-0.007895185143481875
16945	0	74.458	0.006311283601506148	-0.0013250746407953817
18782	0	82.5	-0.15875059185107238	-0.02658743244784511
18129	1	81.2	0.0149567452496849	-0.018456303022289983
7538	1	64.2	0.13169381096202415	-0.08947602427893503
26576	0	59.8	0.10063039726158604	0.001427508305546018
20557	0	108.4	-0.5262581637846306	-0.03189381683404203
20231	0	81.1	0.060044202748918904	-0.0006289549509867985
17160	0	87.4	-0.21511829452216624	-0.021012860772902802
13332	0	66.5	0.0939683699584566	0.002236596027095571
20199	0	101.7	-0.17443731208436658	-0.008203797508512
400	0	54.4	0.14310974905826152	0.006325120074928163
12764	0	88.2	-0.09276420906721615	-0.00536108930899836
651	0	93.7	-0.10129588910692837	-0.007123915361879867
9652	0	58.6	0.1839310558033176	0.00573796016162153
17151	0	79.0	-0.022197093922353816	-0.0033435318864438856
9975	0	95.5	-0.1237679578952375	-0.0046675158697426
27957	1	57.2	0.22736879168311133	-0.2024932716955317
21659	0	79.3	0.01075102079915814	-0.0026880622974399682
1893	0	87.9	-0.11100112915603677	-0.004980869368852138
22643	0	76.6	0.000946312824380584	-0.0030911260531377967
27991	0	48.2	0.1314275934753823	0.003676244809029362
24511	1	60.7	0.16568404868571088	-0.1405268505144308
25638	0	86.2	-0.215057210498082	-0.006790734934397132
23680	0	56.6	0.10362251051864586	0.0011435352145389647
23581	0	94.7	-0.1234176470078528	-0.008091109404578196
8050	0	68.9	0.06831848959811032	0.0005583403831143702
21911	0	51.0	0.44467261518514717	0.07771726413528163
25697	0	82.8	-0.021529769400367514	-0.003890492433564377
9366	0	85.4	-0.017611457011662425	-0.0024380211873247697
5729	0	107.84340000000005	-0.12048256212787237	-0.008173919137505118
18934	0	60.6	0.07966532876202836	0.0033323352253961653
11765	0	78.4	0.04641898069216404	-0.0007253788314879633
22686	1	48.2	0.4141314517289866	-0.25701561717548244
10732	0	135.9	-0.11960757959017064	-0.006059110501517995
7166	0	89.3	-0.05880894406442531	-0.004308440198825673
19566	0	78.0	0.052122959997621364	-0.0005211194705581361
17795	0	84.6	0.017062347880215385	-0.0025173155366502897
5131	0	83.38320000000003	-0.038788255884195676	-0.005258819573337364
15148	0	115.9	-0.1349825246380642	-0.007403260842419388
11748	0	59.0	0.09490552600612864	0.0024235672272623653
3041	0	74.24	0.08104607517831028	0.002446083383091827
8777	1	93.6	-0.167083271478652	0.14577963470012986
21041	0	44.9	0.1315437702073832	0.003513403015051184
25231	0	71.4	0.02425659336335957	-0.00015269091827424031
6638	0	60.6	0.11715588709805161	0.003474837657501218
5110	0	70.19799999999996	0.07649886785284617	0.0006409642238491019
27021	0	86.6	-0.10074107755045407	-0.004374880043964391
24493	0	66.3	0.0652196727967821	0.0007579774406479481
26007	0	68.8	0.21663459259690718	0.03699911979133874
14401	0	62.2	0.23324144722474738	0.020161720908919312
11656	0	89.2	-0.12933290167711675	-0.006110288059156094
1021	1	64.9	0.11761951675615273	-0.09686016750264646
8202	0	55.2	0.08567480655014514	0.0027468231070951503
23271	0	72.2	0.005587873823475093	-0.0007285322220110971
6590	0	68.9	0.055263464914634824	0.0007330128219020011
9116	0	106.8	-0.25323932129482274	-0.009775945101684667
16178	0	46.2	0.23332088363566436	0.011460218256272756
8594	0	56.7	0.10399742903141306	0.004193380474544098
19778	0	84.8	-0.04456955443567131	-0.00874411608324698
17072	0	61.5	0.17957937163626775	0.007096503682752166
15924	0	66.1	0.10883536988293054	0.002176048784134925
28705	0	65.01640000000003	0.08525484421988949	0.003092130908712742
22006	1	59.9	0.2166143626595149	-0.1815888369720019
15712	0	81.2	0.0648869876517565	-0.0003476719041440614
5673	1	46.1	0.3531251312666573	-0.25855651518398964
27114	0	67.9	0.013842608233448118	-0.0004261823891473548
26759	0	61.0	0.12821146372705697	0.002374435542784334
23262	0	73.6	0.02117778741189977	-0.0006726765767056289
4555	0	82.6	-0.05960934618592728	-0.002994853841558186
24348	0	101.9	-0.12025332644750597	-0.010032255533797104
12966	0	114.5	-0.16396066607930698	-0.006414319714312047
13703	0	71.36980000000003	0.00999451490631327	-0.0009499729407057944
23568	0	67.3	0.087888722702628	0.0018912290458308098
2890	0	82.9	-0.026278321971767583	-0.003209545299043403
2911	0	67.9	0.06998414551041787	0.003959076196999299
19438	0	89.3	-0.11825040905538481	-0.005102552089188134
4269	0	57.7	0.16113381314836442	0.0043933130680641865
3295	0	83.2	-0.1041679305229336	-0.011893690170458248
4706	0	84.0	-0.02825150009151548	-0.009089078661764487
8105	0	74.7	0.0377126753074117	-0.00029323857216129114
20038	0	51.0	0.09989558657305316	0.0031248329224746615
14272	0	89.80300000000004	-0.06831664008263033	-0.0041754976178304025
19488	1	83.8	0.02905232175067067	-0.025905095410797687
11169	1	48.5	0.3090075740800821	-0.22480884520182828
27561	0	82.9	-0.04878836427314673	-0.00349512904060564
7174	0	98.5	-0.10052643552515655	-0.011403751779060183
12053	0	90.7	-0.1396167762564728	-0.006076438464594611
3887	0	65.3	0.10579102488327771	0.0029323562622441406
14498	0	63.8	0.05172724385559559	0.0009156142496800373
23455	1	56.9	0.12591932674800047	-0.094681313864838
11322	1	71.7	-0.0057224643242079765	0.003855669490271222
7414	0	62.1	0.07808115687593818	0.0022466690865610203
28492	0	54.4	0.12260546509805136	0.006054004068474327
4889	0	71.9	0.02379392925044522	-0.0002713363251975012
7031	0	84.1	-0.01952339361223858	-0.0027600742834974243
11174	0	74.8	0.02884685676416848	-0.0003361460889486308
21368	0	56.8	0.08186241694912315	0.0018744255379575553
9037	0	65.0	7.908022170886398e-05	-0.0015724303499949743
19904	0	52.0	0.044597235121764243	0.001482310715875003
9804	0	79.2	-0.026007002622354777	-0.0032162540946157063
8250	0	67.8	0.11358241840684787	0.0050543755581105385
6828	0	71.1	0.0522470443029888	-1.9254235441624275e-05
4385	0	67.3	0.05988383536576294	0.001958085888235346
9545	0	104.0	-0.10121116883249488	-0.0047173298260644436
2706	0	77.8	0.13376885392179247	0.0017356055908077342
6046	0	78.9	0.04404263450740836	-0.0003487141686550441
10838	0	86.6	-0.13409065177338197	-0.0156793536886461
19364	0	109.8	-0.20478437998442678	-0.00831002202669142
5720	0	109.4	-0.1715152252697153	-0.007466321439597611
20036	0	104.7	-0.09128961567545775	-0.005653019699513553
4580	0	118.5	-0.2669097493456211	-0.009625451453001723
9750	0	62.2	0.06687315545789897	0.001347246196748098
8460	0	69.7	0.025280736738583075	-0.00042566472496902825
27125	0	111.6	-0.19199390200327615	-0.007284781440727147
5434	0	69.68499999999996	0.13976634241640568	0.022394179780393875
17393	0	74.18599999999998	0.06567393049504608	0.00038172926553286184
25157	0	101.8	-0.09271482384565752	-0.004598711369587489
12917	0	70.1	0.045019693151814866	1.651891798060456e-05
3117	0	82.6	-0.08695476188929752	-0.014302346455397732
20488	0	80.6	0.029992892382317223	-0.0010986294210155836
21650	0	65.3	0.058067990192445	0.0006594332222430287
6461	0	131.6	-0.39346073048608377	-0.030532236219737958
4708	0	78.6	0.004417122284765355	-0.0023872582271465157
9499	0	109.2	-0.18974507735623047	-0.01164342345747183
8429	0	89.5	-0.17793574331264245	-0.012272732792687178
21393	0	52.5	0.07459858089656336	0.001566528395432914
1344	0	73.9	0.009588040357921273	-0.0011996626952720487
17874	0	158.1	-0.2474299979232019	-0.007423937041181453
19824	1	53.9	0.2767750823335955	-0.20707434945908815
3980	0	77.8	-0.026239249585196377	-0.00846759028208291
16169	0	82.6	0.007755098962690681	-0.002181415075736737
17710	0	93.9	-0.1093485766747035	-0.0069545619592215864
16342	0	69.5	0.028797539526596666	2.5329792079403183e-05
11291	0	68.9	0.04329780821641907	0.0008271332059504717
27167	0	79.3	0.003212213829974644	-0.0018513269629531841
8007	0	62.2	0.06962684961926426	0.001380002980185485
25850	0	88.2	-0.2332245702939108	-0.015307042126868257
24677	0	95.5	-0.21138420104607938	-0.008387561569454074
21242	1	84.28700000000005	-0.10533268587384373	0.05361171886699925
10077	0	105.6	-0.18566323374537752	-0.009653289590571703
28052	0	102.9	-0.06444623055541888	-0.003822106664545465
14275	1	60.5	0.26612250390148257	-0.19375759416442764
10195	0	78.7	0.029368268523016012	-0.0011908536835519223
27829	0	92.3	-0.11493555398483295	-0.004910656738778499
25177	0	82.0	0.0009411501145805232	-0.002921200335021006
19802	0	71.9	0.023169082856911702	-0.0005001926324618832
26053	0	71.6	0.014518915066495539	-0.00044648966152434404
16401	0	78.2	-0.029829585376544857	-0.0038348263873512613
26289	0	93.5	-0.034839877955324484	-0.0030978117027767793
13747	0	77.9	0.039670659296796654	-0.0013620855015842432
28683	1	67.63600000000001	0.16629956272500568	-0.1308548226621665
1841	0	87.9	-0.1294783399796579	-0.00563675539543124
10230	0	51.6	0.13328139524918514	0.004517034842321026
1534	0	124.2	-0.2785153485866031	-0.008719497928392592
21142	0	53.5	0.11561808351660147	0.001811331475615558
10866	0	90.5	-0.12335803178418428	-0.00495653404357931
14573	0	85.9	-0.025243926695897242	-0.004446031671370786
4626	0	49.1	0.38061733802244996	0.022613684462712166
20157	0	85.8	-0.050193474845262244	-0.0031232967899724757
28461	0	75.3	0.040497317935107274	-0.00019690542988428018
25584	0	66.0	0.09105016345123294	0.0016002918218642897
7846	0	75.7	0.0673914386157412	0.0005550423859961896
19141	0	76.4	0.01398320049943868	-0.0012943340759623157
25423	0	80.8	0.04022643971891375	-0.002736122008179871
15223	0	71.8	0.0136248363959603	-0.0012390477551765232
13510	0	86.4	-0.019806702578556722	-0.0031572242253138454
15125	0	58.7	0.1722107686237432	0.0029395427731324295
8928	0	77.7	0.004499341525370255	-0.0017258533863653688
13896	1	105.0	-0.08121441697888077	0.06718394508820973
16834	0	65.1	0.09707723978965077	0.0024945550465130125
14158	0	56.24399999999998	0.1198901248035836	0.0018206844346762003
4991	0	70.52440000000001	0.11050242235464976	0.0061394805809205
4299	0	60.9	0.09157843792857602	0.0028686019258267813
17855	0	77.6	-0.008397982723312452	-0.003457506757545401
20667	0	76.8	0.0012083988472586498	-0.0024050154923256567
20724	0	88.4	-0.07330456147529185	-0.004942369902096291
16026	0	60.1	0.17098305251752027	0.005491682181592581
20483	0	57.6	0.10044819831638598	0.001966996829414781
27170	0	66.9	0.08677292925317306	0.0013356209059170792
25959	0	65.3	0.04151359110849444	0.0004306791570778007
14496	0	127.0	-0.22033967285510153	-0.0135625847282859
8898	0	89.3	-0.21883061760338024	-0.009890375341511274
16215	0	97.3	-0.0950245461279992	-0.005366726222235625
11867	0	68.3	0.06144442553259432	0.00046357849201716776
18902	0	99.4	-0.16898713559424505	-0.010742904105359434
25807	0	85.6	-0.01454823058610782	-0.004079268617697009
11094	0	62.0	0.13480739968596026	0.00418125844154426
24281	0	78.9	0.003470965851447545	-0.0017534163165671387
4779	0	82.3	-0.022646776814595797	-0.0027531525360694723
13028	0	77.0	0.021200054585468024	-0.0030097930004322144
4314	0	70.1	-0.03920876648183912	-0.003399228553119435
10468	0	102.4	-0.1510709552152548	-0.006973144477122242
7209	0	72.3	0.029700856981042308	-0.00013625866232853723
6262	0	42.1	0.14509253522381185	0.004788035027893093
3313	0	105.9	-0.10662188078078907	-0.006644412954788007
14568	0	78.8	0.0302279540944146	-0.0008995079619938772
25543	0	109.5	-0.24942412361461902	-0.007053803680429075
18859	0	70.0	-0.0006835137679590844	-0.002729367003536816
10494	0	63.4	0.055582674448611216	0.0005057057637189016
25273	0	83.6	-0.17521127674600576	-0.020284858742163146
24417	0	84.8	-0.07703631324111485	-0.015102407927064111
14921	0	95.3	-0.11110351723234635	-0.008592030258272201
11437	0	44.9	0.1427744686898077	0.006746987759178233
19950	1	67.9	0.06293447981216013	-0.04887287458745273
20049	0	98.8	-0.0864930562536465	-0.004627309849536675
102	0	63.4	0.029472111851908265	0.0011341249842303596
12840	0	68.9	0.06386465347465128	0.0007767360272978326
26721	0	82.2	-0.09268559378245846	-0.006214595219869413
798	0	58.8	0.1943778509371914	0.023996986764584442
22126	0	94.5	-0.18720420564571397	-0.009713207641829336
22377	0	79.24499999999993	0.06829105929902289	0.0008047717934174492
6069	0	70.1	0.030230110849719494	-7.764694632348108e-05
11536	0	88.9	-0.11364563063398236	-0.004232586376035505
19404	0	76.8	0.025787131158984265	-0.001521158991937123
22563	0	79.27599999999997	0.057346242283761964	-0.0010802245922591474
22456	0	82.93900000000005	-0.09865632574446499	-0.015575911775002957
28387	0	95.4	-0.145196216781158	-0.013602885922414546
21574	0	63.1	0.08871789710572921	0.0017034032060778876
3685	0	116.7	-0.11536858193500665	-0.00619759444893317
5753	0	82.6	-0.005494801222579553	-0.0026984364206855058
3735	0	56.54	0.1001701476118178	0.0018438744221538645
26695	0	130.2	-0.14952779234404442	-0.006223963695994866
14486	0	61.9	0.26587484742328527	0.026154882843330875
1271	0	70.7	0.06972852902160957	0.0007834143147236952
12316	0	72.3	0.023296026061056182	7.428292440341993e-05
552	0	116.9	-0.19920766062976328	-0.00623354204493658
13351	0	91.78	-0.1552488217751961	-0.009539703952937325
17815	0	121.4	-0.24949933796317783	-0.012979914555645638
12843	0	71.9	0.02795752100273967	-0.00010365034143581895
19581	0	70.8	0.01374430534709245	-0.00029200398475925677
24912	0	67.5	0.025240722747985275	-0.00012744644016906117
10381	0	77.6	0.018784185612923467	-0.0011947734234013289
27811	0	84.4	-0.15940588987234514	-0.012872027323067936
17871	0	46.3	0.2207063195994706	0.015552702014818086
24226	0	61.9	0.08055993016361027	0.003029742646489542
7848	0	117.5	-0.20004263167158934	-0.011742979620718024
2666	0	53.5	0.12827463255543262	0.003680209110866348
9011	0	61.9	0.15194482275063637	0.0024168034170547643
27556	1	84.2	-0.03189401421998628	0.01692193092592525
1950	0	112.4	-0.18927585113834358	-0.009821102026775622
21510	0	75.4	0.07585843451367691	0.0006545416951623774
5331	1	67.17800000000003	0.18054008949920536	-0.11525738994415576
6467	0	163.0980000000001	-0.12521437534247526	-0.005416377095685256
24004	0	109.9	-0.14752532142563723	-0.005104154667551626
24715	0	97.7	-0.06431790372950491	-0.0034540278973445495
23710	0	77.8	0.035594619036535734	-0.0015053659797370255
12972	0	96.5	-0.10628562484669965	-0.006513510662322268
23208	0	66.9	0.10467661781120113	0.001513863396591126
11441	0	60.6	0.11907626954163425	0.0015589949786448463
25582	0	141.5	-0.13049586717458442	-0.01098039767954673
14847	0	65.4	0.21244609103910625	0.020186491441925778
5049	0	64.22380000000003	0.31714480400201867	0.028457125865408096
1256	0	80.2	-0.008435884545091539	-0.003635121122797491
19242	0	49.7	0.1821517612230964	0.005926417557218078
25931	0	60.0	0.07186453462054487	0.0008096269945207404
26267	0	77.5	0.017180620520259253	-0.0011298462046027192
26689	1	86.2	-0.10578426839597523	0.06833873414423818
24806	0	74.9	0.03974767397949472	-0.0003583869009239411
15540	1	56.6	0.14854324626247398	-0.12736672011614272
825	0	95.5	-0.15474621649918846	-0.007565824988900594
28207	0	126.1	-0.20080917576001958	-0.007014612596609662
20441	0	103.9	-0.0892403661904391	-0.003451078616352379
18000	0	66.4	0.09804339641705155	0.0014877080671680872
23653	0	76.8	-0.006764176051947288	-0.0025460553578782255
14852	0	68.8	0.03047729292931035	0.0004934120449508634
12593	0	60.3	0.0682170963723911	0.001269056323676474
19598	0	87.0	-0.2093187809563242	-0.022039627376167423
21114	0	82.2	-0.08675245376070961	-0.004968018820520902
9606	0	46.2	0.3123012077246094	0.04254052265744326
6729	0	58.0	0.16189466765522956	0.0044050403178435525
2632	0	90.9	-0.16763935356523144	-0.018168979853178842
8021	0	72.8	0.02187540189595893	-0.00034186148222186487
19835	0	59.3	0.09845189050922636	0.0021660885397355345
2588	0	107.5	-0.38142156042985154	-0.01283303408583139
8199	0	85.79300000000003	-0.14391111078113317	-0.030303494172073103
7505	0	75.0	0.030325987882213665	-0.000754417132023727
20739	0	64.6	0.08466753335716203	0.0013047847226102746
6192	0	84.0	-0.06478009321808349	-0.003905457180224129
8102	0	53.9	0.11463018900435418	0.006343049695761266
20830	0	86.6	-0.038942833469889596	-0.0037333015809513643
15418	0	76.0	0.09275398726714774	0.00028732178008692154
19720	0	92.4	-0.13890713955333922	-0.005774064650628212
1714	0	76.8	-0.0026154756741598247	-0.0034959398105934114
4411	0	90.5	-0.11880221278464888	-0.004894562791177244
2902	0	79.2	0.02704031950433273	-0.001066869648147017
2554	0	114.6	-0.11583601149660536	-0.005999076276281095
9508	0	55.7	0.09438292669458315	0.002443565861668788
14399	1	80.5	-0.018958996864035727	0.004560682290637284
14863	0	75.90100000000005	0.026323215398006142	-0.0018296905725979406
11793	0	57.5	0.32465521617000925	0.009284588722682102
3351	0	93.4	-0.08816161438403651	-0.005070594953837449
23838	0	69.0	0.07782041367702186	0.005179161154672115
6177	0	87.4	-0.05967871131876018	-0.002839728880251316
20283	0	108.6	-0.13234520913142478	-0.005755881741737939
15176	0	55.1	0.08337972421874293	0.0023828452136340507
7630	0	71.9	0.015998929684516043	-0.00014377069896410864
12509	0	77.0	0.02916836614953354	-0.0009062514118022894
7713	0	59.1	0.1261151574421674	0.006067017925108494
28609	0	85.22900000000001	-0.059450475553865546	-0.004350412917322809
20738	0	50.7	0.11540712840377819	0.0035321321063397117
11319	0	90.3	-0.07452478006109595	-0.004726558302721309
12979	0	89.04399999999998	-0.21519937330356334	-0.00957413536960269
19801	0	83.1	-0.004464933618786745	-0.0024172788243488888
18989	1	67.1	0.16919098715018482	-0.1340048569360968
3533	0	71.9	0.0004877957948483527	-0.001129855752949716
650	0	83.7	0.03571313034032937	-0.0017589443650432408
10756	0	58.8	0.11249478910665493	0.001580890854435697
10946	0	57.3	0.15673937460454182	0.004631825070157828
195	0	45.3	0.2975918380029034	0.021995245091648
22113	0	90.85199999999998	-0.2910905461392831	-0.04781721625972961
15990	0	56.5	0.08989682606048882	0.002085020078522148
21752	0	59.5	0.09147757280431688	0.00194984128039056
1353	0	67.2	0.042913780992385	0.0004354917714435691
19732	1	58.0	0.1530983756617643	-0.12950655552557258
3669	0	61.94	0.11077244905335829	0.0022578991512370848
19221	0	68.5	0.028355002353200688	-0.0006106276540505784
21403	0	68.4	0.02328840710571967	-0.00018987658797279882
24286	0	85.14499999999998	-0.15278325071185828	-0.022345863987036075
15282	0	71.9	0.07605764220975107	0.0002056072447268631
527	0	46.4	0.35929980722535404	0.03113911628215007
15033	0	52.6	0.10993905766418902	0.0021143784492176788
24570	0	59.5	0.23750407494604586	0.02895370067597162
1260	0	82.6	-0.03793972038186621	-0.0029585141584227226
12199	0	89.6	-0.16243376304593402	-0.008467095376174677
998	0	91.1	-0.09042525936069433	-0.0036992303999906478
28667	0	69.71460000000003	0.048782158197369425	0.0019816403210464934
11723	0	88.7	-0.05733460940921214	-0.0036702528327056485
28196	0	116.2	-0.09795648253697437	-0.005050434502785939
1669	0	56.7	0.3098764271216933	0.00839202446954494
25579	0	63.5	-0.07594328482449055	-0.0022833713692390293
8984	0	51.0	0.1717000562197063	0.007691397909495628
21553	0	71.1	0.04600756170693785	0.0003175116762658858
7098	0	103.8	-0.09083504775795154	-0.004731001748078198
19679	0	112.1	-0.34699826936225875	-0.011388000716385417
2324	0	84.8	-0.00981808600499062	-0.002481950258585528
12709	0	84.8	-0.08251265169243562	-0.006208766668102802
8	0	104.5	-0.11435007732571102	-0.004911133231480181
1621	1	75.2	0.056681986458599565	-0.04465360514468628
20816	0	100.0	-0.0993484908079845	-0.004432465205162685
5002	0	77.46500000000002	0.014441548529313878	-0.003954805457220145
17191	0	94.2	-0.07920761556609068	-0.005984471425371058
20683	0	89.8	-0.06638953989726724	-0.0033960543308488543
3959	0	75.5	0.040859449620358645	-0.00019868305664388447
10687	0	72.6	0.07338033824693412	0.0005638213525209939
17017	0	86.8	-0.18884754189895467	-0.008730253997404288
14410	0	63.3	0.101362142091617	0.0023869163083235115
257	0	71.2	0.061022358409885784	0.001325355032484605
21008	0	98.0	-0.02990757221064996	-0.002854229784565828
9569	0	72.9	0.032272148144315	-0.00010770747476349449
2626	1	60.1	0.08656947923486587	-0.06042346946858824
322	0	86.4	-0.1341257512846496	-0.006343778764289012
22583	0	103.12100000000002	-0.14227948923164513	-0.009842372880160606
369	0	57.38099999999999	0.08251663246634416	0.0029106316421272653
11395	0	104.6	-0.12450135764561128	-0.013851348372436739
136	0	80.9	0.013983131633605808	-0.0016873193611857502
1303	0	94.2	-0.10614085943019018	-0.00617030316319089
27595	0	73.8	0.0233309906963259	-0.000896466740671809
10840	0	72.3	0.03702609030716121	-0.0002816048452409193
21004	0	54.1	0.09951404690940399	0.0021559629900391856
17751	0	181.1	-0.17890729621547508	-0.005866338894587016
10200	0	87.9	-0.13221541589754635	-0.00941010390050507
22276	0	81.0	0.052708928201638625	-0.0011061708744149338
16024	0	83.2	0.013260632803663611	-0.002399263732737785
12822	0	119.7	-0.24445161875418853	-0.017119424992179326
12943	0	52.3	0.18628553560754518	0.011252864724923777
11957	0	55.5	0.17691273407777772	0.004278651300240481
2595	0	59.0	0.1475630241970066	0.0033427021160655746
19295	0	106.6	-0.2763980480688624	-0.008309851314534097
24044	0	61.0	0.06476893095183187	0.001597442749651609
11582	0	63.3	0.05458683577366173	0.0006629808725280567
6391	0	135.1	-0.30938329543889265	-0.02267349560654683
23221	0	80.0	-0.02229088605940342	-0.004088859389197685
27197	0	53.9	0.305927634654101	0.006971707898718346
17177	0	76.8	0.02447116470488254	-0.001176907430234002
23533	0	59.9	0.034675777146127074	0.0004553121233132555
5488	0	76.9	0.05349143034790177	-0.0008589916782941564
22630	0	93.0	-0.11412539090972859	-0.004597366264850017
18867	0	51.4	0.10278472463879734	0.003323912223527073
5997	0	89.9	-0.146937179321656	-0.0056654748284010155
10887	0	66.6	0.07941441178601236	0.002688782919290146
5008	0	75.91199999999998	0.03130273436079733	-0.001444698517889261
14560	0	61.3	0.21196845760336147	0.0076027976498510026
11489	0	91.4	-0.15501458389533218	-0.008523657435462108
21745	0	57.1	0.06836165967513808	0.0015461215974411243
11759	0	88.1174	-0.18853572798182722	-0.00817254553300562
28765	0	73.80199999999998	-0.03371091256011277	-0.002195243299833797
13965	0	71.3	0.029406784077407794	-0.0002870961624912996
26900	0	97.3	-0.08449304739327636	-0.004410307837661934
5483	0	54.7	0.08793343237147201	0.001251259449491058
951	0	98.8	-0.09454558999789879	-0.005003843804376417
28650	0	69.186	0.1694693076207768	0.013756632818480389
25968	0	63.6	0.07933481237920932	0.0011107175517221107
11051	0	55.9	0.13275559160346165	0.003899363384369177
19715	0	85.4	-0.048785908191639464	-0.005154324480195076
10692	0	99.9	-0.11760184993548319	-0.012371053095099402
4600	0	76.7	0.058228741113329305	-0.0004991158270973941
8758	0	45.4	0.17202514984842857	0.0038678115417621344
23191	0	95.9	-0.11332252530648838	-0.006552727440341978
23670	0	132.0	-0.21513352972560096	-0.009930285428825533
21133	0	146.2	-0.21818076857965207	-0.010273956474715839
21259	0	101.2	-0.11170590403984533	-0.004398233685392717
14367	0	56.2	0.0772212613368174	0.0011568090134270687
20562	0	88.5	-0.1257636094491463	-0.005300179220356934
26945	0	100.5	-0.08648596607591026	-0.005135578263315071
12119	0	49.52800000000001	0.40855998396693033	0.05602995535441635
11350	0	75.5	-0.08016164195822785	-0.003808343709068143
19196	0	80.5	0.07762582679861225	0.0003613348394104017
26688	0	64.6	0.09793306955881417	0.0015040857482793387
9913	0	80.5	-0.0017667817310430109	-0.0025334825322591787
7592	0	77.6	0.041667081404011694	-0.0010470379155469707
3212	0	78.0	0.005936033292440698	-0.0022203464246420656
27753	0	63.4	0.08242979900701902	0.0015491907472611607
17597	0	90.9	-0.09490399749111385	-0.011666057644282113
12784	0	45.1	0.12407388651143993	0.002813899243561088
23106	0	68.3	0.07089201629208401	0.001651910082809687
22309	0	91.0	-0.07085022190527525	-0.0038541657387654734
26905	0	115.4	-0.23146470361331012	-0.01004384224242169
14828	0	63.6	0.03317653342359699	0.0003578863853034025
9876	0	65.8	0.03941519815596985	0.0005896993079311335
24884	0	86.4	-0.09462977004476124	-0.0037708464260730844
12715	0	91.7	-0.1355700924033299	-0.009757158332653726
3393	0	67.04	0.07513862544111907	0.0013609740273904996
12353	0	77.0	0.0161761516398401	-0.0016188388636350997
14285	0	67.2	0.03942454989347607	0.0009002772416488451
9008	0	63.918	0.02214775567036122	0.00042948899472406067
11782	0	61.97739999999998	0.13531618544482626	0.0025575798976114976
172	0	79.3	0.024344867268227974	-0.0011339813374418848
13226	0	82.5	-0.1482370327836834	-0.0051405184972428295
19512	0	73.7	0.06937177719606552	0.0005413762566913477
20058	0	89.0	-0.128320907293295	-0.006984809667890179
3939	0	77.7	0.03568045983125921	-0.0015282387074692363
17304	0	84.8	-0.0856012282470474	-0.009780654274780864
18674	0	111.0	-0.16184967749461066	-0.004963488047764095
8938	1	117.99700000000001	-0.19369805150432512	0.1447483277846094
21833	0	51.7	0.10975045913551003	0.003227494180299511
16915	0	74.1	0.05891876303061144	0.002271210396777754
4965	0	78.7	0.029133192429784686	-0.0011666025709326723
4241	0	69.8	0.030759084064979104	-0.0001380446585113475
6546	0	69.9	0.0673072493635118	0.0022054299813246588
23720	0	55.0	0.060222539194859565	0.0006796218676204999
25410	0	82.7	-0.03951580041937996	-0.005485140914462976
24190	0	56.4	0.22879531488008797	0.013045224374387172
10888	1	86.85100000000004	-0.10945879329415038	0.07886963903240343
6653	0	138.9	-0.0010010357396677137	-0.0027217258003804532
1691	0	73.2	0.11346940907347015	0.0025956749285810433
6597	0	55.8	0.20946144743589684	0.022156720723942192
15261	0	52.7	0.09926135048596188	0.0036075273901603508
19971	0	58.2	0.06673286104213912	0.001133530320800809
3341	0	77.2	0.01204524903325364	-0.0034946721861558714
4984	0	95.42300000000004	-0.06919676847395022	-0.003906992846434579
9803	0	76.9	0.048625852755503726	-0.0007241864988695149
7009	0	91.7	-0.04037863168853801	-0.0026916143309534514
22610	0	91.8	-0.07642321722779889	-0.0038735198384324005
6139	0	76.42500000000005	-0.1350740260607563	-0.024427882317845838
6477	0	95.0	-0.17075426193082238	-0.008233969859066818
26761	0	71.1	0.05392962963972241	0.0017965650950873572
28508	0	107.9	-0.12359317076997832	-0.008491248654907774
4489	0	78.9	-0.004487780333787669	-0.003535274120736103
28306	0	81.8	0.062281351272948086	-0.002220210783770894
26793	0	111.9	-0.2548339239844354	-0.010330879949985048
26662	0	85.8	-0.11328287322609686	-0.00595148667999846
3647	0	64.0	0.01783880948089063	-7.254278026913888e-05
5369	0	67.16799999999998	0.08290749621251597	0.001753202626330332
26410	0	81.5	0.05489692743925843	-0.0013034356688872025
1211	0	100.2	-0.03491626054723747	-0.004694414582278417
267	0	63.4	0.08873075925791636	0.0036344436866298756
7394	0	83.4	-0.02863862451631576	-0.00619833490959451
4345	1	132.5	0.2185949086882174	-0.16771534224609164
4438	0	79.0	0.06046970051748212	-0.0005281321837423068
15761	0	103.2	-0.16957393283536656	-0.015436987087710812
7743	0	92.9	0.006574158586212434	-0.002046072822469035
27590	0	62.3	0.16555222717067228	0.005378569029921234
27968	0	56.8	0.10232474613538943	0.01652950608871578
17421	0	63.8	0.1322223777474137	0.0028645880135460037
2520	0	92.7	-0.09917262859997572	-0.007671516433437923
15270	0	93.1	-0.16357946921372787	-0.005985852797946326
24079	0	91.9	-0.27110283154761416	-0.0159800578517346
28050	0	86.2	-0.10197097961278632	-0.013044826005721724
28514	1	90.6	-0.024776268193498253	0.012337520117634735
11030	0	86.6	-0.2580331367914332	-0.010663954807827105
2600	0	73.3	0.05407706974027678	0.001068897996626906
20226	0	83.3	-0.04614005662139971	-0.006259843769457017
23698	1	62.7	0.18658366277581082	-0.14917655939224836
27348	0	69.6	-0.01724605369096389	-0.0013991133495940443
25404	0	74.1	0.033500367215136065	0.0014477804960949005
12142	0	78.35300000000002	0.012087232186459004	-0.005507113426533562
23634	0	110.7	-0.14360785765142645	-0.005662592136981986
7002	0	68.2	0.03977084587537683	-1.4075874966680894e-05
13593	0	82.3	-0.03495928818534594	-0.003630066813707195
1580	0	74.0	0.03897084235510556	-0.00028712492197149203
15008	1	74.6068	0.08191552490461618	-0.06586465470303773
20258	0	56.7	0.12279654923314229	0.001731429287614163
866	0	97.0	-0.14190984029124956	-0.005455104480273902
20595	0	72.9	0.03597054151585326	-0.00010308512254464082
6221	1	46.54199999999998	0.35220927253970874	-0.25506811635923116
7905	0	63.6	0.04702159451227635	0.0004979865167141015
13316	0	77.4	0.015368482027668506	-0.002219152530890463
2599	0	105.3	-0.20551553533377592	-0.008781762247358195
13438	0	87.7	-0.14167130113823806	-0.004537452415234888
5757	0	72.8	0.06382571117673069	0.0002477127093477383
11378	0	49.6	0.10060654790815897	0.002651628233992021
18801	0	71.8	0.03605789878196083	0.0003763905828937419
8049	0	84.2	0.026074258167878724	-0.0026969682441943033
8385	1	92.4	-0.22045246533723548	0.1534702112255379
19368	0	84.9	-0.0010510511504253372	-0.001971731551159053
12272	0	53.2	0.10607553555560298	0.002675706698709506
5855	0	55.5	0.32668730272422547	0.023228633508986955
22430	0	41.87299999999999	0.1023434431181522	0.004641578466028982
19828	0	53.4	0.12176233197865076	0.0028773581958783405
28188	0	68.7	0.019740091614890844	-0.0008193236628691025
13570	0	74.3	0.05849538195243804	0.0010120468881110243
4660	0	75.1	0.032648691885173324	-0.00017110009293729258
1966	0	67.5	0.06407398304995149	0.0010854979600199112
19345	0	74.3	0.03249976125638932	-0.0003831138615070387
26591	0	71.3	0.056453931197989735	0.00048563408242955047
9228	0	69.9	0.011144618190824986	-0.0002796522764895885
18839	0	79.4	-0.0038971418674918824	-0.0014577018201492313
23567	0	90.1	-0.13556795986229553	-0.005788901950009427
16660	0	78.9	-0.03636626471811905	-0.00868195158373289
13254	0	91.9	-0.1987221691564191	-0.008422334147412554
4767	0	65.7	0.0949265891786199	0.004943306937379845
20073	0	66.5	0.08238706813100725	0.00107668593808949
5015	0	98.41899999999997	-0.12636081531492527	-0.0064665166168593495
1915	0	68.6	0.04895084113162011	0.0006979695300307453
13718	0	100.9	-0.06054731594840996	-0.0038754592082864132
1822	0	80.8	0.08911588385037612	9.877792216511938e-05
24717	0	90.1	-0.1781549322803039	-0.010746410913174383
11107	0	53.9	0.11500400384236127	0.0017118961314440929
18647	0	84.3	-0.00014851079636719078	-0.002699420469234688
6655	0	72.3	0.03209541731188074	2.797886719312769e-05
18158	0	62.6	0.05340504700044403	0.0006370265999958914
23167	0	74.7	0.1819704445428215	0.03108460789129046
22416	0	64.56099999999998	0.04215955427382141	0.0004561613665168234
7814	0	112.3	-0.22097266015969216	-0.0086935486803433
25630	0	62.7	0.22532763486448676	0.00788507248318784
20731	0	61.5	0.14081293370132333	0.004407567029774866
21221	0	71.4	0.02770013161422685	-0.0001757110402856239
13885	0	66.0	0.07350320637924597	0.00289240186954275
19067	1	80.7	0.032325052992906424	-0.026182771058676394
15979	0	70.9	0.0161704546934925	-0.0014499403561205782
17994	0	76.5	0.03890705252892803	-0.0009264269313784316
23847	0	118.3	-0.19412267087458168	-0.007672071571760616
12350	0	77.5	0.03100060655095149	-0.0013838076148474712
10284	0	55.7	0.10015690803772304	0.002503520847783934
10926	0	77.7	-0.005725274079479277	-0.0044675109701020075
28298	0	93.7	-0.06709384386718739	-0.004021385603364242
3562	1	107.3	-0.02490950920723844	0.016080364777701556
24668	0	57.0	0.0902709618830122	0.0017893814982293482
3651	0	73.0	0.018401273865718396	-0.0011333111109777143
7568	0	77.1	0.19085500778816641	0.00378450019652902
17268	0	91.1	-0.13976367357140407	-0.019354219138432636
10980	1	89.43099999999994	-0.07955796585802455	0.068144262497554
12074	0	95.4	-0.0531225747037679	-0.0032549227567421953
1383	0	71.5	0.05289047228451818	0.0029301411321017903
12829	0	99.4	-0.05277112656983081	-0.0034666435912266216
5185	0	61.5198	0.07594058391876751	0.001635946208610232
2179	0	153.9	-0.1241139479864505	-0.005640314968000568
28490	1	89.8	-0.209087398116244	0.18023342337614018
23885	0	132.4	-0.12236530700779985	-0.006746019175028516
23416	0	116.8	-0.1911462182820542	-0.006569462319806496
14142	0	60.3	0.1385934677097248	0.0023299559413610584
11944	0	64.9	0.13581139661278577	0.007074523536526712
21897	0	57.9	0.07513205865188502	0.0022709237935079297
1641	0	73.8	0.055513638709206135	0.0014191119637047866
24861	1	89.9	-0.0068024137263419104	0.0026851096795121546
1436	0	66.7	0.12462249229988083	0.0022182575844214127
17785	0	92.2	-0.08009334442869294	-0.004476950708599593
22435	0	77.96899999999997	0.045898591096163725	-0.0004002965455750643
10033	0	54.4	0.05584691080544144	0.0008304699212385553
22642	0	78.0	0.020293207525915933	-0.0013776108761835845
6373	0	109.6	-0.24185074131935835	-0.007867202122515711
20334	1	72.3	0.04913336723553948	-0.03853490361171465
2326	0	57.4	0.09433263748139142	0.0022887064490870425
14406	1	59.6	0.36825394990411586	-0.263272160965138
20889	0	104.7	-0.2280914652768988	-0.008601176922934311
1607	0	56.7	0.1456814886900247	0.008653800987928149
158	0	72.8	0.058108269666088744	0.0006704658418077169
22466	0	77.20779999999995	0.009701905922498553	-0.006875001474709167
1626	0	102.64	-0.13154152247402817	-0.009814355677772411
685	0	76.1	0.04671835484029725	-0.00047295698212348694
8394	0	101.9	-0.19196181133016943	-0.008486812613501973
27053	0	77.5	-0.00571071764617227	-0.0020336937474848596
23409	0	79.8	0.013935748694580979	-0.002217600070629536
6330	0	99.4	-0.1639401793385041	-0.006485973325921022
15502	0	66.2	0.07527565568499267	0.0012678425080240431
6367	0	42.4	0.15621823927829973	0.0033715636359326977
21641	0	61.1	0.18943147396156565	0.005553311751305618
10612	0	92.1	-0.05317095326335402	-0.003560864031053248
17602	0	89.5	-0.12988966752885608	-0.005595115013660817
22654	0	112.7	-0.08175153796840459	-0.008042987528712292
12151	0	101.0	-0.19642665670090356	-0.008357433975022067
18440	0	63.1	0.09383484077092726	0.00332812192193717
23934	0	68.1	0.14456189700705	0.008237916070337744
3208	0	71.9	0.04709430227521807	0.00021021923253649572
28614	0	70.88840000000003	0.039329011582420206	1.92825758159448e-05
4311	0	81.0	0.010862014792626724	-0.0023265734090218582
26746	0	84.6	-0.05657051942951512	-0.0039444742237632925
19871	0	93.3	-0.10493679219007027	-0.010346364303533823
3751	0	52.0	0.17027320682082792	0.0181019232368064
5307	0	63.82019999999997	0.06995761578017846	0.006787514724872654
9268	0	106.5	-0.07132825573231094	-0.005070205348540658
11336	0	72.5	0.01614335008710623	-0.00025195232052726077
21401	0	70.9	-0.010155245733214541	-0.0007600849664636288
15046	0	77.3	0.026064203158486635	-0.0017447697232516666
20463	0	85.0	0.009197843868343625	-0.002039530474203665
27200	0	88.6	-0.023751888735569084	-0.004346661796836134
12481	0	75.5	-0.017548398552287837	-0.001932135791794959
18341	0	71.5	0.04393566862656735	0.00016612315855377532
4848	0	52.0	0.10181655672658235	0.0029392319417598225
7520	0	97.7	-0.16762394787557422	-0.005983000223908031
10416	0	73.6	0.047511538319231474	1.1877130453863769e-05
18259	0	78.5	0.03140776992333122	-0.0008571765628633783
28784	0	88.63500000000003	-0.16174676050315612	-0.02590843642006045
3197	0	62.1	0.06149031027324963	0.005575000898996917
23599	0	76.3	0.03943865360412747	-0.0009367081964263286
13858	0	81.5	0.1107473585602711	-1.0008807352407899e-05
22573	0	88.78000000000006	-0.04939917473157402	-0.005386171881689654
9385	0	65.6	0.04883912653150037	0.001041126821834324
14808	0	77.1	-0.0012439571383874863	-0.003754781535838826
5827	0	105.1	-0.15420773903955706	-0.006989649167825972
17903	0	83.4	-0.054750556351966226	-0.005223273884992995
21266	0	95.4	-0.05285655454715015	-0.0032053227399768
17975	0	70.7	0.0657945121761877	0.0006170529641437034
15487	0	66.8	0.04101165169652086	0.0009776914419809676
15525	0	87.9	-0.08691283737280173	-0.009553099341949558
12264	0	89.3	-0.16888829399755922	-0.016648915744824824
2125	0	70.3	0.060875025586923585	0.0012104209866845481
23352	0	76.6	0.012567020711838267	-0.0014069852402232446
4678	0	80.4	-0.00587202282762155	-0.004869330146536603
28034	0	86.6	-0.07185722783143865	-0.003561230765815478
9134	0	69.6	0.038582070493197534	0.002143581206091341
20	0	54.2	0.2465952012310736	0.02231338772584061
12024	0	64.8	0.11069859619764612	0.014507126337695813
9388	0	65.9	0.01156122707319446	-0.00033235418395492793
947	0	92.44	-0.1282536127656349	-0.005321368464341042
22635	0	73.4	0.021765431196428837	-0.0008247966823219594
15875	0	96.9	-0.06896380948193837	-0.004122069623292971
24239	0	79.0	0.028577483189292253	-0.0014708238366336662
11881	0	101.2	-0.10152643770899158	-0.005907909666598755
13925	0	66.7	0.0959313169787638	0.0025686722141573365
528	0	67.0	0.0696371055569034	0.0009976256266249805
12724	0	115.8	-0.22918203202623408	-0.010597239627884824
18133	0	70.4	0.03393736173887737	-0.0003106110540573536
24200	0	69.3	0.060491002978989857	0.0017033828233628176
1364	0	78.0	0.04381488626636565	-0.0024680883204783385
9231	0	59.5	0.07586906984890811	0.002431279711593722
9889	0	45.1	0.1328185440823436	0.0033500238141631554
19731	0	97.7	-0.11444048719853163	-0.004615837496077864
22390	1	61.481	0.22292273315135389	-0.14323274955272208
1728	0	63.5	0.17274172746017574	0.010012613031204159
11875	0	62.8	0.2146495666943956	0.011409867052928511
9741	0	71.3	0.030071834784524982	0.0012109298381738798
12363	0	85.8	-0.12738872591609834	-0.00611611167520612
14895	0	107.1	-0.19119446271227208	-0.008371490654764053
19255	0	78.8	0.016277867296594195	-0.0018413317873755852
10043	0	71.8	0.055756252951920035	0.00033930060240429063
4964	0	70.2	0.058048944858368486	0.000611925549405295
18287	0	72.0	0.03212897578533739	-5.700916106506533e-05
673	0	75.0	0.05836932001961395	0.0004739526725446357
3490	1	73.68	0.01785540277371183	-0.015343666849716235
25349	0	57.1	0.1070211533854017	0.0018580235386494379
12641	1	55.8	0.12165279584005476	-0.11144118193936828
9594	0	57.3	0.10085527206002734	0.004813552500338478
26246	0	79.9	0.016607006717007607	-0.0018741667745876924
22849	0	117.8	-0.26960260037134864	-0.007923734800350848
2167	0	52.5	0.12809479849832134	0.0022924781286244762
9355	0	69.1	0.07086851674877107	0.0004966953283158147
9697	0	69.41100000000003	0.016179380137473345	-0.0008919129535268587
21296	0	82.4	-0.019705122745595872	-0.003948620462115487
26604	0	83.4	-0.12006430438347161	-0.009654615828596865
9204	0	66.8	0.07920643858844414	0.00208655068080173
2999	0	101.2	-0.09385609398433008	-0.004237795474723953
21809	0	52.8	0.09774553454457782	0.0022929786121676757
11601	0	98.0	-0.046086646148585715	-0.003913302755524757
17764	0	95.5	-0.21262992965523153	-0.014356054540841502
28587	0	72.2	0.03744847423909232	-0.00024069723265442692
26637	0	71.2	0.08330607632861939	0.00032771470202425714
9105	0	84.3	-0.05516648017731495	-0.0034487414588638987
17009	0	85.0	-0.028513204812887126	-0.0032346936231502327
23782	1	69.7	0.039514175144024194	-0.035217101650749504
18733	0	106.3	-0.35820647145225665	-0.013890611471119666
1191	0	70.9	0.04402513381536119	6.371974881179328e-05
15384	0	102.2	-0.07108540137344971	-0.005368305987510381
15457	0	65.7	0.06505534532223828	0.0007680282266031939
28199	0	70.9	0.027808466554968617	-0.0001731775474666963
22503	0	74.29699999999995	0.0023620056853396816	-0.002016399024652788
17513	0	83.6	-0.04975578469887842	-0.0053821421048433305
11282	0	49.8	0.1325858336237725	0.005899195319956507
1066	0	115.3	-0.19926286768703722	-0.011635735048958954
25601	0	70.9	-0.016987575100152752	-0.0010225545038874415
20617	0	66.0	0.049229520400520414	0.0014757373486970356
8372	0	65.8	0.039410136285703626	0.0006204375476354657
12809	0	49.6	0.1207930055030156	0.003759429805485473
2779	0	80.6	0.06127478714776225	-0.0005530246038552175
27929	0	105.5	-0.4335614608846954	-0.011896797425967533
21543	0	61.4	0.2085965553012211	0.004368105481410047
7240	1	101.2	-0.03732589396397816	0.017016522513841607
18997	0	88.3	-0.20246387213887646	-0.02766581049579418
333	0	72.4	0.0396961007011123	-2.559123499700551e-05
8838	0	49.1	0.21679508484108373	0.02287680337921155
28	0	92.3	-0.0806623099190183	-0.005751636409383771
10786	0	115.5	-0.33996946515049786	-0.013019223143740048
27231	0	90.8	-0.09151021845487411	-0.00417211018549136
9296	0	94.5	-0.08004179837822449	-0.003944312480537321
27514	0	94.7	-0.0822719575659139	-0.004234971276883002
19333	0	75.1	0.05431135665439069	0.0007130476355543787
4582	0	57.0	0.11068687511503231	0.0019741274997832313
9558	0	113.9	-0.12987584023573437	-0.010860644517997628
1481	0	57.7	0.08645380522101186	0.002734350334327841
9812	0	56.8	0.07301431003736798	0.0015076174115410048
827	0	56.9	0.14365527697792277	0.0038472800861986843
23427	0	83.1	-0.019130557814030908	-0.0022386377997036014
13844	0	83.8	-0.0039028592836111782	-0.001933542291095054
24868	0	66.0	0.1479914573682472	0.002804689736389078
12067	1	87.3	-0.04563214632624295	0.03786857167535
23510	0	109.2	-0.30205521889217196	-0.03275643353349517
17659	0	58.3	0.14794130799081176	0.00810452223190743
18451	0	71.7	-0.000398251690203324	-0.0008731565668192139
9422	1	70.7	0.037031368783675134	-0.035137835715764176
28421	0	88.9	-0.19619641254516318	-0.013092734781478264
17654	0	111.7	-0.1242484719750355	-0.0048210668551558365
18061	0	119.0	-0.1838762232780573	-0.011341872277000559
9629	0	105.4	-0.23317205408302835	-0.012118719144088777
21781	1	71.2	0.06655672505078837	-0.05707081562309618
21675	0	83.5	-0.038089760836097414	-0.0034976539307715456
3553	0	68.7	0.05893071589898318	0.001364355690868738
26013	0	69.3	0.006172743321396411	-0.0006742033747287904
6526	0	51.3	0.11098806402948685	0.003198271492455881
27037	0	77.5	-0.007405669244995807	-0.00771402660307818
23926	0	86.3	-0.11358725562877953	-0.008426569029134695
14610	1	91.8	-0.08836176198674366	0.06128031577946131
24447	0	90.7	-0.08218165960774058	-0.004193503777637531
24617	0	70.7	0.018047552042407915	-0.00037163548033934863
7667	0	77.5	0.030221546977409162	-0.00104561539469584
20787	0	75.9	0.004106713694811333	-0.0011325300281652482
8713	1	87.01100000000002	-0.23279038003925234	0.16265372031556014
15997	0	90.5	-0.13080990007374202	-0.005342914947855026
9467	0	51.7	0.13063921194919384	0.00403271785911452
6615	0	76.0	-0.010511230008676648	-0.0019594956654982332
21450	0	80.2	0.1161066684742691	0.0007254346152111564
3601	0	80.0	0.04297265962616075	-0.002595924403630187
19330	0	78.1	0.07781595594575628	-0.00022190977177369728
20250	1	79.8	0.006630402792012319	-0.01237187310993539
24398	0	100.2	-0.279857888608647	-0.010444373975048932
21262	0	72.52500000000002	0.049428755700355397	0.0007661995356940301
17506	0	58.7	0.06864149250555783	0.0015371118835451638
21822	0	46.9	0.1484941802995745	0.0049549347332963406
4518	0	78.5	0.007898904320900329	-0.002211464331831586
3277	0	105.7	-0.2982814406538382	-0.020750644646958152
11665	0	61.9	0.024145999395055698	9.818910183933314e-06
17617	0	44.8	0.19305005421931856	0.009396709482678883
24452	0	84.1	-0.04369106339057907	-0.004386511131934735
22698	0	67.6	0.05005746405152604	0.0005307588596509023
21836	0	72.9	0.0339971505808644	-3.77776773743074e-05
5850	0	104.7	-0.1007821419336833	-0.00608166989318961
4292	0	83.1	-0.02555215814872645	-0.0028439936391240687
27521	0	96.1	-0.14947289625764826	-0.0050966019820854625
20082	0	55.5	0.2516532687502913	0.015765822842305596
23584	0	80.5	0.011190165220294148	-0.003230911040612453
11425	0	64.5	0.12722215766552836	0.0033234651495302582
16636	0	56.1	0.077843716261792	0.0008960586714774341
6405	0	102.44299999999996	-0.168018696610583	-0.01253636386767112
22857	0	76.2	0.025615571192000062	-0.0007230491442343066
20928	0	73.8	-0.006910850651096553	-0.0013649005560067617
8870	0	67.6	0.0449965615873225	0.0005316792020861699
8109	0	54.0	0.11824360447796062	0.005168342264628197
25354	0	80.5	0.018906872518826275	-0.0012225494309051296
18066	0	80.6	0.04164910362672526	-0.0010441741327489376
27797	0	106.9	-0.275579628485837	-0.017348098794242026
182	0	70.7	0.021019841202301905	-0.00025454509082043793
9842	0	72.0	0.03868091763695702	0.00016020467375619997
13352	0	91.5	-0.14448520316462965	-0.008230633225903165
24323	0	80.6	0.030566071072244086	-0.0022199280921933883
26586	0	90.8	-0.16262013504072093	-0.01925018298207708
13143	0	84.4	-0.08521034147683532	-0.00813939397160526
17214	1	77.8	0.02869508353213314	-0.02782067901072187
14879	0	44.7	0.21223161326092668	0.019804476155857408
6399	0	58.7	0.08622278940561227	0.0029905153089338724
3071	0	85.7	-0.055233604663284495	-0.006449915039848621
17010	0	80.2	0.014019082986284048	-0.0027396095490409894
10931	0	144.0	-0.34695882540324235	-0.011447675984065831
12423	0	87.6	-0.08051144988508895	-0.003970187865598118
5616	0	80.9	0.053302480129525064	-0.0008413597717029299
17466	0	73.3	0.0035961315971799195	-0.0012401715891911357
446	0	62.5	0.06811690658691805	0.0013903980644572314
23816	0	82.4	-0.018860583001049234	-0.002354879136873374
24566	0	65.7	0.13334455637354403	0.0020771688905079446
26069	0	84.5	-0.13280261964024975	-0.006103991270791844
1905	0	63.7	0.07923990392044652	0.0012994333601996889
19353	0	88.4	-0.08038309738214594	-0.004158542799084374
1587	0	48.4	0.15044308753311633	0.005600236496621015
6925	0	80.1	0.34110792717337607	0.005848046727023694
2546	0	81.34	0.009290454950416461	-0.0047440797579112745
15337	0	42.5	0.15922781083150767	0.004632409052064614
26973	0	84.2	-0.09187103400565684	-0.005820234052860701
10989	1	76.0	0.02316117098252289	-0.02280807730573885
26290	0	66.8	0.03564860082766973	0.0005637867279715527
8238	0	69.0	0.048044791590771636	0.0005785929196637082
1705	0	88.1	-0.12121931814146228	-0.00752408743419609
16869	0	90.5	-0.08201402141200378	-0.004257300145691835
8724	0	99.4	-0.20229456960619427	-0.01150938195545405
23786	0	62.0	0.16939380952715874	0.010208952108982925
5883	0	65.69899999999998	0.04697443919954822	0.000952296786799457
15196	0	85.2	-0.0737737868365366	-0.00552989699078011
15228	0	80.4	0.014836748545174487	-0.0013870128286455092
10555	0	83.412	-0.04914321714825928	-0.012144851511022025
14976	0	86.4	-0.15363672793761363	-0.006079139179017024
3346	0	93.1	-0.14550643872725777	-0.005953376309246857
14538	0	92.7	-0.1055302605133038	-0.004574730485963078
23812	0	79.9	0.004695672598667443	-0.004986381613815962
7197	0	80.2	0.019917794464621694	-0.0012025806730041346
1428	0	55.0	0.105929794811178	0.002280195285656509
21113	0	218.6	-0.3191937410340179	-0.012455016607942808
16977	0	73.7	0.061212475161242764	0.00026238610780475593
7629	0	84.9	-0.031852573997399304	-0.004316120615286743
18754	0	102.5	-0.11009024159569526	-0.0074101519562603056
19046	0	107.8	-0.22291779462434352	-0.01113963594638129
3879	0	100.4	-0.24359473554010036	-0.007783392521123213
17489	0	81.8	0.011623893154668621	-0.0029059507351586575
26700	0	83.8	-0.03562037709215656	-0.00535945508125998
24557	0	96.6	-0.1942517012677854	-0.0067511408375299205
8707	0	73.1	0.00762515001790598	-0.0008765952310654995
8103	0	55.3	0.12426579459360801	0.003276338683529528
4109	0	100.1	-0.13489530996244867	-0.004646596358310244
14973	0	74.96999999999997	-0.018537066423799844	-0.0017406359630316192
21168	0	74.6	0.03777431436115876	-0.00011448368163280961
26071	1	107.3	-0.29815170395979657	0.26389937184899886
12041	0	70.0	0.021466454301262275	-0.00029855497495814506
3109	0	57.5	0.07336520900041796	0.0013373102751047554
13142	0	67.8	0.08504352669487707	0.0011141686416650325
16400	0	111.7	-0.16011230078618974	-0.007632467535483502
24131	0	99.1	-0.11696113334968686	-0.006062384601441121
4363	0	103.7	-0.08748876927036327	-0.004320452997024587
662	0	76.5	-0.021805942034581676	-0.003755928451892506
25069	0	103.5	-0.3059533963368158	-0.03259679873671248
10549	0	72.8	0.0010923502459190787	-0.0012174718568923062
22024	0	62.8	0.050103000516071916	0.0007456819532883579
15118	0	75.8	0.02657761059771292	-0.0007280393399034098
26955	0	87.2	-0.1388671783938771	-0.005839009020079909
22404	0	76.1984	-0.09841139845061116	-0.009353148736279925
20452	0	71.8	0.06004254255106207	0.0004582960476659485
17497	0	100.4	-0.08017397789563983	-0.004714355864203035
8283	0	71.5	0.014120099311228842	-0.0003597079357921864
20061	0	88.7	-0.16318816142017023	-0.01531755919117628
24725	0	83.7	0.012290963999112137	-0.002416770858220928
10153	0	62.6	0.18676384685561062	0.0040153469511210816
3403	0	79.9	0.06639395198097918	-0.0007084342022073487
15807	0	59.4	0.1162511825254187	0.002590367531103892
3300	0	74.1	0.01846326317358762	-0.0008532959553967748
7641	0	102.9	-0.06966645710880402	-0.004228817479253948
12826	0	47.8	0.16239395949617028	0.005912267165856198
4831	0	59.74	0.08792292118235491	0.0014771615112010314
7527	0	56.0	0.06709268993709702	0.0012477542486731912
996	0	60.7	0.15078838557726704	0.01348383557621145
27342	0	120.3	-0.13789087458024732	-0.008300979829635423
22500	0	71.15039999999998	0.04010678944038227	-1.0789631406127237e-05
4112	0	108.8	-0.23638422596408054	-0.008186624454742265
5677	0	68.7	-0.004080300539440941	-0.0006330867323290542
5762	0	153.7	-0.1631125240633264	-0.008643541793836935
7361	0	82.8	-0.008308851849636993	-0.003062211695470109
17198	0	57.4	0.18394861189520453	0.0046632961633417186
9954	0	91.4	-0.1335194920739159	-0.0049210467337566545
831	0	85.5	-0.06034283737081569	-0.0034227041329075026
5844	0	78.917	0.039769563468522395	-0.0014855161122108104
16195	0	57.2	0.12214241039101034	0.0027538039320782384
27541	0	83.4	-0.042539813445066105	-0.003387175973899592
19106	0	97.7	-0.09846076232864288	-0.004698173623072694
19643	0	61.5	0.17009599685296417	0.009157837935692555
20274	0	113.7	-0.07703653790813406	-0.00448282209728111
9297	0	96.9	-0.03881738148687873	-0.003186327841686355
1656	0	83.9	-0.028282275125558955	-0.0032242462888598077
17346	0	91.3	-0.12272478762967512	-0.015650455355432552
9974	0	71.9	0.05866253035492264	0.0003155536528134662
24441	0	62.3	0.18603471770905888	0.015907872452568004
15019	0	99.4	-0.06923369229154196	-0.00473009810270742
13487	0	121.5	-0.23960353983100505	-0.01883483229905065
7952	0	99.0	-0.05925276084622601	-0.003536760755382082
6531	0	64.84599999999998	0.041042318124556915	0.0006600269208268134
1201	0	69.4	0.044736587221501395	0.00020452745384359977
8679	0	108.1	-0.15417299986747093	-0.008621999960814749
7619	0	119.3	-0.1326351335583022	-0.004826411598409933
19277	0	85.8	-0.12097046312363818	-0.009719812271558624
13953	1	63.2	0.09082036225288175	-0.07362535008593708
5342	1	81.08600000000001	0.08738913723570295	-0.07333831621819478
10227	0	78.1	0.06014602651912719	-0.0007895423850016854
17053	0	69.2	0.07397724474524148	0.0024914627170050337
20503	0	87.5	-0.14675835973478388	-0.007277229554971032
16892	0	84.02799999999998	-0.0964840621467447	-0.009001042416411162
25028	1	136.0	-0.20968061065441	0.15022896360191748
17470	0	81.2	0.3537102548412513	0.006084184431204403
28727	0	87.39000000000001	-0.19146593573270365	-0.008450719358956858
10766	0	74.7	0.07679600757197477	4.354953946824808e-05
7591	0	78.5	0.07552722201927099	-0.0007510190991018942
18017	0	73.9	0.0535428064528387	0.00010619779171194497
25043	0	106.3	-0.1869560459139757	-0.017442965118391624
22902	0	96.8	-0.15404392624710453	-0.007370064056018167
8056	0	90.6	-0.08202194948983378	-0.008532082648676477
24073	0	55.4	0.11721104386600201	0.003085158055594727
24888	0	109.7	-0.25934368278598413	-0.013648324683875388
26769	0	62.5	0.05544723360845819	0.0009221072622187994
26714	0	58.0	0.11569372513087	0.0024079618218922896
2304	0	108.0	-0.1893820627912064	-0.010509423975430794
8697	0	140.5	-0.16739547929854598	-0.006230350504433487
13049	0	176.6	-0.21171776182646862	-0.007948777603716756
10118	0	83.9	0.0015702910066465847	-0.0022237761018584308
19956	0	78.8	-0.021677044995245524	-0.002059765034984484
13927	0	133.1	-0.10971877818304347	-0.0161920646402061
18712	0	73.9	0.07264693098142744	0.0006268088530497174
28219	0	50.6	0.11798038441431709	0.0024991366859511625
15543	0	75.8	-0.04074975698930211	-0.010185150556611676
27083	0	67.2	0.11465859697351698	0.014935462981193914
4262	0	83.4	-0.06314716533420142	-0.0036388801339099666
14865	0	58.5	0.16639978930773214	0.006634259811404581
18471	0	74.8	0.03638153146696277	-6.120025058134567e-05
18901	0	51.3	0.24945536021701992	0.02253556438452303
27638	0	62.2	0.007439306882559322	-0.00014682269092055594
17661	0	66.0	0.11317135956417769	0.005660069525505974
13784	0	63.5	0.025780590934911744	4.998094431677358e-05
10794	1	79.1	0.03627162705099909	-0.03392476673161147
10428	0	58.3	0.11235500595206395	0.004657576930225107
18616	0	63.8	0.005525089544709772	1.9039231408960582e-05
25546	0	59.5	0.1580590163487941	0.004416314562062703
26281	1	46.2	0.44691597715346143	-0.31179060539811526
729	0	54.4	0.07657486730022356	0.0025712013977816587
3446	0	74.9	0.05591433451510966	-1.029290570671661e-05
27093	0	84.2	-0.10007418351096567	-0.00554606041932186
10774	0	81.35099999999993	-0.07146636250149459	-0.01994931974174153
2046	0	91.5	-0.1222410191341769	-0.010641681225534471
28198	0	60.1	0.10389246467628982	0.0022306364040191287
25688	0	97.5	-0.2814245196997654	-0.009144232393956661
9845	0	71.4	0.05350746834231541	0.0003725693680229738
14421	0	100.7	-0.20844704391935376	-0.009738638091728383
18141	0	99.7	-0.07903557565744268	-0.0045357022269699315
22575	0	58.70300000000001	0.2795769992112182	0.014648883479394569
13198	0	114.6	-0.3170270430720411	-0.020743988374708696
11902	0	98.8	-0.22580789045023267	-0.009448131034499254
5268	0	91.64499999999997	-0.04582537780387793	-0.004709544042440873
18792	0	88.4	-0.18079174193297512	-0.008248291345540155
1207	0	73.0	0.023616436733456793	-0.00021454883432890502
21380	0	107.6	-0.20950787969160592	-0.00753987130778407
481	0	71.2	0.016128027406870388	-0.0008562458257188823
9995	0	85.7	0.03371170470444486	-0.0018617580020524182
835	0	47.4	0.2893070649967995	0.03431725746030884
18504	0	74.6	0.012742300861980766	-0.0009823114624178796
18788	0	99.4	-0.09601353117660619	-0.0044637856488033405
27427	0	135.7	-0.19005151930026476	-0.007681552770284307
7749	0	57.3	0.10609886596549768	0.0025652707002404586
25998	0	70.7	0.026930026126792656	-0.0015691746252517562
895	0	73.7	0.060679663756629455	0.0003114880321772112
23636	0	80.6	0.023928312430740332	-0.002170488272490816
7914	0	66.7	0.19313142358674668	0.00971475042910009
15263	0	85.9	-0.07159810455539264	-0.006766910879204075
247	0	101.1	-0.14574434937175829	-0.006088971087380738
24778	1	76.4	-0.024666416245978325	0.008973102210722877
1909	0	66.3	0.1742499072495848	0.009674482111911098
9776	0	66.5	0.07664261028642068	0.0011858895746743123
1382	0	74.5	-0.050667057990096506	-0.005265347293572793
15854	0	144.2	-0.29108547332359014	-0.009399798783311358
3607	0	94.7	-0.29870799603057097	-0.0334853408655538
27232	0	94.3	-0.2653205858017318	-0.02295883257793569
21271	0	84.9	-0.042244747572403867	-0.0024600710778479836
6774	0	83.3	-0.02798390711576212	-0.003260057509275902
16630	0	76.3	-0.00492630484548863	-0.0014904655948827859
11462	0	87.5	-0.22521389075892512	-0.02537105026921833
13624	0	80.4	0.04956976850249339	-0.0011651379848104538
27436	0	64.3	0.08713763213087805	0.0017036136154575242
16707	0	72.8	0.039376686951611194	0.00010866238930785844
23731	0	131.0	-0.1759162488708971	-0.010736453985744592
1702	0	55.1	0.14457060038787312	0.004387705082724376
10635	0	110.2	-0.25420656707172745	-0.00940783127932748
26949	0	92.8	-0.11282492405257653	-0.004767947273641967
4502	0	63.6	0.04454322387976572	0.000839426453890734
15172	0	72.3	0.041910897981375456	-7.716755644224135e-05
12197	0	82.3	-0.01227576358668739	-0.0025490326916639077
9747	0	80.3	-0.0032596208184259012	-0.0039478878337931705
14095	0	152.1	-0.20677565664844588	-0.02028928828995659
6957	0	102.6	-0.117767622482148	-0.0061703388497640265
12241	0	66.7	0.07362495761225	0.0013711469040149952
11287	0	114.2	-0.12177763657498872	-0.00822307138464088
22607	0	64.8	0.0670683999848552	0.0012059505034372456
25250	0	68.7	0.036001150889554995	0.0012370951939163076
11243	1	81.5	-0.04002579685638193	0.016129389015281523
3940	0	114.0	-0.05443964711332228	-0.005362747501705773
8104	0	122.8	-0.2752707800184144	-0.007740133248579922
24469	0	76.8	-0.023296898001339286	-0.01117645748826218
22204	0	75.7	0.059221123369410635	-0.00025962398775984565
14067	0	108.6	-0.22827031200297643	-0.0067207150516489615
4207	0	83.8	0.051975528347655196	-0.0014951210350768736
22413	0	66.98279999999998	0.05230083674425259	0.0005029740717932167
14887	0	108.2	-0.14444931758160237	-0.005033601152529678
25071	0	68.3	0.08008195692265872	0.0019486917784362799
12583	0	136.1	-0.21815216675563714	-0.005957648658563058
8203	1	89.7	-0.10747410106332973	0.0834565816197987
16052	0	67.5	0.037695175061468036	0.0009788431869599287
12418	0	73.4	0.02376993600901915	-0.00025779299052170715
7288	0	90.3	-0.10582832624699222	-0.00585009433731014
4472	0	69.0	0.03559619627194479	-1.2730083083199622e-05
9480	0	92.9	-0.06996734145493247	-0.003616971437222957
23540	0	79.5	0.021987425179278944	-0.0015596883066438991
6746	1	58.2	0.0988364132414572	-0.09403921987784342
4915	0	94.5	-0.048894574157660825	-0.004929741923535121
15550	0	89.6	-0.07004995769995731	-0.0038444894824720285
10745	0	83.6	-0.016916010291315616	-0.0025345606316942533
27681	0	155.5	-0.14047981562733183	-0.005660737826699188
7089	0	75.546	0.014349910747318064	-0.0015180611361143188
23834	0	159.6	-0.16134969580132746	-0.007173115488465042
4926	0	105.3	-0.11374194459209684	-0.01454338564631902
21435	0	103.6	-0.029049631329718977	-0.0036144825482832153
28638	0	76.59100000000002	-0.02303069654630963	-0.004785105143836171
9706	0	106.75500000000004	-0.23184559455222917	-0.014791425292621991
22450	0	89.74439999999996	-0.09212325947300996	-0.00454682410153305
12242	0	95.3	-0.17807325557532022	-0.007806284728616756
417	0	84.5	-0.12375985299458261	-0.014144893279149412
28595	0	63.405	0.0966665046583512	0.005840884589408077
22987	0	77.4	0.02173161846201401	-0.0014506012233056846
212	0	66.3	0.06522791568841785	0.003275602844199465
24869	0	103.1	-0.24299655016930774	-0.032768360309390024
1732	0	67.0	0.030176379453158007	0.0003952156667686745
719	0	62.3	0.11976679325825534	0.0018955036049089916
6088	0	99.4	-0.07424951551732374	-0.004857979774651261
9430	0	81.9	-0.012314372106804512	-0.003033482677866951
6453	0	69.8	0.0217126329918392	-0.000717512514758162
22058	0	83.6	-0.0325092536888551	-0.003704614392544506
4182	0	63.7	0.06689124409446959	0.002584364747468062
18156	0	71.8	0.022757354303263127	-0.00018101935951491944
7367	0	53.1	0.04388745307491627	0.0013148142031953597
21932	0	80.9	0.017999792164657264	-0.003508506167094693
16296	0	95.5	-0.25038216253439893	-0.012545525056929158
1000	0	47.7	0.18692774121300318	0.005439916125784365
27481	1	92.7	-0.21639049932954368	0.11221286429530311
18633	0	94.1	-0.14216694460588042	-0.007798878792025614
22937	0	156.8	-0.1636682676168275	-0.005850574865969455
21010	0	70.5	0.05410248342622072	0.00014614441694445188
19336	0	58.6	0.21227263107150793	0.013744603671454376
5647	0	74.21300000000002	0.07588043673848734	0.0009493521173832975
1606	0	84.4	0.011519305529654958	-0.002090675927479571
16927	0	101.56500000000004	-0.1397465597486589	-0.0067950906257387535
18847	0	96.2	-0.04246218485443387	-0.003199316777580114
27019	0	123.1	-0.3071714387116954	-0.008119370310656508
18491	0	110.2	-0.2639474089051364	-0.007577310227199825
1051	0	57.9	0.10902151057834271	0.003432080850224373
5030	0	64.15380000000002	0.1276651427388424	0.011632169000905728
18128	1	89.4	-0.18661901239922735	0.17294986405589724
410	0	54.7	0.04910537977423519	0.0017678665109935746
2067	0	79.5	0.04661786666838452	-0.00027109194415227253
9525	0	79.3	0.04419496180326678	-0.0007404529019834197
8265	0	105.0	-0.1374808382348856	-0.006200134253502999
18677	0	67.2	0.016071195811382496	-0.0002632798939305486
9820	0	77.9	0.1086158942838665	0.0010283821258020964
19100	0	98.5	-0.12886915207421407	-0.012341058019496122
20684	0	75.0	0.043830621461151166	-0.00027673265138433473
17222	0	81.8	0.04501166992471553	-0.0006297701430643828
12434	0	73.6	0.08808172830019612	0.0008292060209061151
3128	0	105.6	-0.2621529461297323	-0.007907768900790743
27844	0	57.2	0.1881926585379988	0.013851477760554504
7751	0	102.5	-0.17289626180572668	-0.00922572710027715
12916	0	64.2	0.038344271351234055	0.00035795443181978155
6188	0	52.0	0.16316038869787008	0.0053168945974857735
9441	0	64.0	0.11999155233986676	0.003950112578368457
28200	1	85.5	-0.08333397017326206	0.046173430357924886
21256	0	102.9	-0.10468019687721972	-0.007082413343108164
16335	0	53.3	0.11143062444240787	0.001985158396314619
22932	0	107.9	-0.09482311256369576	-0.005775016198171775
7775	0	100.8	-0.15094344449415803	-0.006463219167930766
16369	0	92.6	-0.18237109349935782	-0.006034462720424303
4760	0	63.1	0.05321500010986347	0.0011315011537646024
25991	0	113.9	-0.12774864348513074	-0.007958217559584039
20717	0	77.1	0.03971417115395889	-0.0008793394324130778
18905	0	81.1	0.05893320277321618	-0.0007920787854666564
14045	0	59.9	0.06474102007551119	0.0013741133386601194
15259	0	57.0	0.08235427170677576	0.002094376033424942
1430	0	89.1	-0.11379827404674142	-0.006564219512181081
804	0	77.2	0.025965538715012372	-0.0021210233905243417
6322	0	50.4	0.1259535979698412	0.0032914434839301154
24409	0	78.7	0.021986291951150632	-0.0015038797028059099
359	1	51.6	0.2598968874220736	-0.17526928303071954
5403	1	64.73100000000001	0.1643039906604681	-0.12332431292689691
23529	0	85.7	-0.13374671788641718	-0.01435333903917127
13921	0	136.7	-0.1822696904198383	-0.01067844285281613
22029	0	96.5	-0.1321158314164495	-0.00522598578921553
16272	0	86.24600000000004	-0.07037470699369441	-0.014279278696345663
9224	0	93.8	-0.15346108366671252	-0.007431258334472548
7028	0	85.3	-0.03464249076350825	-0.0038264502943329347
4946	0	105.4	-0.19467008216644172	-0.00870366826621678
19133	0	104.7	-0.08562467151437886	-0.004440548326639488
6938	0	91.2	-0.08206452269363217	-0.0038377131492212616
10795	0	88.0	-0.14424197684740647	-0.006079710419585107
18405	1	64.7	0.12992046274570748	-0.0823385300119916
7232	0	52.6	0.15263791303918697	0.0027044345867373036
12034	0	83.2	-0.051281690825650005	-0.003845267236637804
4695	0	85.3	0.00135803662519902	-0.002522003401075711
8816	0	85.1	-0.0637892542638001	-0.004430390425556986
124	0	70.7	0.02016739894449711	-0.00012101713638116261
25775	0	63.4	0.08579772320156917	0.001523877350994518
4605	0	55.9	0.11671339054312557	0.0023010302619245523
17799	0	59.0	0.10836262158164754	0.004059073368409963
11808	0	79.0	-0.009951125933788716	-0.002954923826419453
27615	0	40.3	0.1936217080790084	0.004831624463022073
17856	0	59.4	0.04968089496373432	0.0005578619085196492
22884	0	65.2	0.02207873291266151	0.00012880540114366487
27616	0	65.4	0.05440393874514848	0.0008517853693204234
3329	0	131.9	-0.11743001297663432	-0.004687334742025922
18588	0	114.5	-0.049178229141049086	-0.0035989705186797224
10663	0	82.7	-0.10178185014193877	-0.014845412918204692
19297	0	72.2	0.022846729601267726	-0.00040232190481367816
8954	0	61.8	0.08371197435306385	0.0014300059079062624
7450	0	96.4	-0.1389764459950384	-0.007411425906722243
22618	0	114.8	-0.3306824028850533	-0.02163239172408749
28652	0	76.565	0.024224595785140992	-0.0023405264833837288
10913	0	72.4	0.06030995269888081	0.000718999560143562
23291	0	83.8	-0.028306279297801665	-0.003675868190690108
22054	0	71.4	0.032829350548039656	-0.0001647008415438984
23793	0	97.2	-0.12046869374148082	-0.007191139372235397
20188	0	67.9	0.030193877741286998	0.0002537081723601076
13235	0	111.0	-0.277840843996848	-0.00973246908612056
2954	0	47.1	0.2565179861660581	0.004929789036662774
13563	0	56.6	0.0931892092237249	0.0019454506361266093
20622	0	91.7	-0.16625633835874032	-0.011439944674467418
22370	0	69.2	0.043447133269626646	0.0009742873924716368
7652	0	107.4	-0.20714012561086564	-0.023029083761319232
24252	0	85.4	-0.03898310175223742	-0.006547926806042377
25052	0	80.2	0.06429907204920891	-0.001880873732451913
9971	0	89.2	-0.1263455534997629	-0.007314393346643823
2492	0	57.2	0.055595687863999044	0.0029128935014167074
7351	1	77.83600000000004	-0.011891534305992536	-0.0008606162648236779
24585	0	78.8	-0.01873794219084084	-0.005129019327748188
21632	0	99.1	-0.14467216423491483	-0.005378707221849992
14840	0	103.6	-0.045865468627482184	-0.0030706858506028105
26440	0	68.9	0.07642267213098239	0.0004982226827043132
22293	1	101.4	-0.172438407130423	0.10130761601907992
21430	0	83.9	-0.07242734887939878	-0.006321059377863697
5484	0	82.3	-0.08947527184104546	-0.008685987068908524
3245	1	66.6	0.0720007808113005	-0.04831000471610004
12333	0	87.1	-0.08460117160202936	-0.0045155279221632105
4823	0	82.24	0.0028352005204651505	-0.002167520684788421
25755	1	48.7	0.4968873186481651	-0.31846376367137047
23461	0	59.6	0.10121036344376626	0.002128998210080118
13712	0	91.0	-0.0494584066196112	-0.002841358513744486
8885	1	104.53399999999992	-0.1707892257394269	0.10312907107067544
9215	0	137.0	-0.17958631060807967	-0.008774999802419798
5212	0	75.78300000000003	0.0381314618261531	-0.0012153381551626764
18361	0	69.8	0.01335236025042832	-0.0003812154728907191
18481	0	121.6	-0.19659040741744685	-0.00646276667361945
24563	1	43.87099999999999	0.22264831570023672	-0.17291957722339993
3152	0	64.6	0.005044949674280361	-9.945563965612463e-05
25539	0	78.3	-0.025697598296916112	-0.003229056506819864
12496	0	52.90100000000001	0.14251109179109334	0.003583823657115165
6363	0	74.8	0.14905725292186253	0.002958729792014931
27592	0	74.9	0.0463717714548111	-0.0003070673921304719
21726	0	96.1	-0.0592484237003373	-0.0038019079148830346
2135	0	97.5	-0.09552610827796161	-0.006268720187080181
9703	1	68.4	0.19905581606877967	-0.17627523155385535
22739	0	81.5	-0.022031992834003176	-0.003834930571735747
2537	0	82.8	-0.05452683040231932	-0.006688430436765955
25363	1	72.3	0.11001022976858076	-0.05887348801169365
23980	0	70.98600000000002	-0.0017126732626929879	-0.0013573842466010357
17032	0	100.0	-0.056145057756570166	-0.0030675223928795137
1176	0	54.7	0.07799793440371286	0.0021680723625915835
7935	0	91.7	-0.1580854154023109	-0.011856947332381594
20379	0	78.9	0.03256932665372733	-0.0016992430567691055
28281	0	105.0	-0.16920958956622054	-0.01238012132045603
8147	0	85.7	-0.013631381269544362	-0.0028948879915691324
16207	0	63.9	0.24127775674150326	0.04037747392887365
1005	0	61.0	0.16149949566938449	0.007995864962966006
25531	0	49.8	0.16608306503400672	0.0059963176635162065
24008	0	87.0	-0.13388935570843752	-0.010944705302721323
19931	0	57.5	0.128534998816438	0.012662762967851586
9847	1	93.9	-0.06327617105690296	0.04484037376416343
18514	0	65.3	0.06661942405998707	0.000773080501507074
7132	0	85.49400000000001	-0.025424009330628907	-0.0035245865754490444
3019	0	63.5	0.03069188928673975	0.00066057363439235
13842	0	92.1	-0.08981499165319838	-0.004670400479526486
7322	0	56.5	0.1667988162355032	0.005841721819303018
3150	0	82.1	-0.05632499570632354	-0.01862905752191167
10090	0	108.6	-0.22653152180439792	-0.006477899716985382
22807	0	99.2	-0.1685512064762879	-0.007522901629605561
11874	1	50.0	0.2241106223592069	-0.15777393014239918
26480	0	69.9	0.08859382612793706	0.0039930280627306506
21261	0	57.3	0.1076420692356769	0.0017309624755295755
23303	0	112.4	-0.1913891714968486	-0.008055983915033402
10125	0	73.822	0.01723069117643172	-0.0003356531466357469
8803	0	102.6	-0.0021416698975954204	-0.0030159329761321315
18356	0	86.0	0.0045769999576732515	-0.003854272737373921
10355	0	53.5	0.1025712373382412	0.002195879725137438
19601	0	97.9	-0.08258996469795238	-0.004859335705058691
13346	0	70.6	0.04296046869060956	5.9191660466495666e-06
7891	0	76.1	0.021076788913458586	-0.0014266727473696034
27431	0	86.0	-0.029343857599887998	-0.0031003509331885113
23147	0	58.1	0.1419210058846511	0.006199348092399808
10138	0	136.9	-0.1176303767429199	-0.009071775405695114
11334	0	73.3	0.09584018586500315	0.0016547932658073153
18655	0	105.1	-0.15637328600755426	-0.009604524812901761
22727	0	96.3	-0.11129656719462946	-0.006314575840112769
1968	0	73.2	0.08344937644293532	0.00454514744370336
1247	0	75.6	0.012774605858605355	-0.0008024187397844284
14948	0	73.8	0.041198876412119716	0.0011059838620347331
7019	0	160.2	-0.3851389203465078	-0.012130600549043538
20792	0	91.4	-0.1475530225848779	-0.008773249021753918
7633	0	70.9	0.030577501093503087	-7.13305258728293e-05
4232	0	100.1	-0.13824140208540484	-0.008928973332088072
17889	0	110.7	-0.4300866603613831	-0.025535501455259058
26849	0	57.8	0.1179112414342817	0.001434464810000564
1227	0	94.4	-0.0751136906730826	-0.003569736598000148
18710	0	65.4	0.03435654030781007	0.00034890593681863736
10670	0	64.8	0.07012093692552299	0.0016665243636035797
17726	0	81.4	0.32166978883615227	0.006350927352976925
13987	0	68.3	0.033469051495252644	0.00023900191431810088
27142	0	98.8	-0.10494493064878042	-0.0042637622331714465
7915	0	82.0	-0.05675906468532048	-0.011674143125550386
23592	0	80.1	0.09046855003340169	0.0001824413466726101
93	0	91.5	-0.19927682810032274	-0.011433182763854022
18466	0	47.6	0.1869116430610884	0.005964167813710911
23057	0	68.2	0.10832945233909413	0.0037927212363089184
12830	0	53.9	0.10830667633167468	0.0023848594968643036
5721	0	105.1	-0.17346674676751717	-0.010240622921521374
9911	0	75.8	0.05939503975363914	-0.00035685037859402264
23443	0	80.4	0.018754812659928576	-0.002874631354710695
20260	1	59.4	0.08892592832096852	-0.05498588587171369
12876	0	73.6	0.01694344314839691	-0.0004492979366099632
22770	0	75.1	0.03266109585575759	-0.0007210908169761256
2307	0	101.2	-0.06563456328876782	-0.0039893249425738036
3497	0	75.2	0.019147424110211433	-0.00040788665197565515
10091	0	69.2	0.03790315809636377	0.001570148668062329
16295	1	61.8	0.30531094887899235	-0.21312300994501251
2877	0	70.3	0.022558987520169466	-0.0006512053395439573
2392	1	65.0	0.1446837226585485	-0.11325631493357893
1362	0	71.385	0.07635981282370631	0.007605150834917283
8808	0	77.1	0.04261430918762926	-0.0009866961043004977
5999	0	65.8	0.0024576420617522673	-0.00025902470933508823
13715	0	98.2	-0.095485457797884	-0.0048626944868877696
18618	0	100.6	-0.0650074107531691	-0.005209421846033918
21268	0	108.7	-0.2821203503815923	-0.008277606388384142
3020	0	193.3	-0.2994539748256793	-0.012261234040523454
22425	0	91.38499999999996	-0.13074013385735453	-0.011053389209761028
3866	0	81.3	-0.040393283978453834	-0.006364845575795886
2605	0	74.8	0.017746619353536518	-0.00042529855937597323
1619	0	68.0	0.028168096070585305	5.247341832319634e-05
22971	0	83.0	-0.049377092822804114	-0.0032184147119596013
24162	0	61.4	0.16578182559320703	0.010976220298885404
22405	0	73.80799999999998	0.05674034056044184	0.0015081795004929664
663	0	69.7	0.0289257009816356	-0.0002270554056727317
6051	0	98.1	-0.1561396925522131	-0.007829735216608949
26802	0	78.8	-0.0006432646629400551	-0.0032117303405329875
20742	0	80.5	0.048994154094252736	-0.000993914039597586
12915	0	100.6	-0.12227720339992083	-0.00837546761499883
5192	1	45.524999999999984	0.43541107267385815	-0.2630962350235373
4078	0	65.9	0.046311504723620604	0.0012142961250317318
23345	0	105.2	-0.18169818931259216	-0.013017774127390068
3103	0	78.9	0.058177226955653166	-0.0012164137253583309
19280	0	99.0	-0.10486196226649917	-0.0092625917644502
14105	0	86.9	-0.13920432249386794	-0.01159706762032355
5247	0	86.71340000000002	-0.17000802880479024	-0.026804136325851147
22595	0	93.57000000000002	-0.11937191494740546	-0.012414807555129314
27641	0	71.1	0.0019468995486968197	-0.0013727344366096434
22345	0	85.4	-0.014454393188469111	-0.003449972677299194
6244	0	59.3	0.07555504867696436	0.0018267794241443509
22968	0	81.7	0.05595202153967693	-0.0022754003518005886
17161	0	86.3	-0.13629935513914096	-0.005075369257389956
11121	0	64.1	0.03640631427126936	0.0003127656798353928
16556	0	97.8	-0.0963898706996115	-0.005084634657825868
28328	0	86.8	-0.15794114342622925	-0.014592874581036672
26791	0	48.3	0.14055484970333054	0.006738176169543121
2806	0	65.1	0.08474198594875634	0.0024962174379690133
23351	0	96.9	-0.2811351664979011	-0.03372357395154967
14512	1	41.87600000000001	0.2738144454257563	-0.1837427944188714
8768	0	59.0	0.08117193106433843	0.00154432654826316
14634	0	87.6	-0.19566449418012052	-0.009233455999821474
4264	0	80.5	-0.011804878658324015	-0.00271039807387422
14268	0	85.5	-0.03230699996824842	-0.002876475508999813
26965	0	69.0	0.0859306969898753	0.0018835920713779477
12387	0	47.4	0.29168945636670107	0.037312713628772955
11333	0	77.1	0.05008251598861534	-0.001016731242993101
14986	0	57.7	0.1442017867816612	0.005330053229862918
8230	0	77.8	-0.06366542914957972	-0.007691986779051338
2217	0	54.5	0.0737471908860607	0.005439083998966109
21343	0	74.7	0.0150078757108422	-0.0009609859360936168
14049	0	65.1	0.04692925240844488	0.0004176195579227345
4149	0	65.5	0.13078637448186053	0.004686883454429338
1901	0	56.4	0.1744089790325379	0.006497093138872985
27796	0	83.2	-0.0007820776763837785	-0.003540670693925456
23569	0	70.7	-0.006061408672831021	-0.001388448550800049
23365	1	91.0	-0.04325129632395692	0.03748645499921348
15327	0	84.1	-0.030033292582840657	-0.005446785321058815
1627	0	104.24	-0.04734026910085231	-0.008067422721236816
15996	0	75.3	-0.0077583583851810545	-0.0020925109197541354
18443	0	69.8	0.029505226473324	-8.000799648721664e-05
7724	0	58.9	0.0757719889371656	0.0015313039255538238
8889	0	78.9	-1.2954558245837689e-05	-0.002043990546440085
6542	1	99.2	-0.2375447491738014	0.14380996462846213
16615	0	87.7	-0.057072622016479724	-0.003250347685409621
27891	0	85.5	-0.04197934028541204	-0.003139930288389381
957	0	66.7	0.142901316368836	0.011914730605240008
18927	0	116.7	-0.14850374407728667	-0.009132640326640675
734	0	72.1	0.01677777266013436	-0.000334646510873499
2309	0	51.0	0.14990028044395148	0.0037836851959837815
20366	0	89.4	-0.05571939618361648	-0.0033347466104425363
12478	0	94.2	-0.09086730633827392	-0.004344846621650882
4571	0	65.3	0.04910439077625051	0.0007924708097346284
6913	0	107.1	-0.22066897706582678	-0.00677591331031423
11794	0	88.7	-0.13021777744207066	-0.006421677223613753
13090	0	75.3	0.02679937524930574	-0.0003765852285462074
20591	0	81.1	0.02885320165019948	-0.0016514131248984737
7691	0	65.8	0.04381295262183994	0.0008020876099347651
26737	0	70.4	0.03130077233479824	-0.00010066377030642675
9450	0	55.6	0.037881469996646044	0.0004604037903665181
21103	0	70.0	0.03878707974241115	0.00013081276141585388
1041	0	62.5	0.11426589559169952	0.002616937328991083
20265	0	69.7	0.03306317623471841	8.174792104697563e-05
19740	0	156.6	-0.34036562260519715	-0.009764228235303892
16613	0	114.3	-0.19285657895146868	-0.008786915502661141
27654	0	82.7	-0.01942542009684257	-0.0034039738188989662
14963	0	90.2	-0.07120866576180561	-0.003774804780343163
15728	0	64.15740000000001	0.24481592334760352	0.026585925069934305
4791	0	49.8	0.1619009666912025	0.004815967350750839
20432	0	78.9	-0.0059679629374295474	-0.0020167314373058286
5430	0	93.07800000000003	-0.12801514456304722	-0.00682378058345531
24826	0	84.4	-0.026731411212589592	-0.0031626185101897657
9644	0	81.0	0.037390138350310735	-0.0009859487067672185
1591	0	71.9	0.06465183732728474	0.0006448457687491025
18060	0	91.3	-0.07558297683065757	-0.004819920547087376
4503	0	68.3	0.05156571695354069	0.00034496179121287903
27558	0	69.1	0.04070868100738153	4.7292315823175216e-05
17547	0	53.0	0.14218447966780515	0.005315400536438026
20293	0	126.6	-0.3114383268075762	-0.016026924328967938
14581	0	67.4	0.034019152225460855	0.00042481303046642936
2815	0	98.5	-0.21706495849520432	-0.03106943175863079
11932	0	107.8	-0.2211224192781374	-0.006453206847880145
13454	0	79.3	0.05361124107928481	-0.0006435089172742435
26834	0	85.2	-0.07011745099571999	-0.004978073091652793
7500	0	80.6	0.0069514121492393315	-0.002238415295810658
13405	0	74.8	0.03305421269545332	-0.0005179068322515197
7071	0	87.4	-0.04387171437114012	-0.0029952906667084687
10992	0	110.8	-0.16803908329480327	-0.008870722543124354
28460	0	79.2	0.0338113254616037	-0.0009573522581321887
6722	0	115.2	-0.31825261943612715	-0.008894265389997038
4970	0	58.4	0.10716663785511628	0.003714921707178734
3185	0	82.5	-0.11270437523722648	-0.013236545690672404
19933	0	79.0	0.016640468962490558	-0.003958361238935119
22569	1	74.85699999999997	0.05126674932893366	-0.04163646580578504
27900	0	127.8	-0.16624838030186948	-0.007900569386779707
1158	1	127.5	0.09718417977797798	-0.08171357597538664
3613	0	70.9	0.022845106520690023	-0.0002848371497907108
3094	1	68.8	0.06737146039865911	-0.06472715728424737
19159	0	89.2	-0.08475115322566125	-0.004996181318383883
19258	1	160.1	0.02174055513687199	-0.02313524304807123
18787	1	75.07099999999997	0.1874655352527043	-0.10116577752259073
9829	0	83.0	0.01020547827379778	-0.0029385782139326206
15647	0	67.9	0.040010623722337185	6.00374186952427e-05
8822	0	95.6	-0.039134618440526535	-0.005888254498175243
1257	0	83.4	-0.0005396774037508294	-0.003345509203900587
20428	0	88.5	-0.06061702040245291	-0.003541030461958881
3468	1	87.1	-0.08499394202884286	0.06933097502662738
2668	0	103.6	-0.14273775103327352	-0.006979241424895979
4603	0	47.2	0.14526698871690313	0.003263245408368449
8873	0	79.6	0.08545943769498263	-0.00042933356341809484
27047	0	101.4	-0.09819952204107539	-0.004705012543073315
10906	0	72.91499999999998	0.04522311888518743	0.0007992907609986734
9633	0	63.4	0.039156201954116114	0.0006214061552503452
10611	0	71.52400000000002	0.022566394268069417	-0.000469713563986656
18421	0	42.1	0.2471517224724521	0.01662902907812836
16709	1	79.2	0.09433619315456598	-0.08261594022369613
21312	1	64.8	0.1529795647310093	-0.10844115499016717
1937	0	67.2	0.04034767536376603	0.0005743734361611861
21750	0	95.7	-0.09280317578127142	-0.004970375726336893
28353	0	74.5	-0.009810399802809115	-0.0016276570019411588
2017	0	76.2	0.03911855246825144	-0.0006599760858750957
4259	0	46.6	0.132123736845213	0.003732604148983808
1124	0	93.6	-0.14636248559097292	-0.005507215577918789
9018	0	109.0	-0.19425461623171578	-0.00727135506507462
10032	0	76.5	-0.019544514646288008	-0.006502662823596811
9016	0	64.2	0.12270821903611068	0.001899269803527537
21998	0	80.3	0.327125806555443	0.004462640449095083
12202	0	128.3	-0.3399095417028293	-0.02416571498822653
28235	0	77.6	0.005135008725337684	-0.0024295495646982565
17533	0	63.2	0.07182328919623979	0.0007224101522531709
891	0	74.9	0.027287202646955847	-0.00010593326627921377
4097	0	118.1	-0.15688824213435873	-0.011873243645890168
28189	0	81.4	0.024017700316850098	-0.002214332881781332
26961	0	91.7	-0.11338796025991905	-0.006264917983776754
1408	0	78.1	0.03717109823937062	-0.0007595200601766008
8242	0	69.4	0.03393897157924948	9.224166144149999e-05
21621	0	63.5	0.08741695699375122	0.0028666162966500723
7795	0	65.2	0.06045855448907241	0.002690480412126293
22733	0	152.2	-0.15097573394502978	-0.007701591589169108
4204	0	83.3	-0.06245463133696467	-0.004230508360314941
724	0	81.8	-0.011745887476252392	-0.004124384284834693
25009	0	59.0	0.14499147131387144	0.0033545649004100234
9364	0	45.2	0.09742797511979007	0.002913863196022974
21027	0	87.7	-0.0760291570496047	-0.004263341010309816
28812	0	83.41399999999997	-0.05180979003256653	-0.00736123818479882
1508	0	69.04	0.018932302542729304	-0.00010263143597651964
11930	0	89.0	-0.19358349670964525	-0.006371405931557619
6030	1	87.9	-0.27643047500180545	0.19095294024619278
14286	0	90.8	-0.15876022901711986	-0.020761929041818273
28482	0	76.0	0.016461441210936754	-0.0016398903613054053
14702	0	140.3	-0.2162002269126242	-0.01875570727883371
20698	0	63.5	0.06666515701590106	0.0007308869648286474
13176	0	101.2	-0.24764417498593685	-0.00934138662733114
5905	0	87.7	-0.13203218634147196	-0.015133914770342902
5502	1	66.80199999999998	0.29464961025770753	-0.21989688912652752
23464	1	70.7	0.14166867440845818	-0.1091697659103922
23586	0	71.2	0.024248325413325802	-0.000688011776398012
12230	0	86.0	-0.012035738090984523	-0.003727015771591354
27041	0	65.6	0.03915326647565234	0.00045390660928961866
21622	0	61.1	0.09675641305791215	0.0063253123177015955
14209	0	71.80299999999997	0.01747111262427643	-0.0005705338880732315
17867	0	83.4	-0.11035419490083587	-0.004529221385996287
10456	0	108.36999999999996	-0.10052701297588647	-0.006081064790509313
7535	1	66.3	0.1425465727238916	-0.10745748797162048
1516	0	59.34	0.3512805621176958	0.011380373103189447
11435	1	78.7	-0.07521692294091918	0.042002058575786094
2190	0	90.7	-0.16558855100302025	-0.030108600640872292
17213	0	50.4	0.1713506483832025	0.004876806821368299
14043	1	78.01700000000002	-0.029714775057975203	0.008652332835030545
5748	0	90.9	-0.07715255315019749	-0.003293194535674552
26633	0	74.7	-0.005986330574378371	-0.0034238835341309335
9999	0	72.976	0.025524784318171442	-0.0007780297984021036
4017	0	98.04	-0.121692663713824	-0.007190426605183855
21102	0	85.6	-0.022662704497517554	-0.0032303710870727823
18241	0	76.4	0.035319244330748914	-0.00139791341770758
4750	0	79.5	0.07061064209055622	0.00018698059662785964
24168	0	63.4	0.3111816180513706	0.025931322247076737
22825	0	95.4	-0.15579161606746492	-0.013227093256339237
10538	0	76.4	-0.0008979896525852382	-0.0027254847409683867
15590	0	57.2	0.09877091978443786	0.0020768293050685586
11864	0	82.4	0.002923539262090344	-0.00290553709114547
4365	0	74.74	0.04953064186545089	0.0034589661818836366
9123	0	85.3	-0.15423911965836304	-0.01364999392390209
18058	0	79.2	0.012881698505138046	-0.0012436111565015365
22659	0	78.9	-0.021599304950679653	-0.0026978586767045995
27708	0	105.3	-0.09799516288738232	-0.005110037620559959
15376	0	87.8	-0.1750876289474545	-0.009171533445465422
21600	0	71.6	0.07925438733282499	0.004287568925191152
24808	0	95.3	-0.14548721298074815	-0.006733255871283714
7929	0	64.5	0.08699790280743036	0.0018907036279134256
16940	0	94.3	-0.12324882430466823	-0.006201651051749632
6083	0	53.6	0.09099622264923528	0.0022032304909483415
6778	0	67.65199999999996	0.07978685082588345	0.014559883734617111
20986	0	86.3	-0.19999176125216764	-0.015419666771420417
26472	0	112.2	-0.19259465891122818	-0.008743625336146024
24820	0	75.9	0.027652264108415692	-0.001309105743488174
25270	0	100.3	-0.20679448250983842	-0.011673879255829757
28249	0	61.4	0.16276280351844616	0.004574626106201471
9338	0	59.0	0.29112756604806056	0.025026583574958097
23411	0	73.8	0.0011552625487092883	-0.000914811581290031
11574	0	58.2	0.09742783452541334	0.0037863988017252347
22428	0	93.01200000000004	-0.15013075179222504	-0.005371299413442524
25309	0	64.3	0.12799011555151082	0.0026837997164741415
16689	0	70.4	0.06426699135359376	0.0007842951207193618
21967	0	83.8	-0.12150014273752459	-0.005058581780620195
13244	0	76.6	-0.009235574963502587	-0.006311148826037734
26729	0	76.1	0.029967723289038985	-0.0015120844215802504
9064	0	65.8	0.044816511788405476	0.0009231653204451259
16564	0	91.9	-0.1703185462364927	-0.006829879416761463
8446	1	62.0	0.10493006695155055	-0.06831822379144423
2278	0	62.4	0.16762249679653907	0.007392996152780041
24755	1	43.1	0.2979772903770208	-0.26939243881096714
27095	0	78.0	-0.011504390580696053	-0.001991300675043018
6289	0	64.7	0.06542942017619498	0.0013867667706971884
13403	0	115.0	-0.15477896675036754	-0.009827074648178453
22795	0	61.1	0.1295441203713417	0.003613110302732163
20393	0	71.4	0.06280043838988059	0.0005988469422973575
12793	0	64.1	0.038934350470546636	0.0006088046393415555
21709	0	82.3	-0.006261777271574829	-0.0022921461538878366
3510	0	85.14	-0.02085611200972926	-0.005918308862443256
3846	0	61.44	0.09211608768999577	0.0016406729609796818
21307	0	61.1	0.07694710296182893	0.0012021534558056737
10226	0	55.7	0.178910226698732	0.003733815513565055
11222	0	98.6	-0.16491775046801194	-0.008956887593273198
5586	0	56.2	0.11132172059209551	0.001664664273859383
26135	0	71.5	0.03926078546512872	-0.0005921755261583507
13956	0	62.4	0.14518083894025768	0.0031545923037293476
8421	0	76.71400000000004	-0.015287203457904979	-0.005362547863958943
7665	0	73.1	0.04366044136806158	-4.57389808062401e-05
12477	0	56.1	0.190086524892773	0.004593068529798285
7581	0	115.5	-0.29790352933236863	-0.009655917645615632
8691	0	99.5	-0.10967087894462747	-0.007747656067006019
9527	0	86.9	-0.0928946438007988	-0.007238187624366049
2234	0	69.6	0.029066079880169127	0.00018677217109043452
9806	0	68.5	0.03352508174208924	0.0001799176560107315
25739	0	70.2	0.09838205316616222	0.0022607379515319323
10590	0	86.0	-0.02056476274947636	-0.0022479365114596774
20065	0	56.0	0.24672364568838384	0.004424769250428768
8953	0	57.1	0.10558113784575834	0.0023784955337375424
2283	0	59.0	0.050469665765063836	0.0009096240843212289
22096	0	82.2	-0.08740392928710207	-0.004639134738379183
10892	0	81.1	0.012901846462977118	-0.0015208743343476032
10817	0	65.4	0.06616739626578055	0.0035292210405234673
22711	0	90.6	-0.13603935781278415	-0.006292401756980364
17166	0	65.8	0.09434393839212135	0.0014791515298870196
7560	0	77.2	0.013439149245503358	-0.0011417669651191769
4383	0	48.3	0.20472565095499157	0.006373489599820937
4454	0	70.5	0.06765053064888343	0.000737647856039475
12085	0	82.2	-0.09866363136423752	-0.015273030447594002
21837	0	101.8	-0.06429328934161459	-0.004654219449877574
27217	0	75.9	-0.024400607955409215	-0.0028727668912802195
8180	1	81.99100000000004	-0.07475930603500455	0.04242725008038007
16010	0	81.6	-0.0516042361240834	-0.006253407680698161
27703	0	67.7	0.07040130100189708	0.004330313770341358
4340	0	91.8	-0.07804976781050209	-0.005216776365797087
26964	0	95.5	-0.2231024181013927	-0.007758782393408387
14480	0	69.3	0.08307325086870697	0.0035194212367042725
6495	0	53.1	0.24465667651733383	0.011233489091893756
3330	0	59.8	0.27437313051044476	0.02446826640563686
1742	0	69.7	-0.0011199222058639862	-0.0008661200620816895
21852	0	60.3	0.12485460818046704	0.0026222635945354284
25655	0	87.8	-0.13442815920501017	-0.0076517541276298895
19701	0	91.4	-0.13070915238012093	-0.006033649720736009
26671	0	87.3	-0.1656064019999467	-0.0069110403495626985
23798	0	62.3	0.11126183057343587	0.0027669639513385673
1541	0	59.7	0.15892969811847432	0.0028309007915219607
6619	0	65.8	0.12512114503607155	0.007022584557218917
18171	0	104.9	-0.1098691084071761	-0.0052683431632990635
27073	0	93.6	-0.1474319558328716	-0.011472006152145801
20354	0	91.6	-0.21625612132484093	-0.00783285081405695
27223	0	77.7	0.028092225817614235	-0.0010770509337692583
16763	0	87.6	-0.2800650179507211	-0.02347638118761944
4895	0	78.6	0.004627922600251622	-0.0014927746150924619
10806	0	87.71100000000004	-0.11095010671089403	-0.004320242068941743
22038	0	97.1	-0.1789050598120084	-0.007291174420923774
1457	0	64.5	0.05790208322787657	0.0016214808877279092
24313	0	101.4	-0.10605843649373856	-0.005647362976140206
21107	0	97.0	-0.11519868963863701	-0.005350342270943244
28770	1	72.41799999999998	0.015637905386276543	-0.01724606833380536
301	0	86.4	-0.10244498427415966	-0.007297829461565392
1931	0	68.4	0.07106347590498627	0.000686692363021594
14515	0	80.0	0.049805591005831956	-0.0007583155446149885
26724	0	83.6	-0.05333776486443821	-0.004914413955704696
28047	0	73.4	-0.007697394739312586	-0.0011429141864962393
12168	1	72.5	0.14824773513735273	-0.08739659313124229
11815	0	71.7	0.05145685958932154	0.0008640163261884117
10487	0	84.0	-0.0048272657095221804	-0.002105867247596707
8325	0	55.1	0.10717965703061781	0.0015931424473362753
8675	0	61.7	0.06796613608626649	0.0017392338744983207
13021	0	73.7	0.02892649814207107	-6.364661348269145e-05
2377	0	61.8	0.16251090460736303	0.006425191950844028
23258	0	104.1	-0.1912123157167225	-0.01775355322736241
10668	0	68.3	-0.0020304027945385315	-0.0004138929011734328
6563	0	63.9	0.047819232201669365	0.0005393649954574481
16393	0	68.2	0.036731399489566684	0.0005812976155684102
4715	0	80.5	0.05917937354400055	-0.000876461051416596
6422	0	132.6	0.11800774843571707	0.00014751075360800106
14431	0	68.52399999999997	-0.03538819954614155	-0.0010827938525434396
24660	0	65.9	0.09558085044473409	0.001543502278229828
17544	0	69.3	0.05076239805156365	0.0004498620329522761
15202	0	147.2	-0.13818199945252854	-0.0059100779050487795
21464	0	100.3	-0.06079923054249957	-0.0040969966006058805
5359	1	83.27099999999999	-0.06251822198368609	0.03429674068966702
17411	0	72.2	0.032776135502150285	-0.0006354501262164464
5105	1	53.135999999999974	0.3766843722849153	-0.2356574320611078
25906	0	78.0	-0.003593666723056231	-0.0017032771223278959
1882	0	67.7	0.12612881242751608	0.006791405946279663
28578	0	75.9	-0.001195601045852527	-0.0016962908517660757
27717	1	52.2	0.5220928642447107	-0.3762234849290331
27340	0	58.0	0.09732602575200144	0.001953472902796953
18976	0	66.2	0.04586359906726284	0.0006437818917562188
9347	0	61.4	0.09938808910036459	0.0027891608548173364
7707	0	99.6	-0.13494433665537509	-0.005537876483004229
8575	0	46.0	0.3009853599648923	0.009902174035856795
2685	0	89.8	-0.04106903306802269	-0.005667790666948993
10606	0	65.4	0.04282506926025963	0.0016575983012030668
8792	0	77.86200000000002	-0.06391493156692013	-0.02475077649428935
12025	0	83.2	-0.039122222828678783	-0.008036354707429142
9455	0	79.1	0.02581936608266551	-0.001108148500957111
2767	0	49.0	0.13021018522325903	0.005008423627918582
20727	0	55.0	0.19134072337753605	0.004540588645877014
23921	0	111.0	-0.25440124012180604	-0.010090286008955429
20530	0	89.5	-0.041037035190849565	-0.0024344647118993232
535	0	54.0	0.20979224387562134	0.00887321556794976
8370	1	70.4884	0.1428938676379621	-0.09663224877989725
21504	0	85.7	-0.06959275266359327	-0.003860310699964149
22270	1	67.4	0.05375314133428037	-0.045104624543746724
28642	0	85.23700000000002	-0.06014270458946703	-0.00466328190856276
21246	0	109.2	-0.09773582333594096	-0.00635961617363144
6929	0	97.3	-0.17496230713266414	-0.024320126992555886
15704	0	86.2	-0.027419414040748963	-0.0026046084986150516
8951	0	88.5	-0.08293869411945343	-0.004040416865058097
4211	0	66.44	0.09013204530999064	0.0035406058046513686
13085	0	101.7	-0.18895324907300529	-0.007934302814314405
15834	0	58.8	0.2033937167088734	0.0037250505307921335
22087	0	82.6	-0.019901960380375384	-0.0037653860279444466
10057	0	79.1	0.05649493866879493	-0.0005771966057800006
25044	0	63.6	0.10489139397488907	0.0023464246010024324
19951	0	68.4	0.06970762442238629	0.002662704254142897
2819	0	154.0	-0.31717772874596994	-0.014217206145538607
6424	0	90.3	-0.09577315011265455	-0.004598114462932625
13881	0	86.5	-0.11464763808378484	-0.005360144766815556
17445	0	66.5	0.0634547033268027	0.004828418417024802
7579	0	65.6	0.05662241834076121	0.002301844359145754
24184	0	97.4	-0.20497445095895092	-0.007863376580526077
21666	0	54.8	0.04971872046415229	0.0011338941525531727
26115	0	110.5	-0.22942855951644014	-0.006284443190738627
27451	0	51.6	0.16366199995670466	0.004214226082436438
14478	0	41.4	0.001087263417430222	0.0016064483347903236
10594	1	93.833	-0.17717014934215694	0.1260339014478329
24403	0	94.4	-0.2786404658645624	-0.014061039760061463
27932	0	91.1	-0.16316222908068448	-0.017639165819621775
28161	0	117.7	-0.326916524381144	-0.027441849295991805
24103	1	78.8	-0.04664788391371258	0.02399217641006197
28422	0	66.6	0.07172944708931027	0.0007963755548212621
11202	0	50.5	0.12805471320339712	0.003223834976487523
23612	0	79.4	0.02790695068036439	-0.003166886504011047
22240	0	80.1	0.06103546841547359	-0.0010797142601967878
20673	0	90.8	-0.100432759261108	-0.009539091584316482
13465	0	55.5	0.13395155180478469	0.003514556713882863
4856	0	65.8	0.055764374709688126	0.0014471101841545498
17777	0	116.9	-0.16512524411000776	-0.009525472769105802
9639	0	123.1	-0.1821657773865154	-0.009514367277736874
27755	0	58.2	0.1061965917958878	0.002895629862892147
26466	0	73.8	0.039275609334697946	-0.0001305134248967621
15767	0	83.0	-0.012211708883987739	-0.0027876108032953654
9439	0	71.2	0.04977567296475172	0.00029056162919044004
27336	0	113.4	-0.30420612141583114	-0.02089459551588262
3163	0	67.2	0.05425592833943665	0.000789410887323031
2543	0	53.8	0.107285782587016	0.002894545283339729
2384	0	60.5	0.1548734407601878	0.0037691880537999755
12338	0	63.1	0.07648492336506024	0.0012423587810152317
19623	0	58.4	0.07609869600925595	0.0015452911771150928
27279	0	60.1	0.12858041461231187	0.0033468121348699973
2619	0	56.7	0.15930222654552198	0.00396660663647223
17404	0	64.2	0.1264030700532021	0.012700991445944982
13648	0	85.8	0.01087949916976504	-0.004352091133701085
8878	0	80.1	0.0498126737466082	-0.0010655497636578432
19192	0	89.7	-0.2543944923498202	-0.00861880892048433
25855	0	127.3	-0.2321337743656477	-0.006136484222514201
13645	0	73.3	0.0638838284285739	0.001242485640014328
21013	0	84.3	-0.014680583890061825	-0.005592893133608607
10943	0	91.4	-0.1942908576207119	-0.0077820989959184635
27004	0	77.3	-0.028683232807787135	-0.00856751547538323
11050	1	63.728	0.09305714052950498	-0.06170751087885842
3909	0	101.5	-0.10688969584245933	-0.005261893089976415
23129	0	102.8	-0.08398588605353142	-0.005111404197578223
22356	0	78.6	0.02914430912747048	-0.0010671776986183276
12511	0	80.9	0.1144566603563726	7.088132648445526e-05
12479	0	62.5	0.09314583117840812	0.0020122199231971576
510	0	63.9	0.040603141254570804	0.0005193525870491722
25135	0	63.1	0.11434996477805544	0.0025669486386215123
1324	0	70.4	0.024086591206956654	-0.00012009877551913226
5940	1	85.9	-0.0782534466117504	0.054480752509809216
800	0	87.6	-0.17775424418691546	-0.010192086236162246
14077	0	53.8	0.16081508077285253	0.009060635501878675
22015	1	88.1	-0.112921232503606	0.06007458900778371
9716	0	65.2	0.07124702974758111	0.0016650151682919513
12787	0	61.7	0.03817709964502137	0.0005376418035988507
9536	0	118.7	-0.12134995132335462	-0.005248539457326091
19554	0	63.7	0.058418265177751894	0.000571993362479118
21795	0	68.8	-0.03342270715907216	-0.003421735979454706
5204	0	77.54999999999997	0.031775662834872494	-0.001285884227768709
7470	0	86.1	-0.17316780608322005	-0.011670356931964497
17170	0	92.5	-0.06582840568211396	-0.003426639400633717
12736	0	56.3	0.16128181943995878	0.010086777740614313
1003	0	90.3	-0.09982287982071285	-0.004710088882143395
5535	1	75.0	0.02387227792304475	-0.020144350354347536
2659	0	69.3	0.06693806207785383	0.0012302622369595453
17607	0	89.4	-0.12783150263666176	-0.006902314710817882
10673	0	78.2	0.010397933125554119	-0.0028290311356265322
9992	0	111.8	-0.24275964397145436	-0.008799083468727579
21163	0	80.6	0.3284080817764043	0.004800577874269245
28361	0	74.8	0.02528689194639446	-0.0007097156387760243
11494	0	90.4	-0.17183819615945686	-0.009407700054558559
1680	0	64.5	0.042189978256705216	0.0021051135029591895
341	0	78.4	0.04149781524081481	-0.0007887590197857526
13707	0	72.6	0.020855624256655575	-0.0004297379531734774
26697	0	66.4	0.07260883770231158	0.001180251359243571
23649	0	46.0	0.22639752762997523	0.004582568315652348
22036	0	51.4	0.11838689132826402	0.003533966621172544
3422	0	62.2	0.14210882978659356	0.0032766378784917513
24683	0	71.2	-0.031000024783657865	-0.002447703068612479
16970	1	73.2	0.03101101261045551	-0.022176728624777788
21195	0	111.8	-0.25110198676446455	-0.007737641969578551
23707	0	82.8	-0.08321176817442756	-0.003966822302294534
12600	0	82.9	-0.05094373087841086	-0.006296587803206235
12955	0	56.7	0.04318864030507393	0.0006735332889467402
732	0	56.3	0.1079222544822842	0.0031028798980566224
17432	0	67.9	0.03942337275715545	0.0002724254341045911
9345	0	93.0	-0.07139221431600162	-0.0041410735025733895
21474	0	96.8	-0.12648279203521087	-0.0060455039911700495
22685	0	77.4	0.04264702945481986	-0.001373698642691602
21329	0	96.6	-0.13266102826443965	-0.0056834914873354105
16252	0	53.2	0.10802857349824627	0.002850855969043373
15843	0	86.7	-0.21472053524060175	-0.011260950172303176
26872	0	88.3	-0.15329128803708592	-0.006150462433044954
17929	0	115.1	-0.5594871476013213	-0.07353849858818344
741	0	79.8	0.32615880119043866	0.0034710861939097654
9076	1	101.0	-0.032151576009579005	0.018063952779469154
5088	1	68.50199999999997	0.13536480671633036	-0.09700962174556145
6996	0	110.0	-0.16012686140218285	-0.007398407777184308
23344	0	82.3	-0.03189847939880565	-0.0037580178548968558
6062	0	83.5	-0.07230040095269215	-0.0058776837745256145
18919	1	74.2	0.209846805467736	-0.1374172180612179
15700	0	95.5	-0.07221755245758686	-0.003433526012381211
23312	0	77.9	0.041764703564811496	-0.0014167223098041962
13822	0	57.9	0.1517321864240803	0.0051671619832330444
18823	0	52.9	0.09040039888542378	0.0017600768858570316
13776	0	135.8	-0.16956944348849357	-0.013131336378799464
19026	0	79.5	0.07528767130209599	-0.0006492467841555933
6520	0	87.8	-0.35718612840864805	-0.05336010554258172
6053	0	71.0	0.06264292868832126	0.0014059608216779372
16714	0	133.8	-0.21366076581599192	-0.009890372912305847
15048	0	58.0	0.0735763455987908	0.0013132085174552093
9962	0	84.7	0.0034341502145398407	-0.0031882162161977227
1305	0	75.5	0.01385363808576949	-0.0002022859998994136
9205	0	76.3	0.010093062786967493	-0.0015564878844254442
7882	0	80.2	0.034399614516296424	-0.0012321687773331732
15797	0	80.9	0.011021975677460431	-0.0011582731664314388
27007	0	63.1	0.13361580763198436	0.0024570945266724833
28004	0	102.2	-0.15534916671575047	-0.007843125364910537
22055	0	69.9	0.06287307331780903	-8.519011634858791e-06
340	1	38.9	0.4940523409219459	-0.30629783226245555
21811	0	76.3	0.06141298340284265	-0.0007371792140107567
13305	0	76.8	0.03505116033065133	-0.001052644623692926
5686	0	84.1	-0.010631381326646079	-0.002435150786035962
23288	0	88.7	-0.16526280669576954	-0.006813555490023641
23827	0	58.0	0.10193722936767154	0.0017406133288478665
639	0	73.2	0.02731341338600032	-0.00019946833103089557
16920	0	63.9	0.11937928511633072	0.007097173908234939
7897	0	68.8	0.05580350398179144	0.0010518153294539238
6881	0	105.6	-0.3421661171460291	-0.00980484438078424
3691	0	77.5	0.0041450206940062346	-0.0016970311087004097
1485	0	69.9	0.07789284965023398	0.0007685205725080722
3933	0	81.0	0.013680706557584927	-0.003282138142865975
7243	0	88.6	-0.12126661776145921	-0.011763661462371754
23237	0	95.5	-0.017611648352933117	-0.0025057068950843113
20008	0	84.8	0.01680434093438089	-0.004403549367060632
1992	0	48.6	0.23140063942066627	0.019558807415123527
22633	0	103.1	-0.048590255374845584	-0.003537622186341789
22697	0	64.3	0.1614228099526372	0.006523636488125335
20146	0	102.2	-0.19152005541464315	-0.00983424717699797
26710	0	111.7	-0.40577784946607426	-0.032665508346754225
2957	0	58.3	0.2066490284651518	0.005063190370193521
26664	0	68.0	0.08106756507407409	0.004147376121923628
13431	0	96.5	-0.13720112326426898	-0.013028472714338284
24261	0	72.7	-0.000937207184266299	-0.0018162268117236792
6927	0	75.4	0.021895194021984934	-5.3764881465335004e-05
22272	0	79.5	0.35061110139440277	0.014576502596032609
14033	0	58.7	0.18134040531690698	0.0038326072249193557
203	0	50.0	0.17396995294932277	0.004061406177899227
14517	1	168.47400000000005	-0.3855817665411159	0.27566198317995594
11789	0	76.70339999999996	0.03578639711171854	-0.0014074606398399392
23225	0	60.7	0.06441244836727855	0.0020664622635873926
11752	0	56.3	0.23781928521580994	0.008056741990695554
22572	0	58.15800000000003	0.057096218971535564	0.003518817530093221
20306	0	53.3	0.2686762437064899	0.01847188310201333
26530	0	74.7	0.013628170165175106	-0.0007839155740447841
11592	0	171.6	-0.070994276921032	-0.011674094792176709
954	0	72.4	-0.021155110787949526	-0.0016657532356830704
26004	0	85.1	-0.038419001449598	-0.004210343545516467
21299	0	68.5	0.04733109893742949	0.000336948339716588
27311	0	211.7	-0.18745832199952564	-0.009447798140873806
9595	0	65.0	0.11327025453886017	0.007029395366459643
17640	0	82.9	-0.0017773117668693885	-0.003764661339146068
16224	0	92.7	-0.19887694470677525	-0.014524460073295217
7571	0	86.1	-0.07718743479356635	-0.004832260673311163
18175	0	51.5	0.19689539189543576	0.007339877076120224
11869	0	86.74100000000004	-0.11985999559878838	-0.005657362969127826
19938	0	106.6	-0.39150756870699116	-0.014790251256976113
24900	1	55.0	0.41249088749662044	-0.2280405486946035
27538	0	97.5	-0.1616423380068736	-0.006418054046645333
14413	0	72.46300000000002	0.021296876707288904	-0.00018963409131566704
17999	0	55.9	0.07294111493346281	0.001234306874537705
19314	0	76.0	0.062484025935351385	-0.0004998098789993156
25277	0	88.9	-0.04096957578195724	-0.0032267118870506154
884	0	73.8	0.08259883105568588	0.0008075759783263011
27588	0	73.6	-0.013308847150707152	-0.001368944637536928
3148	0	57.0	0.10969787754444406	0.003293096051356571
1067	0	81.9	0.010702862359699793	-0.0031088714404496156
22809	0	67.6	0.1341302597639151	0.003146637375057099
8395	0	64.6	0.03758422370650805	0.0003785035671205863
2773	0	60.4	0.08828898203279822	0.00231383159289995
4851	0	61.4	0.0969166391841718	0.0021122419884061702
17249	0	96.3	-0.1616297585708089	-0.007915735254291777
28513	0	90.8	-0.060544393942691385	-0.004790907924350721
13121	0	67.7	0.0328300438686274	0.00012930549527009007
11068	0	69.0	0.02210094149550423	-5.037933588718681e-05
21467	0	93.0	-0.04218900834751548	-0.0025282146699198292
19327	0	98.9	-0.36481803474552	-0.017963565068460842
28370	0	82.6	0.003956690788036212	-0.003715622180701068
5153	1	81.646	0.013690866952529177	-0.021324024209050114
20281	0	50.9	0.1597036230833037	0.011024001739360991
6366	0	95.4	-0.10146979012701195	-0.0041123432237408315
6513	0	100.6	-0.15173332863964606	-0.008526604813408542
5221	0	82.56340000000002	-0.013451572071760893	-0.004873867892104641
8436	0	70.7	0.11492615661141463	0.0012495031472478757
21432	0	75.2	0.026913286009570582	-0.0003771133182545539
7052	0	79.115	0.04283373833459336	-0.0009575708902341737
14235	0	67.6	0.11599169350997544	0.004437326253378672
27226	0	81.2	0.06775598148978315	-0.0008547311129477608
17901	0	77.3	0.006824559775646776	-0.0011977663269971644
22287	0	89.9	-0.08376707601977978	-0.005165430729134073
4126	0	135.4	-0.1857691506172996	-0.010231607269661784
21398	0	131.67600000000002	-0.16661632231785917	-0.009503123413399275
13117	0	59.2	0.08540464304573835	0.0014118084949392305
11180	0	85.03600000000004	-0.12882642872515135	-0.030498510197795228
12665	1	86.97200000000002	-0.28836761574237607	0.206948802517995
4835	0	68.04	0.06476905605848879	0.006616474641913434
5022	0	70.165	0.03905539554916322	0.00018949432464005346
23112	0	67.0	0.08273847725940868	0.004614673679431367
5835	0	91.2	-0.1326006370272953	-0.009118079882052925
13239	0	90.1	-0.1044301522144815	-0.004045253504904871
22718	0	63.7	0.12933089252957142	0.004059982334714174
17603	0	130.9	-0.23428015392983798	-0.00801023219828764
25970	0	87.4	-0.09838567960914224	-0.005557062687996068
23194	0	67.4	0.023395468155213164	-0.00018722934209317884
2689	0	89.0	-0.17001443990366533	-0.011068769587144568
22677	0	91.3	-0.08615087247395423	-0.0046255542412327036
16752	0	61.6672	0.10692052408913151	0.0015930107539505688
19980	0	56.5	0.06375961255817673	0.0021106986965040643
26066	0	71.9	0.017681788989575578	-0.0006968715241512485
12227	0	83.4	-0.03467062902019825	-0.004412915118883921
8054	0	75.9	0.01259520084853284	-0.0011706898089445855
12435	0	67.50100000000002	0.029171707974688616	0.0007780040738827606
5252	0	81.91940000000005	0.04813834963494446	-0.001797891256518102
25940	0	66.8	0.08130837947153487	0.00045200528315904163
5205	0	63.6234	0.1864000594371464	0.02660295163669752
20752	0	98.4	-0.06158678973012138	-0.0037068593431410063
25748	0	110.1	-0.20661307574925014	-0.006953820656034801
20374	0	79.2	0.008540279005188495	-0.00192944299221874
26717	0	110.6	-0.18803126168623566	-0.013391828894476196
24440	0	58.2	0.08121177532221191	0.000694986490331612
4702	0	98.4	-0.1252516819984885	-0.0059035333227715195
23002	0	100.6	-0.149182140824385	-0.01920299971677083
7632	0	79.0	0.0066648639515042305	-0.002317092383529737
26473	0	72.8	0.017157331240130587	-0.0006404759807800541
9773	0	49.5	0.1815566533850506	0.004075276391057128
6101	0	85.1	-0.08415395033190726	-0.013062703001489399
11922	0	65.6	0.045435660196235406	0.0005468602944689792
23011	0	87.0	-0.08332809523434843	-0.004326933148062747
2530	0	84.5	0.003345736637362279	-0.002321205334916227
13069	0	97.2	-0.17231465028238016	-0.007333165857189674
4508	0	92.0	-0.14525933079817333	-0.01177986900231862
14944	0	81.275	0.35495328389585484	0.005473177570137011
25099	0	103.8	-0.07153881527727936	-0.0031707985568797635
17074	0	80.2	0.057025636786478574	-0.0004966077743751444
20289	0	75.6	0.017160766859073192	-0.0009073018945734284
1192	0	105.2	-0.07527822475449648	-0.004654929049044424
21031	0	70.9	0.03521764741069637	-0.00011123396471455515
14491	0	90.8	-0.06575631335767684	-0.004266298201629906
12820	0	61.3	0.09016332051588688	0.0022349186424686558
15436	0	93.5	-0.0747914677830413	-0.0036003112252922915
27272	0	84.4	-0.1932262632539496	-0.02315281256042842
10396	0	76.5	0.051407566275913266	-0.0005293251552917421
20114	0	74.6	0.01621800866461126	-0.0018183950572608365
17507	0	49.2	0.07960640835005324	0.003927254420827403
16916	0	67.1	0.03506016427045688	0.00041145062674240575
3991	0	78.47399999999995	0.047241068091942	-0.0005512657942071815
11411	0	66.6	0.08370457339286805	0.001806327866450971
[truncated: 21,057 more rows]
