# Supplementary material for: Explaining a series of models by propagating Shapley values
Source: Nat Commun. 2022 Aug 3;13:4512. doi: 10.1038/s41467-022-31384-3 (PMC9349278; doi:10.1038/s41467-022-31384-3)
Supplement: Supplementary file 4 — Source Data File [file 41467_2022_31384_MOESM4_ESM.zip › Source Data/figure6b.csv]

	runtimes	Ablate top 10% positive	Ablate top 10% negative
DeepSHAP	23.53852214	-6.201254	5.696282
IME	410.3006908	-6.3498874	6.1269913
Kernel	153.9517138	-3.0913634	3.8682125
LIME	544.7484574	-4.580495	1.1364002
