# Supplementary material for: Explaining a series of models by propagating Shapley values
Source: Nat Commun. 2022 Aug 3;13:4512. doi: 10.1038/s41467-022-31384-3 (PMC9349278; doi:10.1038/s41467-022-31384-3)
Supplement: Supplementary file 4 — Source Data File [file 41467_2022_31384_MOESM4_ESM.zip › Source Data/figure7b.csv]

	Ablate top 5 positive	Ablate top 5 negative	Runtime
LIME	0.6210508942604065	0.20236261188983917	54.65996050834656
Kernel	2.653954029083252	2.0430424213409424	2835.517834663391
IME	2.6352763175964355	2.0191397666931152	1895.032674074173
DeepSHAP	2.4817070960998535	1.9411896467208862	7.2493977546691895
