# Supplementary material for: Explaining a series of models by propagating Shapley values
Source: Nat Commun. 2022 Aug 3;13:4512. doi: 10.1038/s41467-022-31384-3 (PMC9349278; doi:10.1038/s41467-022-31384-3)
Supplement: Supplementary file 4 — Source Data File [file 41467_2022_31384_MOESM4_ESM.zip › Source Data/figure5d_ablation.csv]

	Number of features ablated	Ablated DeepSHAP output (pos)	Ablated DeepSHAP output (neg)	Ablated DeepSHAP loss (pos)	Ablated IME loss (pos)	Ablated Kernel loss (pos)	Ablated LIME loss (pos)	Ablated DeepSHAP loss (neg)	Ablated IME loss (neg)	Ablated Kernel loss (neg)	Ablated LIME loss (neg)
0	0	0.08488211663300171	0.08488211663300171	0.08488211663300171	0.08488211663300171	0.08488211663300171	0.08488211663300171	0.08488211663300171	0.08488211663300171	0.08488211663300171	0.08488211663300171
1	1	0.15023449338338105	0.10141558544686996	0.05925177721516229	0.06132204304251354	0.06102369995875051	0.0708764270641841	0.1911752797467052	0.1928264734952827	0.19349315555783686	0.15587845245265636
2	2	0.17487298691016623	0.11520141352899373	0.048930058842350264	0.051264505786297376	0.05596581002383027	0.07148868304688949	0.23585197191522456	0.24243505313131028	0.24354827313462737	0.1658594691613107
3	3	0.19778407365296152	0.13215256247925572	0.04319477126054699	0.04639957198221237	0.052065985705528874	0.07313851726084249	0.2795986185826478	0.28229832064150834	0.28683280503493735	0.17681785135605604
4	4	0.2198857020121359	0.1488793853363022	0.040652017045911634	0.04365284951077774	0.049828986381471624	0.07251254787680227	0.31894246631325224	0.32305367838370147	0.3277703364143381	0.18667651002167257
5	5	0.2363826583813934	0.16777056923834607	0.0386389111604658	0.04205723002570448	0.04905383644887479	0.07193674073688452	0.34902036290219984	0.3585910618940834	0.3604507999770576	0.1984473641125951
6	6	0.2479732397342159	0.1797191986546386	0.03767413016763749	0.04099252100850572	0.04813438207592117	0.07221746825438459	0.3750934956567362	0.3817921161754057	0.3832711391947232	0.2067959183859639
7	7	0.2526863865273481	0.1914903687890619	0.03696733506693272	0.03937875492844614	0.04767182625323767	0.07103276947973063	0.3991203044762369	0.4007836428957526	0.4004479554470163	0.2154190053541679
8	8	0.2607258836070541	0.20143214968964457	0.0359510920017201	0.03876050520245917	0.04718031830951804	0.0718871875416953	0.41564262330229396	0.41491287915804426	0.4162688869219273	0.2277841728037456
9	9	0.2665784785923315	0.2116456115934998	0.0351811385670444	0.037913952600676565	0.04691400468052598	0.07093599523301236	0.43133847004175185	0.43111179511691444	0.4349905493496917	0.23912243915302678
10	10	0.2720944614669715	0.22166327497502789	0.034655182397342284	0.03719978258694755	0.04669023204350378	0.07160672367789084	0.44313019469100984	0.4457859891734552	0.4486203721323982	0.2463614942547865
11	11	0.2761398264715972	0.22836574913887306	0.03399150846884004	0.03682661825499963	0.04673151768418029	0.07064383055258076	0.4564538130033761	0.45728988258657044	0.46025127827655526	0.2505311784553342
12	12	0.27965937452451906	0.23358477329695598	0.03374493822426303	0.036712616295204496	0.0466422660802491	0.07032024206081405	0.46579151914129036	0.4667175393488724	0.46997662689210845	0.2554831895324169
13	13	0.2817652598604909	0.23757369079627097	0.03350743944523856	0.03689512294324231	0.04651560508250259	0.07149190673179692	0.4708052714127116	0.4753442791653797	0.4770796515112743	0.26226106836297547
14	14	0.2841389771315735	0.24191712468769402	0.0332585195711581	0.03653563042570022	0.0464506335540209	0.0707091519657406	0.4775956689938903	0.4794448468806222	0.4824119603149593	0.2696235190050211
15	15	0.2870098634652677	0.2464729684749618	0.03328878085469478	0.03631293770080083	0.04631275138026104	0.07185780249943491	0.4839062701072544	0.4856837188652717	0.48965755522809923	0.27401166650257075
16	16	0.28796616592179636	0.2510204300042242	0.03314139654455357	0.036212415055983	0.0462449013129808	0.07022623787343037	0.4898043447090313	0.48988265152368693	0.49548074052855373	0.2778769600132946
17	17	0.2899875227790908	0.25348403039947154	0.033001469480834204	0.035664155963604574	0.04619532915670425	0.07010471988498466	0.494319664738141	0.4942794529236853	0.5013840907057747	0.28216723529528825
18	18	0.29234202379739144	0.25515145461075006	0.03320769588087569	0.03560594025746104	0.04619713117461652	0.06888181464467198	0.4982094294894487	0.5006025925604627	0.5059786400115117	0.2894171479563229
19	19	0.29432441061080317	0.25587463233433666	0.03334575306254556	0.03575911766462377	0.04618834451586008	0.06893001723033376	0.5027302981233224	0.5037248614700511	0.5099904302041978	0.29292234318819826
20	20	0.29526231456175445	0.2579205200728029	0.033152244123106356	0.03514052655073465	0.04615550103248097	0.06885013489419362	0.5063177721211687	0.5063660545041785	0.5103775084875524	0.29790814089612105
21	21	0.2985488910772838	0.2597891400065273	0.03273892721737502	0.035227358405449195	0.04609897729451768	0.06801564415101893	0.5097437142208219	0.5101771050374955	0.5145983154829592	0.3019265310463961
22	22	0.2997904909586068	0.26185403019189835	0.033046348186733666	0.03518789394953637	0.0460667494002264	0.06773840906511759	0.5130050961049274	0.5131445900462568	0.5165121475262567	0.30607368475501423
23	23	0.30070339092117504	0.2625911465091631	0.0329253968790872	0.035430489489488536	0.04604192151641473	0.06791878065024502	0.5145256147105247	0.515401874457486	0.5188804285507649	0.30998572797048835
24	24	0.30042779159283967	0.2643832242107019	0.032757236603938505	0.035685161547735336	0.046023578929714856	0.06815830885467586	0.5172809635289013	0.5169219641229138	0.5213293619696051	0.31610433545452543
25	25	0.3022128060576797	0.26540910290926695	0.03278889673057711	0.035713995909667576	0.04598560345452279	0.069134932164161	0.51971660193149	0.5179449504315853	0.5224757222943008	0.32122825408005157
26	26	0.30320000013386017	0.2666989834327251	0.03313511299813399	0.03551219929213403	0.04597037455998361	0.06957284200849244	0.5216126055195928	0.5194477433236316	0.5256003496367484	0.3237854940837715
27	27	0.303791688350233	0.2675297372192144	0.033945121553260835	0.03578910006524529	0.04595692436024547	0.06929655373154674	0.5238563311509788	0.5209319972964004	0.5268059218730777	0.3268166393020656
28	28	0.304648222779826	0.26651493106782437	0.03403762081312016	0.03584045658499235	0.0459387472840026	0.06915652841120026	0.5246080994047224	0.5212378394324333	0.5293609944153577	0.32908567456761373
29	29	0.30585069668645154	0.2662098996844143	0.03438253694662126	0.035904618838307215	0.045949617054546255	0.06941628228558692	0.5254994275607169	0.5218560252543539	0.5291057919245213	0.3318901670970954
30	30	0.3056529978047765	0.2666799318753183	0.03415490772080375	0.03600403905488202	0.045953437564196065	0.06881895633612294	0.5262979355994613	0.5220475311838091	0.5295389071013779	0.3346084976736456
31	31	0.3056817899834714	0.26806858599185945	0.03409948074782733	0.03603470322451904	0.04593867482454516	0.06947493937052786	0.5281414572298527	0.5241713529191911	0.5298398318942636	0.3373885980355553
32	32	0.30730578078271353	0.26862279553711416	0.03411161281581735	0.03588804541886202	0.04592931372788735	0.06885397417005151	0.5273217644486576	0.5243698138073086	0.5312890254873782	0.33974702689331027
33	33	0.308112197595241	0.2686655607037246	0.03412247612146894	0.036053300482133635	0.04592795645655133	0.06979909446334932	0.5276658110003919	0.5261410883571953	0.5321592039614916	0.341221410416998
34	34	0.30915114835987334	0.26929184252396227	0.03405001018586336	0.03610243742392049	0.045924832637654615	0.07033581994130508	0.5277030474785716	0.5265932777021081	0.5317657364513725	0.34105721878726036
35	35	0.3093179578521813	0.26890245416015385	0.0340405609869631	0.036266983953450106	0.04592594923009165	0.0703585851470707	0.5283002450559289	0.5260428841663525	0.5322724771238864	0.34330530998064207
36	36	0.3092347470522218	0.2690743098873645	0.03397668986953795	0.0361304215672717	0.04591177237895317	0.07077948396571446	0.5292857164163143	0.5240972969504073	0.5322739129625261	0.34517130404990165
37	37	0.31081644682600745	0.26923011243902145	0.03398346878471784	0.036084415967779934	0.04591177237895317	0.0708808224251261	0.529299881875515	0.52461017716676	0.5332658784622326	0.3481720947814174
38	38	0.31064702716624015	0.26951779097877443	0.034031778548145666	0.03593492181153852	0.04590649545728229	0.07165211791812907	0.530899347608909	0.5243298820909112	0.5341536143803969	0.3510570877892897
39	39	0.31115955686158847	0.26993105216138064	0.03398197005083785	0.03586439546509064	0.045905810488620774	0.07084749420371372	0.5318119199108332	0.5243722836244852	0.5341183277433739	0.351194853508845
40	40	0.3110353704745357	0.27006709565408527	0.03398856329929549	0.036039047848287736	0.045905810488620774	0.07099965852993774	0.5323230420332402	0.5235320080760867	0.5339453860865906	0.3513631684202701
41	41	0.3105598099452618	0.2702843972668052	0.034019437489216216	0.03619370476933546	0.04590572049398906	0.07003924117499263	0.5312081605382264	0.5212650636350736	0.5340137097043917	0.3522644046563655
42	42	0.3103474679059291	0.2701928008245304	0.03410291221237276	0.03617641214941977	0.04590572049398906	0.07076241402036976	0.53005311819911	0.5205530240787193	0.5342418873747811	0.354506118720863
43	43	0.31004413424790256	0.2711375814508647	0.03396003568416927	0.03612454686671845	0.045903315719449896	0.07040200477698817	0.5292904913965613	0.5201833029361441	0.5342776248631999	0.35578259013500063
44	44	0.3096826466459606	0.2710667833117768	0.034012247027945704	0.036121280195744475	0.045903315719449896	0.06978995666181435	0.5279891805779189	0.5196487938752398	0.5343114159023389	0.35682269030576574
45	45	0.3096850898170669	0.27132032669987527	0.03401861538249068	0.036126303524099054	0.04590279577556066	0.06958185448381118	0.5281779328100383	0.5180623634243384	0.5341178589267657	0.35849827571352944
46	46	0.3100159852668003	0.27155985989514736	0.0342077785290312	0.03612606162796146	0.045902182798599825	0.07021598558977712	0.5280018950663506	0.5179399163061753	0.5342560363886878	0.3617694602455013
47	47	0.3099243995454453	0.27137970085721463	0.03406847436795943	0.03613508434346295	0.045902182798599825	0.07065001287969062	0.5285706500783562	0.5172734299683943	0.5339262818451971	0.3621808219230734
48	48	0.30976644612455856	0.2708092160308734	0.03407213308033533	0.03613949423455051	0.045902182798599825	0.07062373920023673	0.528123576875776	0.5176691343160346	0.5338758890423924	0.36174337630392983
49	49	0.30829629421190474	0.2710942762000486	0.03407594278571196	0.036138159414607796	0.045902182798599825	0.07096791115327505	0.5274128237590193	0.517347188374959	0.5336890169549734	0.3632748409486376
50	50	0.3081488519166887	0.27135959016066047	0.03412661805865355	0.036138159414607796	0.045902182798599825	0.0710256261403556	0.5266778603345156	0.5174001661902293	0.5338190249763429	0.36433553411997854
51	51	0.3078576835943677	0.2710479004262015	0.03412661805865355	0.036138159414607796	0.045902182798599825	0.07097735122911399	0.5256581206675619	0.5169560584584251	0.5339161997009069	0.36428472867794337
52	52	0.30770284789337893	0.2711211688714102	0.03412661805865355	0.036138159414607796	0.045902182798599825	0.07090919920947636	0.5239902558550239	0.5165441185766831	0.5341294038891792	0.36604988551698625
53	53	0.3077093542050861	0.2710964978476986	0.034013969809981066	0.036138159414607796	0.045902182798599825	0.07094094111939193	0.5240179449096322	0.5163174025332555	0.5341830608118325	0.36666644185734915
54	54	0.3077087559122883	0.2706481244312599	0.034013969809981066	0.036138159414607796	0.045902182798599825	0.0709618669914198	0.5235210953317583	0.5166050198255107	0.5339429151657968	0.36671438860613853
55	55	0.3075461620707356	0.27072402654308825	0.034013969809981066	0.036138159414607796	0.045902182798599825	0.07081355940905633	0.52302123731561	0.5162757448600606	0.533977113449946	0.36714158017374576
56	56	0.3077874379894056	0.2705927420118824	0.034013969809981066	0.036138159414607796	0.045902182798599825	0.070795080839016	0.5227763283569365	0.5177066118204966	0.5339942575488239	0.36785678383987397
57	57	0.3077874379894056	0.2705806097285822	0.034013969809981066	0.036138159414607796	0.045902182798599825	0.07082462272193515	0.5223443184662611	0.5175930384779349	0.5340136570893228	0.3679633785430342
58	58	0.30778416780478435	0.27052291125711053	0.033996632487745954	0.036138159414607796	0.045902182798599825	0.07081492376170354	0.5224480912480504	0.5176347180688754	0.5336165478546172	0.3682764082681388
59	59	0.30778416780478435	0.2704086948083714	0.033996632487745954	0.036138159414607796	0.045902182798599825	0.07081271908833878	0.5225762385446578	0.5174576585637406	0.533611633328721	0.3685105234207585
60	60	0.30775037960059126	0.2702457577353343	0.033996632487745954	0.036138159414607796	0.045902182798599825	0.07084034127678024	0.5223208962604403	0.5172902293121442	0.5336223871391267	0.36790673719067124
61	61	0.30775037960059126	0.2700448577692732	0.033996632487745954	0.036138159414607796	0.045902182798599825	0.0708443001055275	0.522225002001971	0.5172500509889797	0.5336300108600408	0.36803257999848576
62	62	0.30775037960059126	0.2700463671693578	0.033996632487745954	0.036138159414607796	0.045902182798599825	0.07082480631332146	0.5218073558453471	0.5175737108411267	0.5336359899099916	0.36756046349834653
63	63	0.30775037960059126	0.2700270653376356	0.033996632487745954	0.036138159414607796	0.045902182798599825	0.0708246454622713	0.5216581999976188	0.5174224395779893	0.5336984810829163	0.36756169362273067
64	64	0.30775037960059126	0.26986318358313294	0.033996632487745954	0.036138159414607796	0.045902182798599825	0.0708246454622713	0.5215792667120696	0.5174928102577105	0.5336984810829163	0.36756918355356905
65	65	0.30775037960059126	0.2697726025460288	0.033996632487745954	0.036138159414607796	0.045902182798599825	0.0708246454622713	0.5213582536634058	0.5175010176347569	0.5336984810829163	0.367457042244263
66	66	0.30775037960059126	0.26988035480026157	0.033996632487745954	0.036138159414607796	0.045902182798599825	0.0708246454622713	0.5212075612340122	0.5175079913744703	0.5337285265251994	0.367457042244263
67	67	0.30775037960059126	0.2699427907774225	0.033996632487745954	0.036138159414607796	0.045902182798599825	0.07082725307048532	0.5207656377200037	0.5174989458369091	0.5337265920005738	0.367457042244263
68	68	0.30775037960059126	0.26992415521014484	0.033996632487745954	0.036138159414607796	0.045902182798599825	0.07082725307048532	0.5207359299641102	0.5174720920817927	0.5337358582206071	0.367457042244263
69	69	0.30788599399573285	0.26993236667383463	0.033996632487745954	0.036138159414607796	0.045902182798599825	0.07082725307048532	0.5207181519437581	0.5174693116107956	0.5337358582206071	0.367457042244263
70	70	0.30788599399573285	0.26990637246053667	0.033996632487745954	0.036138159414607796	0.045902182798599825	0.07082725307048532	0.5206492705550044	0.5174693116107956	0.5337358582206071	0.367457042244263
71	71	0.30788599399573285	0.2698806167775765	0.033996632487745954	0.036138159414607796	0.045902182798599825	0.07082725307048532	0.5205592124685645	0.5174693116107956	0.5337358582206071	0.367457042244263
72	72	0.30788599399573285	0.2698677413510159	0.033996632487745954	0.036138159414607796	0.045902182798599825	0.07082725307048532	0.5203974790703505	0.5174640334350988	0.5337358582206071	0.367457042244263
73	73	0.30788599399573285	0.26982932866644116	0.033996632487745954	0.036138159414607796	0.045902182798599825	0.07082725307048532	0.5203916426878422	0.5174640334350988	0.5337358582206071	0.367457042244263
74	74	0.30788599399573285	0.26982932866644116	0.033996632487745954	0.036138159414607796	0.045902182798599825	0.07082725307048532	0.5203844793755561	0.5174640334350988	0.5337358582206071	0.367457042244263
75	75	0.30788599399573285	0.26982932866644116	0.033996632487745954	0.036138159414607796	0.045902182798599825	0.07082725307048532	0.5203896958511323	0.5174631330845878	0.5337034024335444	0.367457042244263
76	76	0.30788599399573285	0.26982932866644116	0.033996632487745954	0.036138159414607796	0.045902182798599825	0.07082725307048532	0.5203607706930489	0.5174631330845878	0.5337034024335444	0.367457042244263
77	77	0.30788599399573285	0.26982932866644116	0.033996632487745954	0.036138159414607796	0.045902182798599825	0.07082725307048532	0.5203404037114233	0.5174631330845878	0.5337034024335444	0.367457042244263
78	78	0.30788599399573285	0.26983255658019334	0.033996632487745954	0.036138159414607796	0.045902182798599825	0.07082725307048532	0.5203404037114233	0.5174631330845878	0.5337034024335444	0.367457042244263
79	79	0.30788599399573285	0.26983255658019334	0.033996632487745954	0.036138159414607796	0.045902182798599825	0.07082725307048532	0.5203404037114233	0.5174631330845878	0.5337034024335444	0.367457042244263
80	80	0.30788599399573285	0.26983255658019334	0.033996632487745954	0.036138159414607796	0.045902182798599825	0.07082725307048532	0.5203404037114233	0.5174631330845878	0.5337034024335444	0.367457042244263
81	81	0.30788599399573285	0.2698434720048681	0.033996632487745954	0.036138159414607796	0.045902182798599825	0.07082725307048532	0.5203404037114233	0.5174631330845878	0.5337034024335444	0.367457042244263
82	82	0.30788599399573285	0.2698434720048681	0.033996632487745954	0.036138159414607796	0.045902182798599825	0.07082725307048532	0.5203404037114233	0.5174631330845878	0.5337034024335444	0.367457042244263
83	83	0.30788599399573285	0.2698434720048681	0.033996632487745954	0.036138159414607796	0.045902182798599825	0.07082725307048532	0.5203404037114233	0.5174631330845878	0.5337034024335444	0.367457042244263
84	84	0.30788599399573285	0.2698434720048681	0.033996632487745954	0.036138159414607796	0.045902182798599825	0.07082725307048532	0.5203404037114233	0.5174631330845878	0.5337034024335444	0.367457042244263
85	85	0.30788599399573285	0.2698434720048681	0.033996632487745954	0.036138159414607796	0.045902182798599825	0.07082725307048532	0.5203404037114233	0.5174631330845878	0.5337034024335444	0.367457042244263
86	86	0.30788599399573285	0.2698434720048681	0.033996632487745954	0.036138159414607796	0.045902182798599825	0.07082725307048532	0.5203404037114233	0.5174631330845878	0.5337034024335444	0.367457042244263
87	87	0.30788599399573285	0.2698434720048681	0.033996632487745954	0.036138159414607796	0.045902182798599825	0.07082725307048532	0.5203404037114233	0.5174631330845878	0.5337034024335444	0.367457042244263
88	88	0.30788599399573285	0.2698434720048681	0.033996632487745954	0.036138159414607796	0.045902182798599825	0.07082725307048532	0.5203404037114233	0.5174631330845878	0.5337034024335444	0.367457042244263
89	89	0.30788599399573285	0.2698434720048681	0.033996632487745954	0.036138159414607796	0.045902182798599825	0.07082725307048532	0.5203404037114233	0.5174631330845878	0.5337034024335444	0.367457042244263
90	90	0.30788599399573285	0.2698434720048681	0.033996632487745954	0.036138159414607796	0.045902182798599825	0.07082725307048532	0.5203404037114233	0.5174631330845878	0.5337034024335444	0.367457042244263
91	91	0.30788599399573285	0.2698434720048681	0.033996632487745954	0.036138159414607796	0.045902182798599825	0.07082725307048532	0.5203404037114233	0.5174631330845878	0.5337034024335444	0.367457042244263
92	92	0.30788599399573285	0.2698434720048681	0.033996632487745954	0.036138159414607796	0.045902182798599825	0.07082725307048532	0.5203404037114233	0.5174631330845878	0.5337034024335444	0.367457042244263
93	93	0.30788599399573285	0.2698434720048681	0.033996632487745954	0.036138159414607796	0.045902182798599825	0.07082725307048532	0.5203404037114233	0.5174631330845878	0.5337034024335444	0.367457042244263
94	94	0.30788599399573285	0.2698434720048681	0.033996632487745954	0.036138159414607796	0.045902182798599825	0.07082725307048532	0.5203404037114233	0.5174631330845878	0.5337034024335444	0.367457042244263
95	95	0.30788599399573285	0.2698434720048681	0.033996632487745954	0.036138159414607796	0.045902182798599825	0.07082725307048532	0.5203404037114233	0.5174631330845878	0.5337034024335444	0.367457042244263
96	96	0.30788599399573285	0.2698434720048681	0.033996632487745954	0.036138159414607796	0.045902182798599825	0.07082725307048532	0.5203404037114233	0.5174631330845878	0.5337034024335444	0.367457042244263
97	97	0.30788599399573285	0.2698434720048681	0.033996632487745954	0.036138159414607796	0.045902182798599825	0.07082725307048532	0.5203404037114233	0.5174631330845878	0.5337034024335444	0.367457042244263
98	98	0.30788599399573285	0.2698434720048681	0.033996632487745954	0.036138159414607796	0.045902182798599825	0.07082725307048532	0.5203404037114233	0.5174631330845878	0.5337034024335444	0.367457042244263
99	99	0.30788599399573285	0.2698434720048681	0.033996632487745954	0.036138159414607796	0.045902182798599825	0.07082725307048532	0.5203404037114233	0.5174631330845878	0.5337034024335444	0.367457042244263
100	100	0.30788599399573285	0.2698434720048681	0.033996632487745954	0.036138159414607796	0.045902182798599825	0.07082725307048532	0.5203404037114233	0.5174631330845878	0.5337034024335444	0.367457042244263
101	101	0.30788599399573285	0.2698434720048681	0.033996632487745954	0.036138159414607796	0.045902182798599825	0.07082725307048532	0.5203404037114233	0.5174631330845878	0.5337034024335444	0.367457042244263
102	102	0.30788599399573285	0.2698434720048681	0.033996632487745954	0.036138159414607796	0.045902182798599825	0.07082725307048532	0.5203404037114233	0.5174631330845878	0.5337034024335444	0.367457042244263
103	103	0.30788599399573285	0.2698434720048681	0.033996632487745954	0.036138159414607796	0.045902182798599825	0.07082725307048532	0.5203404037114233	0.5174631330845878	0.5337034024335444	0.367457042244263
104	104	0.30788599399573285	0.2698434720048681	0.033996632487745954	0.036138159414607796	0.045902182798599825	0.07082725307048532	0.5203404037114233	0.5174631330845878	0.5337034024335444	0.367457042244263
105	105	0.30788599399573285	0.2698434720048681	0.033996632487745954	0.036138159414607796	0.045902182798599825	0.07082725307048532	0.5203404037114233	0.5174631330845878	0.5337034024335444	0.367457042244263
106	106	0.30788599399573285	0.2698434720048681	0.033996632487745954	0.036138159414607796	0.045902182798599825	0.07082725307048532	0.5203404037114233	0.5174631330845878	0.5337034024335444	0.367457042244263
107	107	0.30788599399573285	0.2698434720048681	0.033996632487745954	0.036138159414607796	0.045902182798599825	0.07082725307048532	0.5203404037114233	0.5174631330845878	0.5337034024335444	0.367457042244263
108	108	0.30788599399573285	0.2698434720048681	0.033996632487745954	0.036138159414607796	0.045902182798599825	0.07082725307048532	0.5203404037114233	0.5174631330845878	0.5337034024335444	0.367457042244263
109	109	0.30788599399573285	0.2698434720048681	0.033996632487745954	0.036138159414607796	0.045902182798599825	0.07082725307048532	0.5203404037114233	0.5174631330845878	0.5337034024335444	0.367457042244263
110	110	0.30788599399573285	0.2698434720048681	0.033996632487745954	0.036138159414607796	0.045902182798599825	0.07082725307048532	0.5203404037114233	0.5174631330845878	0.5337034024335444	0.367457042244263
111	111	0.30788599399573285	0.2698434720048681	0.033996632487745954	0.036138159414607796	0.045902182798599825	0.07082725307048532	0.5203404037114233	0.5174631330845878	0.5337034024335444	0.367457042244263
112	112	0.30788599399573285	0.2698434720048681	0.033996632487745954	0.036138159414607796	0.045902182798599825	0.07082725307048532	0.5203404037114233	0.5174631330845878	0.5337034024335444	0.367457042244263
113	113	0.30788599399573285	0.2698434720048681	0.033996632487745954	0.036138159414607796	0.045902182798599825	0.07082725307048532	0.5203404037114233	0.5174631330845878	0.5337034024335444	0.367457042244263
114	114	0.30788599399573285	0.2698434720048681	0.033996632487745954	0.036138159414607796	0.045902182798599825	0.07082725307048532	0.5203404037114233	0.5174631330845878	0.5337034024335444	0.367457042244263
115	115	0.30788599399573285	0.2698434720048681	0.033996632487745954	0.036138159414607796	0.045902182798599825	0.07082725307048532	0.5203404037114233	0.5174631330845878	0.5337034024335444	0.367457042244263
116	116	0.30788599399573285	0.2698434720048681	0.033996632487745954	0.036138159414607796	0.045902182798599825	0.07082725307048532	0.5203404037114233	0.5174631330845878	0.5337034024335444	0.367457042244263
117	117	0.30788599399573285	0.2698434720048681	0.033996632487745954	0.036138159414607796	0.045902182798599825	0.07082725307048532	0.5203404037114233	0.5174631330845878	0.5337034024335444	0.367457042244263
118	118	0.30788599399573285	0.2698434720048681	0.033996632487745954	0.036138159414607796	0.045902182798599825	0.07082725307048532	0.5203404037114233	0.5174631330845878	0.5337034024335444	0.367457042244263
119	119	0.30788599399573285	0.2698434720048681	0.033996632487745954	0.036138159414607796	0.045902182798599825	0.07082725307048532	0.5203404037114233	0.5174631330845878	0.5337034024335444	0.367457042244263
120	120	0.30788599399573285	0.2698434720048681	0.033996632487745954	0.036138159414607796	0.045902182798599825	0.07082725307048532	0.5203404037114233	0.5174631330845878	0.5337034024335444	0.367457042244263
121	121	0.30788599399573285	0.2698434720048681	0.033996632487745954	0.036138159414607796	0.045902182798599825	0.07082725307048532	0.5203404037114233	0.5174631330845878	0.5337034024335444	0.367457042244263
122	122	0.30788599399573285	0.2698434720048681	0.033996632487745954	0.036138159414607796	0.045902182798599825	0.07082725307048532	0.5203404037114233	0.5174631330845878	0.5337034024335444	0.367457042244263
123	123	0.30788599399573285	0.2698434720048681	0.033996632487745954	0.036138159414607796	0.045902182798599825	0.07082725307048532	0.5203404037114233	0.5174631330845878	0.5337034024335444	0.367457042244263
124	124	0.30788599399573285	0.2698434720048681	0.033996632487745954	0.036138159414607796	0.045902182798599825	0.07082725307048532	0.5203404037114233	0.5174631330845878	0.5337034024335444	0.367457042244263
125	125	0.30788599399573285	0.2698434720048681	0.033996632487745954	0.036138159414607796	0.045902182798599825	0.07082725307048532	0.5203404037114233	0.5174631330845878	0.5337034024335444	0.367457042244263
126	126	0.30788599399573285	0.2698434720048681	0.033996632487745954	0.036138159414607796	0.045902182798599825	0.07082725307048532	0.5203404037114233	0.5174631330845878	0.5337034024335444	0.367457042244263
127	127	0.30788599399573285	0.2698434720048681	0.033996632487745954	0.036138159414607796	0.045902182798599825	0.07082725307048532	0.5203404037114233	0.5174631330845878	0.5337034024335444	0.367457042244263
128	128	0.30788599399573285	0.2698434720048681	0.033996632487745954	0.036138159414607796	0.045902182798599825	0.07082725307048532	0.5203404037114233	0.5174631330845878	0.5337034024335444	0.367457042244263
129	129	0.30788599399573285	0.2698434720048681	0.033996632487745954	0.036138159414607796	0.045902182798599825	0.07082725307048532	0.5203404037114233	0.5174631330845878	0.5337034024335444	0.367457042244263
130	130	0.30788599399573285	0.2698434720048681	0.033996632487745954	0.036138159414607796	0.045902182798599825	0.07082725307048532	0.5203404037114233	0.5174631330845878	0.5337034024335444	0.367457042244263
131	131	0.30788599399573285	0.2698434720048681	0.033996632487745954	0.036138159414607796	0.045902182798599825	0.07082725307048532	0.5203404037114233	0.5174631330845878	0.5337034024335444	0.367457042244263
132	132	0.30788599399573285	0.2698434720048681	0.033996632487745954	0.036138159414607796	0.045902182798599825	0.07082725307048532	0.5203404037114233	0.5174631330845878	0.5337034024335444	0.367457042244263
133	133	0.30788599399573285	0.2698434720048681	0.033996632487745954	0.036138159414607796	0.045902182798599825	0.07082725307048532	0.5203404037114233	0.5174631330845878	0.5337034024335444	0.367457042244263
134	134	0.30788599399573285	0.2698434720048681	0.033996632487745954	0.036138159414607796	0.045902182798599825	0.07082725307048532	0.5203404037114233	0.5174631330845878	0.5337034024335444	0.367457042244263
135	135	0.30788599399573285	0.2698434720048681	0.033996632487745954	0.036138159414607796	0.045902182798599825	0.07082725307048532	0.5203404037114233	0.5174631330845878	0.5337034024335444	0.367457042244263
136	136	0.30788599399573285	0.2698434720048681	0.033996632487745954	0.036138159414607796	0.045902182798599825	0.07082725307048532	0.5203404037114233	0.5174631330845878	0.5337034024335444	0.367457042244263
137	137	0.30788599399573285	0.2698434720048681	0.033996632487745954	0.036138159414607796	0.045902182798599825	0.07082725307048532	0.5203404037114233	0.5174631330845878	0.5337034024335444	0.367457042244263
138	138	0.30788599399573285	0.2698434720048681	0.033996632487745954	0.036138159414607796	0.045902182798599825	0.07082725307048532	0.5203404037114233	0.5174631330845878	0.5337034024335444	0.367457042244263
139	139	0.30788599399573285	0.2698434720048681	0.033996632487745954	0.036138159414607796	0.045902182798599825	0.07082725307048532	0.5203404037114233	0.5174631330845878	0.5337034024335444	0.367457042244263
140	140	0.30788599399573285	0.2698434720048681	0.033996632487745954	0.036138159414607796	0.045902182798599825	0.07082725307048532	0.5203404037114233	0.5174631330845878	0.5337034024335444	0.367457042244263
141	141	0.30788599399573285	0.2698434720048681	0.033996632487745954	0.036138159414607796	0.045902182798599825	0.07082725307048532	0.5203404037114233	0.5174631330845878	0.5337034024335444	0.367457042244263
142	142	0.30788599399573285	0.2698434720048681	0.033996632487745954	0.036138159414607796	0.045902182798599825	0.07082725307048532	0.5203404037114233	0.5174631330845878	0.5337034024335444	0.367457042244263
143	143	0.30788599399573285	0.2698434720048681	0.033996632487745954	0.036138159414607796	0.045902182798599825	0.07082725307048532	0.5203404037114233	0.5174631330845878	0.5337034024335444	0.367457042244263
144	144	0.30788599399573285	0.2698434720048681	0.033996632487745954	0.036138159414607796	0.045902182798599825	0.07082725307048532	0.5203404037114233	0.5174631330845878	0.5337034024335444	0.367457042244263
145	145	0.30788599399573285	0.2698434720048681	0.033996632487745954	0.036138159414607796	0.045902182798599825	0.07082725307048532	0.5203404037114233	0.5174631330845878	0.5337034024335444	0.367457042244263
146	146	0.30788599399573285	0.2698434720048681	0.033996632487745954	0.036138159414607796	0.045902182798599825	0.07082725307048532	0.5203404037114233	0.5174631330845878	0.5337034024335444	0.367457042244263
147	147	0.30788599399573285	0.2698434720048681	0.033996632487745954	0.036138159414607796	0.045902182798599825	0.07082725307048532	0.5203404037114233	0.5174631330845878	0.5337034024335444	0.367457042244263
148	148	0.30788599399573285	0.2698434720048681	0.033996632487745954	0.036138159414607796	0.045902182798599825	0.07082725307048532	0.5203404037114233	0.5174631330845878	0.5337034024335444	0.367457042244263
149	149	0.30788599399573285	0.2698434720048681	0.033996632487745954	0.036138159414607796	0.045902182798599825	0.07082725307048532	0.5203404037114233	0.5174631330845878	0.5337034024335444	0.367457042244263
150	150	0.30788599399573285	0.2698434720048681	0.033996632487745954	0.036138159414607796	0.045902182798599825	0.07082725307048532	0.5203404037114233	0.5174631330845878	0.5337034024335444	0.367457042244263
151	151	0.30788599399573285	0.2698434720048681	0.033996632487745954	0.036138159414607796	0.045902182798599825	0.07082725307048532	0.5203404037114233	0.5174631330845878	0.5337034024335444	0.367457042244263
152	152	0.30788599399573285	0.2698434720048681	0.033996632487745954	0.036138159414607796	0.045902182798599825	0.07082725307048532	0.5203404037114233	0.5174631330845878	0.5337034024335444	0.367457042244263
153	153	0.30788599399573285	0.2698434720048681	0.033996632487745954	0.036138159414607796	0.045902182798599825	0.07082725307048532	0.5203404037114233	0.5174631330845878	0.5337034024335444	0.367457042244263
