# Supplementary material for: Explaining a series of models by propagating Shapley values
Source: Nat Commun. 2022 Aug 3;13:4512. doi: 10.1038/s41467-022-31384-3 (PMC9349278; doi:10.1038/s41467-022-31384-3)
Supplement: Supplementary file 4 — Source Data File [file 41467_2022_31384_MOESM4_ESM.zip › Source Data/figure3c_attr_general_baselines.csv]

	age	sex_isFemale	systolic_blood_pressure	sedimentation_rate	serum_albumin	hematocrit
0	0.3350746107344251	0.0748388857202398	0.06480840869723273	0.0027216085519895183	0.0005337321523833086	0.00026310398525686545
1	0.2920102227310908	0.06795128684345811	0.12130659450978538	0.0142348073106933	0.028381245231001828	0.004438250310870887
2	0.3401744704840241	0.07535654746631634	-0.011486941215472344	0.013159663946736268	-0.017134190683671228	0.02068040930045531
3	0.2693445580754893	0.059832154572106284	-0.019711677489597457	0.05218428219286253	0.08075344493596072	0.011512240750047815
4	0.1916974204601272	0.06203536620586645	0.04716130399628174	0.0245916706514579	0.06375618567710079	0.020279480493531035
5	0.21654151006729144	0.08778885761683083	-0.0048184041168016275	0.014989395173548898	-0.014476661784256783	-0.00445262405231111
6	0.2636979410237023	0.0787656279377309	0.02061411225465393	0.031152272656290954	-0.0026056854456505884	-0.004817829664631039
7	0.22430478728249406	0.07408358275510377	0.04696607758107764	0.003995193240372408	-0.002178551231195611	-0.017382629806000676
8	0.2868385853425864	0.06135599532818343	0.05683095783660671	0.015551311467711694	0.054598701587523744	0.03267983594586295
9	0.2379155161767267	0.0763885101911603	0.030257912782054464	-0.012048602662015217	0.06335985668328384	0.006541564904291612
10	0.23431662848266877	0.0776447720187821	0.03586568714988082	-0.013076001944723333	0.030280439790685666	0.045502417443859126
11	0.3215484208870519	0.0764546209885672	-0.0031318012220561513	-0.010216786916954237	0.02776046624940168	0.027440272872811203
12	0.24854285149265973	0.055858131491798434	0.041364433539319886	0.02738275297348944	0.0990542183778959	0.0011680365122188302
13	0.19373698771539563	0.05265202570157611	-0.018889776264336078	0.029202700857353395	0.04532738597437955	-0.014275236943345336
14	0.2130538594319933	0.06856225644694067	-0.01541946336463641	-0.02020225439575796	-0.1919873006362057	0.014185468909015562
15	0.27514474921886095	0.07827942135939092	-0.007394807785058641	-0.015226473427546494	0.00018021238695451567	-0.000154107812780388
16	0.23893912817082677	0.0637735955545726	0.01025992658687233	-0.006723308214617637	0.05094902554106581	0.03443266299846949
17	0.3045165671666231	0.07573348911228477	0.04960685602468209	-0.026903554873966756	0.016322196770479823	-0.005601898281983513
18	0.23238893091460996	0.0779405752545456	0.04835978940134402	0.024509446692465103	0.04031492145112834	0.005681308728840952
19	0.29561813759231154	0.07160497014746148	0.006727017522337351	0.004310229510483323	0.017841106748652826	-0.00018713365437068164
20	0.274016999695874	0.08300723656648437	0.0055684282990568264	-0.007010490508804593	0.0006050492930269491	0.005457440087295354
21	0.3143402435913696	0.08064430073465294	-0.012630629416938417	0.02605151366224559	0.0017917019889503987	-0.004650981348147172
22	0.3253137016229606	0.0778903921459453	0.053172202911444165	-0.024708114485814194	0.02320833500877369	0.03841437325549669
23	0.24580581663081358	0.08454126562964091	0.0010273104544865758	0.07034152159511432	0.0013918719277800974	0.00043263692803642085
24	0.30537973767222243	0.06314421921055753	0.030550443255005576	-0.02672433947425324	0.0016172211213094391	0.01711150573020775
25	0.2583583789102357	0.07488178627469844	0.07241410436229384	-0.0010220419374906153	0.0023198765010177514	0.031182929952596673
26	0.30943747595951726	0.07272529639136499	0.03680752587204275	0.011037021665041866	0.038537027382439595	-0.003831708618950212
27	0.2615990316366332	0.0776260470580513	0.12156221585689612	0.006633797285347786	-0.03703664093873192	0.005795676677720653
28	0.28985279064143177	0.07361857244504531	-0.007813357475696696	0.048895515506689705	0.02871634347413834	-0.015875843651124065
29	0.19416919693679563	0.08294760575746735	-0.012430882678887234	0.07398696361742971	0.0005124132404884025	0.004734000599203329
30	0.30186722532520205	0.08041990836432719	0.04463996698768941	-0.024555657536242954	-0.014607365112509702	0.015993375595790466
31	0.23415670162906177	0.06647435225344495	0.00970239156040271	-0.028353955516932802	-0.0001855448650521289	0.037565851586870994
32	0.2840026787805065	0.07391865789312096	-0.015775930440186065	0.03050511192649229	0.04508290401452478	0.005029739880845127
33	0.22058524989965325	0.08353304095736339	0.056531838661997715	0.003350438658341771	0.001307703668425791	0.016801203755142657
34	0.2820708290818653	0.07268051306392394	0.0559176563641254	0.0023833811134477243	-0.003771763576462217	-0.009048361156814858
35	0.3032122165558732	0.07194239803125874	-0.02380980363412006	0.027026805579869015	0.002025907743087324	-0.009755415782696827
36	0.34754653837707195	0.05871643249535824	0.024636882614121988	0.004086034523589904	0.03786981752243531	-0.009695210157925419
37	0.3096141400851903	0.0767465298122571	0.056381269086593154	0.006650790512689684	0.001739376555794391	-0.005429087186055033
38	0.25722510695504436	0.07946286706751796	0.01011161539271574	0.02425773362432458	-0.0215785854382424	0.0002531592754599417
39	0.24059690172191853	0.08099799262247404	0.09011970378739259	-0.039358760978830204	0.007214964226527357	-0.0014992060863441806
40	0.29923189648757736	0.07301571788980248	0.015587328643227807	-0.0421719993885944	0.021377004423711637	0.01759121467275282
41	0.3254662038074843	0.07792584983709556	-0.019703409140427734	0.04527507479684005	0.0007211667693843615	-0.0005183199681128251
42	0.293163308242968	0.08397738974723636	-0.00510504316875296	-0.01810671935404357	-0.04363713662944882	0.0196956422938247
43	0.21544380251936784	0.07010351226257483	0.013756661200091065	0.009962254798218209	0.006143668524931991	0.030182024307324196
44	0.3265870810918143	0.05749348449440162	0.05233599825748643	-0.021159685201349462	-0.03720845544553708	0.004790830297499705
45	0.17855835531957162	0.05608649738800935	0.048742448191243785	0.07671458247630632	0.006505062068224261	-0.004876202388682065
46	0.2628875689268091	0.07142258580449837	0.10036569547670555	0.03375946008643734	0.018569619091120954	0.026858342416930026
47	0.2546974553255113	0.08223276769846459	0.002175883744790596	0.0219209165964659	0.006529105480159479	0.0057582440452994205
48	0.24423712238009418	0.0696752866787099	0.036965488582015496	0.021370787580465893	-0.0011780288831555609	0.01882485211282805
49	0.22201509036791198	0.07626844052483948	0.03462721354647678	0.015774262800620643	0.0059617580504075915	-0.024581624746038457
50	0.1992001211294388	0.08592765530008267	-0.01834443673924468	-0.027851851559413044	0.01990978946732738	-0.017503153509378786
51	0.30323663289049246	0.07982001194373722	0.03261951572493278	0.015689870801244815	-0.0031595251554482483	0.02147225101031213
52	0.18285188266837427	0.04215862282351681	0.06391824997929468	0.06139840491279896	0.008243498238923765	-0.014259448094177648
53	0.2681413588767429	0.0775825626591315	0.14170442076949946	-0.012010395109416292	-0.043858170714096686	0.029544756869245792
54	0.29077158292099037	0.06217098976662226	0.001004890480914925	0.08078082302447062	0.012115444573482044	-0.00589982014540362
55	0.2210911932339321	0.07824137138472918	0.07894006145543303	-0.019801009199195387	-0.015933438851531378	0.013062404878429875
56	0.3091355317790753	0.07060503636454335	0.010278192708254131	0.06915188315729359	0.013694783477901542	-0.02456235562356645
57	0.2558744865494225	0.08314705885412042	0.011685580578980392	-0.02493654749757297	-0.04354264695415408	0.019370872073303274
58	0.23408861383740123	0.08267603837402494	0.06706005143164695	-0.036986005849432464	-0.08370372356995891	0.07145791878961857
59	0.2662393781590834	0.07292998222627488	-0.015584832166793029	-0.013308823179183703	0.06860619394118808	0.022854850619436297
60	0.33714120083368876	0.07052096411952347	-0.030712159216717952	-0.006494862774347703	0.05217604214564285	0.026146474776082323
61	0.2522054153046315	0.05412762301944796	0.02338580303722018	-0.001069340752510198	0.13164466327537638	0.039514098106348906
62	0.2888393567960408	0.07121223631395171	-0.028819721707044003	-0.017119626322264	0.006525598326036307	0.024119260886517113
63	0.20913906646027747	0.0826710137104768	-0.05503447743068906	0.10044517629250163	-0.051219749523080144	0.00033176963164910736
64	0.28490972288842753	0.07409483791758331	0.010904516013426813	0.06689005913339231	0.07576466622157353	0.005308151820752472
65	0.18529141716760084	0.06517371182395636	0.02979692220869654	-0.04399844874148013	0.0001370077983742567	0.06537553042179299
66	0.20351628409189862	0.08100611807274304	0.006465618145291321	0.015588742341228926	-0.02235615305424554	-0.00018828552235133022
67	0.2708072894209052	0.08283677521637406	0.047964203259540136	-0.023145866631107192	-0.04377288051537904	0.05822812782794423
68	0.2060472326290683	0.07950337384717455	0.005941485624450674	0.034885682518507606	-0.002674346029333405	0.0247127595690406
69	0.27159503307738453	0.055052934293807955	0.04824154520864752	0.06428180270046818	-0.0015470751219635278	0.00879594321585719
70	0.287409067579935	0.07329364303068167	0.035989486852547374	-0.03634476853988046	-0.004512690675028365	0.023787813984157608
71	0.23583510493245147	0.07783879653769757	0.008858985152571119	-0.026954901955849212	-0.024786041477323613	-0.000188520222521263
72	0.31697360613987935	0.06552298852714254	-0.027053772885288267	0.008911934429366136	0.10701230995032898	0.020910652989206184
73	0.26422084927027284	0.08060559758004317	0.03374222136358891	0.09035984726428531	0.02288120406571598	-0.007444846486770032
74	0.30585049447863777	0.0675488583869311	0.012612186651926462	0.07341043461929163	-0.0407023517690096	0.005471701175021615
75	0.3069947819283706	0.07085174005822169	0.0430671119208126	0.020652382754280628	0.049301689665862694	0.02401557468701152
76	0.35346764293132626	0.0830620144184225	-0.028553810263685524	-0.008200550777775996	0.059946981933464094	-0.023626699727432948
77	0.3087958316356287	0.07846801641335358	0.11385787535262114	0.04154271356294193	0.017223206598682424	0.006323955704990007
78	0.3180065472817724	0.0770966534078306	0.021341301222031667	0.01025177756344936	0.015968962401518762	0.020771651384173716
79	0.24842187483964231	0.0820023056540208	0.051497327447988586	-0.018642755414182356	-0.029966228474030188	0.0005112894566470278
80	0.23300422210661811	0.07474851111565059	0.08605094621039241	-0.02881889061961131	0.03556948410941376	0.10685839526068297
81	0.2176310288363786	0.08099292108059902	-0.00893182347588289	-0.013000725796268212	-0.0472246681670634	0.01376170457911259
82	0.20918358252003572	0.07186373270682653	0.021034260193764285	1.9859847946656855e-06	0.08387039860333471	0.019029043943242813
83	0.2668647956273582	0.08364613445830947	-0.05214333328748527	0.013409597781923568	-0.019826333225763243	0.047789133653258105
84	0.24464439395005602	0.07736696739129809	0.09679360205358961	0.025199344574833808	-0.0035002997198141646	0.01866972778785335
85	0.26614614370591805	0.07524808234326316	0.03293198876690729	0.014853002590642159	0.006873776670300633	0.014005191519629564
86	0.26486421425445417	0.07766416642507269	-0.03398518906584575	-0.060253768005970904	-0.026280015616563523	0.03896881740004731
87	0.17611023401108244	0.08760899004171782	0.024436310098289664	0.007407536874586245	-0.004168621418135708	0.006265941702029413
88	0.23144060014326048	0.08413249033145684	-0.03456579775231977	0.013880830242780359	0.03200336332071949	-0.017359708038721087
89	0.25979432620875614	0.06538439150831458	0.07402726295807947	0.0426759867867368	0.07068353465448833	0.024858719317649974
90	0.2854500799475468	0.08119174352271154	0.026592522938198967	0.023932616770193718	0.020425986928701036	0.012096099504571056
91	0.1781221978593545	0.07948297512846662	0.00923492985880129	-0.0344475450110106	0.03436025217881309	0.049806799074688185
92	0.40548195661578523	0.07884608810605458	0.009813504667107498	0.007469544786316666	-0.002467223709762058	-0.010617845686350932
93	0.3180855857709271	0.06884350173849389	0.009987354751491427	0.03025628215064138	0.04883992603539657	-0.004728743950043754
94	0.27971932442030517	0.08220970834655289	0.03606407501346217	-0.01655758935132966	-0.0001718206015192794	0.006109933209515978
95	0.24415956371402145	0.07547585086687723	-0.03032660935151426	0.042354102330523224	0.07247085518009058	-0.004249520548419685
96	0.27195235424469494	0.1153472862545582	-0.012999194028439971	-0.030392729435946387	0.028806968750498735	-0.02007823289578652
97	0.3353751758380929	0.08719503929132039	-0.013255621528833864	-0.00035394964812474956	0.008423170701127872	0.026259765681441987
98	0.26591881251033445	0.09521073268991748	0.0037604410460482752	-0.02507515295180755	0.03510449434688649	0.027877400559024646
99	0.2382242361708486	0.0908298235205094	0.05650649609361772	-0.010346405855867973	-0.05621111643293531	0.0502557496189748
100	0.26545375580102365	0.07154225081349237	-0.0382914034572926	0.01852162061852837	0.08641018110307286	0.05072895691503686
101	0.34802321565605576	0.08532031568253061	0.01811661946417752	-0.010646149745772313	0.01487916606644759	0.033445977836302945
102	0.25886237024047587	0.08312925656305267	0.008058321079895594	-0.041316598851452446	0.007904688807151608	0.07854741443987887
103	0.2977482830693276	0.10203803911506604	0.05065789842372493	0.0026105032220609128	0.05075564454986268	-0.01641991262251031
104	0.3332177645907033	0.09448481104599286	-0.0026256347563385256	-0.022878449229867575	0.05482269059940511	-0.0076640215888095315
105	0.3296937199246972	0.07448853542981325	0.1415890264230474	-0.006775781994448317	-0.006442503610882159	0.038060296731894344
106	0.3189667368269095	0.08275639754010435	0.05389544127599938	0.011817558059910716	-0.01834645548870806	0.03870841487944943
107	0.38900920425318725	0.09440877273916708	0.011140438616596455	-0.027354085280923302	-0.06040948166755024	0.017978305550147417
108	0.3038743852676898	0.09526237665139235	-0.02705103384984552	-0.008273288839194884	-0.01430262420735117	0.025728966948559594
109	0.24706408199153573	0.09448832684846736	-0.01932758945585252	-0.031146414875984293	-0.0404891213625175	0.07672418982015806
110	0.3687664587843859	0.07871193467601771	0.06950091706362721	0.029927738660573425	0.030482752115810502	-0.010834225680932053
111	0.2991725801888709	0.08949590757006078	0.039924916697704906	-0.007634928800661114	0.06590837690738001	0.04152460561700662
112	0.24842878541596775	0.07603746413824862	0.09139349649948514	-0.005435135488917622	-0.024922525939051237	0.02644253147399129
113	0.22929015183712068	0.07657169073770825	0.00758480104908407	-0.006184615008127257	-0.02899956244160988	0.046098185072305266
114	0.2808599504131882	0.07694824223269733	0.018734247084822103	0.06003160526150247	0.0059061551503052576	0.005223253381077482
115	0.26769315044986197	0.07698160151587004	-0.017938527325795962	0.014444001496345015	0.1609918526012038	-0.02837844995726935
116	0.2169319260363476	0.08026173606674479	0.008667278979491003	0.05887144526808708	0.006752661585819466	0.0050819649406717675
117	0.23438755363031533	0.08390593352387024	0.022613677900162627	0.09692086636458326	-0.0030361812518860175	-0.008406682412180297
118	0.2925822663527637	0.08025515566379615	0.012812781339978095	-0.009199272636758597	0.011612269629186626	-0.025357083079109805
119	0.25186955249968873	0.062127933460401255	0.012870341581362457	0.1049385363151024	0.055312825948129925	-0.00905024021272158
120	0.24382943555367514	0.06003496237532704	0.035254518735872	0.01529921539600499	0.055708376015802454	0.027008672255182192
121	0.26901454150070514	0.08582164008525339	0.031963915065879124	-0.03215181144599928	-0.11927605722278267	0.035793103826895094
122	0.20339312638019302	0.08406545069558731	-0.02235364300477725	0.053910053996520074	-0.04194943993713514	-0.016164523653644264
123	0.2174762463870871	0.07940628786923498	0.02497071495192149	0.00017133721340421441	-0.03105761054365616	-0.005952937260969834
124	0.24435127402305337	0.06579120131586685	0.10228963189071824	0.009502138498816993	0.046145488018473936	0.025204302099956433
125	0.3183076000560603	0.07274240412944155	0.025333049567032036	-0.0006628497152342229	-0.051245562589756335	0.04806118686329981
126	0.3233516640175627	0.06610450108711476	0.0520133851524317	0.007871170890923875	-0.011656511013581845	0.016319607583964914
127	0.2424879126018959	0.06690883352329423	0.04196009734348219	-0.006440703050314695	-0.018066049449039435	0.02775497842669575
128	0.2434137046647832	0.06403390155365453	0.006596674519254392	-0.009660952599586804	-0.03532012677020589	0.023094651877040864
129	0.30800080852464123	0.076343886820275	0.020179333382911422	-0.02781924015035259	0.065027184506458	0.059016575396745076
130	0.33165509920700964	0.08365802879487012	-0.003042079420744232	-0.05495989534266511	0.016481353827471495	0.049511759364248786
131	0.268323491534957	0.0782527729907948	0.029270631393981155	0.06161061905032183	0.0185099651527609	0.010021563632631068
132	0.3317012866492799	0.08111572410143628	0.05940778398458378	-0.016581321437517955	0.007977111813979539	0.0005313150466365037
133	0.26823037894489843	0.0822694337918557	0.05897548054542778	0.034323714968678226	0.01459934980221238	0.022168957183866064
134	0.3011671664702163	0.06143632657352536	0.058028908216655975	0.018078337497375026	-0.0202510065038791	0.018592097638156817
135	0.1985747597348611	0.07913071528935889	0.007099856690366115	0.09463986210313668	0.026004116141267773	-0.0035842756425061312
136	0.22869640771161726	0.06552582324314958	0.02837642079479428	-0.01294147800861622	-0.007883573599207844	0.0356652659302652
137	0.24130007887144034	0.0889544763321516	-0.005325253016034698	-0.036494810766741916	0.006458059266585031	0.0160874352685222
138	0.30423881547815074	0.08270228191846746	0.02407352894749017	-0.010865229009094287	-0.019457088767672534	0.021115716063821014
139	0.18927174262813154	0.07057391450535062	0.04445206668228248	-0.014650825553766216	0.02155760080694366	0.010025026589974952
140	0.22468253017544737	0.06854658405430222	0.016062598208993483	-0.017832375193121988	0.06492814116003887	0.00040220468360694706
141	0.2775282744034096	0.06611032508225008	0.0923411340812999	0.016773099812594842	-0.02095215804748516	0.005666195581362857
142	0.24045352279986165	0.08639178376754204	0.04613856206626525	0.04890994234903954	0.0014549199982352397	-0.011887848914784198
143	0.35749578519359165	0.07728029209485643	0.12268695530010479	-0.0028668477318715764	0.05614762159840063	0.02247776470577703
144	0.26887975568862865	0.07529508566886796	0.009767444504748942	0.024436156474199944	0.0007296464516959661	0.019834809866482297
145	0.2775279913125493	0.09524597362757467	0.07958804174308937	-0.04071790004672119	-0.012061801481934293	0.0077308427924985415
146	0.295396721158608	0.07899362519982614	0.03694040451990112	-0.012758371484281803	-0.03401301702212635	0.0071713795716978
147	0.2408587669258307	0.07203194750298181	0.010130003941275572	-0.006013491529270578	0.006294432761736231	0.07487591212397882
148	0.2510445001179011	0.08121304825873624	0.00949701153812569	0.06267970686079156	0.028122677169970516	0.0006633648772716532
149	0.26830714546126655	0.08491393166053841	-0.017161858445886552	0.07979768033347051	-0.012807712939602728	-0.0030122600229741856
150	0.23899953617326647	0.06951121706182813	0.0736978748837539	-0.00875020270611118	-0.029484482909574877	0.009163088545324745
151	0.22811965114839056	0.07495277711673565	0.11396552927315366	0.04177886023377988	0.03190037542594631	0.016056806592984686
152	0.276011122099463	0.07565193001421552	0.054825005798530134	-0.012108086223489212	0.006815264201217432	0.024904186935928233
153	0.2346476832591124	0.0811681924829719	-0.0249533678602696	-0.016998861333469985	-0.02633466143562989	0.027460763937729
154	0.22872942241369243	0.08317871722825662	0.062232152677894476	0.0098393733339761	-0.025608773729064893	0.014030760132056735
155	0.31035255139461315	0.06614439365604376	0.07040356513165395	-0.007249582112160384	0.001110198605961332	0.040003961903250417
156	0.2374731477595283	0.08632307057464587	-0.024394298289379578	0.0073365264167788895	0.0013597112501680883	0.01738556192052831
157	0.26131052257352805	0.07332308500480464	-0.0005707651989541099	-0.021272503230510137	-0.031638372062867355	0.050043076571842204
158	0.25190631025649984	0.08104350343982171	-0.02992230506307435	-0.0017253103054906207	0.0010818420027859312	0.016288592869022536
159	0.22850559803805864	0.06927494171432937	-0.04283054837700989	-0.04628230285953907	0.004909975942396687	-9.059467616958597e-05
160	0.2934991434870719	0.07020424075551568	0.07951267760940474	0.01160102630603988	0.0009056169287308954	0.053914001508844074
161	0.35852875560938685	0.07259740955930089	0.023593631452001582	0.0036684805550787317	0.0009946045702595564	0.0007322058416715941
162	0.24325639717938835	0.07298669076839813	0.06884059749322706	0.040553351139086924	-0.00916327210849714	0.022236534575239362
163	0.24537754027661562	0.07740290318905942	0.06010631999690977	0.03978174000492887	0.015515296692931753	0.026071456666026508
164	0.33955954936523736	0.07312015984462707	-0.008081753587939814	0.004578879985113052	0.0014560840370024294	-0.0002915312311073271
165	0.24711974180977397	0.0787307628456564	0.03670028509506978	-0.011945969163224318	-0.030150710648392726	0.05231387288462085
166	0.2673906068345543	0.07220630127461881	-0.015103665508710536	0.07749414306366646	0.008290913522837406	0.0006769575398524758
167	0.363884644436255	0.08099764148242186	0.013134267198420358	0.015176528358432799	0.024679719704270082	0.012770394352242974
168	0.24217367163558803	0.07369231947696306	-0.025019344215521887	0.004335266807387306	0.0009100759901441456	-0.00046645938639452734
169	0.2741318160233607	0.0771911551478598	0.03283356588400889	0.05909717009046763	0.034757441189984216	-0.026014805659886158
170	0.30221496121049374	0.06902445143744963	0.014093703698835326	-0.0059729141843999755	0.007044657585462149	0.03545772892980517
171	0.304508767504752	0.0672066008411406	0.08363391045732657	0.004411584852846052	0.024701774164315564	0.009959286779433972
172	0.10612857320459722	0.05174462031392634	-0.007051657089956415	0.03148116738088827	0.01654785919641521	0.002597636494038171
173	0.17952129938671174	0.07269713182889953	0.05734348477797765	0.0823468182114068	0.01643257345971713	-0.006692381311825644
174	0.2815230925626814	0.06968213695810861	0.03745421988715587	0.015066129105220613	0.0010829326168167988	0.016345997424214463
175	0.29858296317298555	0.07900241345291567	0.006974893982557746	0.08725855750838463	0.015981173042848934	-0.00800240439897349
176	0.21933692140807873	0.08400491775555949	0.019528461001859357	-0.0011153457466793809	0.07787529903224225	0.007390943844662262
177	0.3192544682510971	0.06270706167791984	0.09357153062918358	-0.02059071381060326	-0.026309658107833048	0.04072652779838902
178	0.3050306243420543	0.10184347157496232	0.05988513251346973	-0.01171789962135432	-0.010065534824256275	0.0572283606754404
179	0.2604061947145155	0.07364698271303426	0.04384471777193946	-0.051120321059918435	0.017774535767389157	-0.008416489228859864
180	0.29655527106097523	0.07644694490141218	-0.019546808269390946	0.04327066840444976	0.054181442353119696	-0.020831430637401675
181	0.2929607148983804	0.08015851704325751	0.05479435291646039	0.022657332014411342	-0.002103351986678346	0.010770073253099803
182	0.27098000967683544	0.07578461603584347	0.06973226229621993	0.06171963161557054	0.04485485753434298	-0.0033349927830568214
183	0.2931267104011824	0.07429679550135991	0.026679876692571818	0.024767333137183885	0.08012865474302176	0.0006812985963257782
184	0.3312377832185151	0.09690623914710882	0.1577345969238856	0.009039096136301947	-0.02719269668008284	-0.006361590350400506
185	0.22345143055495387	0.07457513072901971	-0.04773844811974611	0.11542801748317699	0.06663276525253357	-0.014040348884091735
186	0.20317952231644323	0.08393343839635121	0.045191586657542	0.09881081433608112	0.02489689527126117	-0.01665218622850694
187	0.2695730317895941	0.07423928778310195	0.03220720051604807	0.0326976019031678	0.0296370159502759	0.006006547000681797
188	0.24768820096647595	0.08420189562423205	-0.0005844516958887606	-0.04065821823079521	0.007502093998554137	0.02072432264229882
189	0.22924791482465137	0.07024433964747234	0.04035497937711906	-0.004049348615794088	-0.004040852543903307	0.021483850564108307
190	0.14665219043075234	0.0660771187375333	0.048564472703207476	-0.01907947853558867	-0.0037922121999101493	0.026398676922539333
191	0.333101601214709	0.08062781264434034	0.04856026445171353	0.021196673050681143	-0.035601210572207005	0.03161080168965519
192	0.3349137826935398	0.079342683382672	-0.003118240970765573	0.06370166539758187	-0.027768733891850018	-0.0022920256839394273
193	0.2713032208492833	0.09024021475424565	0.007867160126559067	-0.02085144561509902	0.010553178476729796	0.015475902481171469
194	0.25438951629199347	0.07376466072022	-0.06810122056172714	-0.008924639899679574	0.030683475210052154	0.03046031452361014
195	0.3776412446812424	0.07816239222498897	0.006503354961875205	0.010366467096508979	-0.0019221275963093247	0.029211010104361383
196	0.25429661559444106	0.08612601481682156	-0.015133206395773343	0.09557023373051476	-0.04071678451200131	-0.00782960011611766
197	0.28109062933728385	0.07929356260050374	0.009601786305794176	-0.037324225285582685	-0.014289509658119749	0.047981095715044796
198	0.2868943499964263	0.08669342093600926	0.011660243476338223	0.023795052538301713	-0.013854344170241168	-0.004484255424765086
199	0.22471279511896333	0.07224225639395508	-0.01549650567186446	0.02145214885521853	0.08770213903526501	0.02490812765121638
200	0.2211767361854983	0.0849832942039498	0.020885495480651637	0.0829414416753249	-0.032370298198653336	0.005346619991408312
201	0.29736282682462584	0.07613972390771694	0.013536956609711333	0.018815316999364343	0.02739377342066006	0.00016296076165246657
202	0.21303944242290776	0.07025676969517487	0.009431914367109887	0.13241519999105122	0.041250775859289546	-0.019871490280025963
203	0.267969957324044	0.07236488903914545	-0.020541194701904287	0.036959725014726205	0.046603925903331164	0.03575188594234925
204	0.20312286783725994	0.07299087291876216	0.00968127203190872	0.0610144297546301	0.10482712587559813	0.009010905800240157
205	0.2868868582791565	0.06300633101409807	0.024226050145901918	0.036567666614891275	-0.0020828361531770563	0.01472306264892513
206	0.24485231273030533	0.08185819578528346	-0.04133843654387843	0.08016703134889025	0.007649535469070954	0.006474131773588869
207	0.2207614898521536	0.08424981561373586	0.04913197858301949	0.0035763085426145425	0.02307433975858979	0.041854194028006296
208	0.31990650679537247	0.08192300420767917	0.03059976950256492	-0.021464651791976687	-0.11451090797345814	0.0602449318983941
209	0.2998064205030591	0.08039556080630673	-0.002305539900583121	-0.0070358153167485405	-0.06301981594185688	0.06503547967343232
210	0.2955760061528548	0.08328180641500622	0.009982971988797886	0.04194050610254339	0.007180686454166802	0.0002829876867113088
211	0.24372173565274705	0.08669062016451383	-0.05498842335252774	-0.030325495012645535	0.01097699141719523	0.02667387723125727
212	0.282951424642719	0.08094224123007752	0.004329169994544815	0.03997379425358058	-0.04335664893454804	0.039808768643234856
213	0.24934171474927364	0.0814790334586778	0.04226414091138522	-0.00989956058533771	-0.011878119218450115	0.049224982994378774
214	0.17453081355269115	0.09397390977721447	0.04211874026202349	0.0033880924855234583	0.030334593757425192	-0.011019846598616725
215	0.2609914676355189	0.05976089751148609	-0.020316055313065875	-0.01789694788208305	0.007102994221054136	0.03106328123548634
216	0.36526772396968743	0.08987845805010906	-0.05070019249912694	0.004351999585902006	0.06937041176486765	-0.024265669614393453
217	0.32676306531734817	0.07613702348253329	-0.021628039147049593	0.005364877194109349	-0.015193002869315625	0.012145707970857185
218	0.27804409915954453	0.08226992745506441	0.009801625773409206	0.022872391975057808	-0.02739437741287419	0.013236297924138647
219	0.2526958946488357	0.07342072722495507	0.08099242568212368	0.0051790925340975055	-0.001872255154281656	0.028603021921595913
220	0.2247889903843659	0.06866172891048923	0.0490077933205531	-0.03239874626790777	-0.04550197790202352	0.053045035188073276
221	0.280072621769193	0.0870466827216273	0.06242908594535109	0.00044544931603170156	-0.08540081523671376	0.02192082004647576
222	0.3081053858292765	0.07958259906504946	-0.002896122113083034	0.004226259302605044	0.06542209209873731	0.00624340947278522
223	0.28001448218880154	0.07704558480919121	0.019695759076275507	0.03430245762762514	-0.00340919375881284	0.020626638827205643
224	0.3196844805240494	0.07045471327861311	0.009012806217584258	0.022684019173850177	0.03128368641653917	0.033004890504853494
225	0.33322004991874754	0.0758975949760773	0.028535670252078708	-0.008663887709638428	0.03150865648992622	-0.02335020856134574
226	0.35399833163297745	0.08463962708935512	-0.011050006030310746	-0.022189017520779192	-0.013936729974041039	-0.015060285651873576
227	0.3148033252075277	0.09025798332734494	0.02707246353018772	0.004011423550972193	-0.002501890950037269	0.015232363090134848
228	0.2648808192012178	0.08659989773365895	0.025496855155433016	0.0036805649942976146	0.08566046819500518	-0.017353525738002015
229	0.20257785869998554	0.07883866474631421	-0.002708367576422693	0.036076371514686935	-0.038715263784827564	0.02461365455305507
230	0.1656461371102933	0.07732961664836065	0.008540967556226079	-0.02133171733482509	0.026681129167874906	0.05059986333069568
231	0.19308653763907963	0.04889378436922045	0.022881045692674823	-0.005066187189375714	-0.03672601061858431	0.03161622520503985
232	0.29013198025288234	0.0762814311370835	0.024781557290437784	0.0032494014791288324	-0.01871414976619451	-0.015311618296281724
233	0.3876786987353198	0.08186479042159041	-0.015736731571680374	0.02672826280524058	0.0078275278048898	-0.009883226589598637
234	0.24262023122239962	0.07228037306899882	0.007485773348963208	0.04406323278706177	-0.012693413212165225	0.03125733651190411
235	0.1809890289126756	0.058944776120193235	-0.00256111643550788	0.0019085003736021397	0.0429811674028155	0.035346890030404476
236	0.19739279681580488	0.054657775352392676	0.0663621137361752	0.01989737832250256	0.0030084251584546924	0.014085178689910015
237	0.3166322230600551	0.07213025707956577	-0.015590446640114317	0.07235803724229277	0.02532977812018809	0.016770982492832237
238	0.20800791886176315	0.07332270999714735	0.02404622679808483	0.03649867804284308	0.0338932796781582	0.04532695519435668
239	0.24122380619544154	0.07214682563726178	0.06796103534523584	0.028897109504342412	0.021869725817179688	-0.010610596191589319
240	0.2538817247400974	0.07860753839381736	0.027552705100743428	0.0783529040688493	0.03542972657975601	0.005458166588410095
241	0.2158481799456318	0.06700487505180838	0.03938238044727239	0.045098351870738476	0.025915726971715205	-0.008261439680496398
242	0.29562727283189877	0.08598626535286931	-0.03602504218792029	-0.014828446837784236	-0.01313839837302081	-0.02046520159258222
243	0.305489720517802	0.07186860128495902	0.060336357770548604	-0.0004134128490125134	0.0002965269072054195	0.00013614857731900036
244	0.24958616040904857	0.09853817308781579	0.006880470509325805	0.014934418095761763	-0.058038030360543384	-0.012413038460648116
245	0.2708346793893186	0.06576576336280761	0.00788474812711338	0.02941288273018623	0.04978632650481999	-0.012950369886708031
246	0.36761456024759914	0.0823998821942406	0.01843679629915131	0.018962071364097395	0.007132516057906617	-0.0034237735243063993
247	0.23879650237901975	0.07443874727983715	0.030199912111255472	0.09047100217122056	0.04922753342843999	-0.011060481523222
248	0.27090025675413487	0.07635052764106084	0.022182170185685728	0.05252167332952179	0.04500136718636603	-0.009260536996348446
249	0.2844187604136039	0.07889432922953832	0.02241879273946131	0.02531528385853893	0.00945358583210217	0.001131375850598906
250	0.2823811810403784	0.08178849370386455	0.010667038789546519	0.02755467991715529	-0.0019655416177401953	0.033908863134876135
251	0.34094234169464377	0.08437057967001242	0.07469743013927149	-0.05123611149738177	-0.034852182206276734	0.024439605238399765
252	0.3270741474540237	0.069331143758956	0.028974332074957185	-0.0024485182968745738	-0.016579257693434886	0.0012547318032023198
253	0.3673095281089519	0.06664895651929241	0.04530227648032649	-0.0023355371192997597	0.011977827909964623	0.002691137221560693
254	0.2427124440114341	0.06404251099117853	0.014150971459388166	-0.02477701159632022	0.043870678549917975	-0.0003131900475671762
255	0.2839850830544042	0.07859756378237193	0.05599476752579159	-0.004678688253098235	0.01802599650239972	-0.005256856217426992
256	0.34146945818726965	0.07820368139573092	0.049992371031440073	0.019171864134683848	-0.0025169779155746444	0.020232171869747958
257	0.2848791747165482	0.0693752985588978	0.01435583936691743	-0.010959752947156863	0.006728466311610902	0.005621773198370577
258	0.23413362897244552	0.07491792215085735	-0.015642354388409947	-0.02391793951419842	-0.004079918815177314	0.03218082685703334
259	0.29123541775381484	0.07513747283249518	0.040082916488965975	0.02138321378584973	0.03445692616186348	-0.009985719522358348
260	0.2473971302355016	0.06237521329417632	0.05918444046749309	-0.005892862536947062	-0.01174395969192799	0.0362233670245346
261	0.20656416096364436	0.06968493153047241	0.06490461379732552	-0.012670163913509338	-0.003097337703680522	0.006128108344650111
262	0.2840226773943328	0.06844543023647062	-0.03219429181711449	0.0024902010233845587	0.0666326711362493	0.006311414592504407
263	0.2926362296077024	0.06908318442451578	-0.019960365902517763	-0.04289922936125576	0.01802747300940191	-0.0067685857239482665
264	0.2645696838070391	0.07456429404015799	0.0252407187785807	0.0660400140791518	0.017239375066695945	-0.019988576500874978
265	0.2888629150822103	0.06804958091652545	-0.011303133334688568	0.07315039223321683	0.05550898455818237	0.0009763594441459659
266	0.24653706041731824	0.06639697269338388	-0.023736956860631944	-0.03179547718641774	-0.013161698734157137	0.012006364299423972
267	0.40604320508734487	0.06410706767953746	-0.021368364173437703	0.014904352998270646	0.0012070859802149295	0.015309336013067186
268	0.28419876493600876	0.07586904467975072	-0.00889496905983893	-0.01267665924024868	0.01804323791661095	0.046265046774349415
269	0.33860479658386433	0.09060594543166674	0.035314344022899666	0.014852524309188113	-0.05422630873254847	0.0007696514209871028
270	0.21286036747895468	0.0692980003875593	-0.004033127400654307	0.016557254634463416	0.028838310649809542	0.0007828269269730576
271	0.19169649540359562	0.04307043656538214	0.014142469022354226	0.07170811799533622	0.052430425208571566	-0.007604585112256514
272	0.3232681114272785	0.07381545556747827	-0.025516256780019335	0.025481283330079645	0.007932559796685596	0.0206448669445034
273	0.17513235520697223	0.06920514111031882	0.02234747118360701	-0.01617273779831641	-0.027040780307142118	0.04186794170697676
274	0.18682966405147428	0.07394224033041986	0.001080156082940811	-0.03838730601353744	-0.045333362446778894	0.006725617240076143
275	0.22128349393077396	0.08168452189346338	0.07058418998099246	0.012907244300894795	0.009266768829142152	0.016281661471881762
276	0.20410187546839634	0.0769708219841402	0.007571897365970828	0.03884736847871156	0.0932753535368949	-0.013354736005395098
277	0.30808773342694595	0.062107910058359125	0.05309917402043834	0.0004748861585701105	0.014085710797274057	0.013087806204636426
278	0.309962393250645	0.07524071923074141	0.055717917007222985	-0.02921523079261795	0.006719845786701515	0.04101530905622953
279	0.21280455481995447	0.07667682448529897	0.15000015983063403	-0.0120526567472867	0.01829595783713459	-0.005125670526254814
280	0.2860539405167495	0.07417904444679116	0.050422790335477724	0.07332338655842904	0.04785536252844563	-0.0039465582275442
281	0.22202198221584374	0.0834901297184074	-0.013045572449731833	0.01832964209112146	-0.028278472811110997	0.021452762704332193
282	0.22689619511851164	0.05537433961175181	0.042045720795945075	0.043183003235406685	0.02587581429672584	-0.036363144656636696
283	0.2095817368803063	0.06772651623510212	-0.014942217976203433	0.02253211443486874	0.06506021284906234	-0.014198305784361638
284	0.2752826771455511	0.06866703570467304	-0.03647113787887256	-0.015569565927485676	-0.014691689371208815	0.013035590326466284
285	0.34968662082970586	0.07440675667015673	0.016753628067875916	0.0034695643760797256	0.01722510176207045	0.05202548918451704
286	0.213732282917389	0.0811365476900528	0.15205835878214183	0.04410237511455223	0.013305044364749238	0.011981504051401418
287	0.33535005093172693	0.0809945520740461	0.010059953680675254	0.004078599754276674	-0.0027326494796972773	-0.025742983754263996
288	0.285266282850744	0.08342170319459365	0.061625275549315586	0.0028819306091795514	-0.012094111297539414	-0.022836745726615554
289	0.32003395226948916	0.0765709250634253	0.03701187840402256	0.024292795050057485	0.02824789743581892	-0.0037400198009805872
290	0.30194337381127967	0.0632339234937463	0.0395249052873508	0.0032187910250451564	0.026250223840355934	0.017617867694777217
291	0.24546741612751793	0.07258723687896236	0.010622699710400254	0.0025784339419328032	0.013286722164261936	0.024374026454141412
292	0.29032825760257003	0.08645187176915753	0.09452817342105235	0.0018307017822607125	0.013297633703983689	0.026194042957937393
293	0.22547618764178665	0.06832058279128714	0.03948690673572451	0.003043056377578353	-0.010285732326334802	0.022023787659694323
294	0.27691981501832963	0.06424677461403402	-0.03308672002518539	0.004269916809314284	0.005663168662809041	0.010229874260720332
295	0.3133360282653603	0.08551146390670634	0.05368470299686643	0.0036335843369435126	0.03376113246561922	0.013308418522998588
296	0.26846071010021016	0.08772695684881905	0.05017477235235578	0.0028996720064625035	0.016288134989303142	0.029871694070917363
297	0.2784694197071692	0.068768929346219	0.05270719804598077	0.002999493940037424	0.03175379652145181	0.0004763699875790576
298	0.2309453048586213	0.0953423508722463	0.06914807807843099	0.004132594150772338	-0.019679429277999365	0.016207901121456692
299	0.35410684042775226	0.088871760320654	0.09134584082615294	0.004327133187494417	-0.002719855777537228	-0.005284389843543968
300	0.2965185795645715	0.07666027747100738	-0.002565147795322033	0.06721084089228643	0.024819334775743013	0.00993867548901231
301	0.33227748874101415	0.08522465029154587	0.010931945520660352	0.0038398243470336452	-0.00109919111862778	0.014958249646751172
302	0.2311719574529484	0.07669205630924916	-0.006141569537405918	0.002737628525936732	0.03746516126308716	0.0003425735001485167
303	0.2023462392592964	0.08010712787178288	0.0695414584660165	0.007290599433553298	0.028015309594889747	-0.011043490336786142
304	0.2896297258546498	0.08599863781499847	0.011142060969342879	0.00407539842473984	0.04496194375775479	0.0007342242427751137
305	0.2330348678977976	0.08907280136944339	0.023495561960128794	0.0032553914946092406	-0.04296258025832278	0.021724459558011684
306	0.33732539995033706	0.0758494850087795	0.025505540974681672	0.004248554245364749	-0.002092184295903813	-0.00445449558753557
307	0.3114188468549184	0.07714851412659021	0.043086587239501206	0.0041789224926160485	-0.031438195187092434	0.05714017197253123
308	0.21144696985598577	0.07530892714321827	0.026104439602528312	0.004643989312129546	-0.04189455053491227	0.01236923156599519
309	0.23099279182072655	0.06665700989659841	0.011083623956533216	0.003364679245925094	0.005917602840657034	0.0003542670687943757
310	0.2333041832776743	0.07328026426179686	0.058115631452457274	0.002479782406186727	0.021577119329225757	0.043609616757454214
311	0.2299093077551588	0.08094914517462003	0.0892672074147388	0.002323290480290974	0.005008142005596224	0.0004146697237845826
312	0.1807442799996486	0.05199925824404489	0.02420593905869899	0.00211808102594785	0.00538277450907353	0.01853783970570372
313	0.3495351104204658	0.07532126418498757	0.013830985082833475	0.004753911843345666	-0.0013067605054679595	0.02814977594487035
314	0.19342266379741477	0.08975324043524521	0.10901654506376766	0.0017780749158569425	-0.0010914249569485654	0.011990981322513522
315	0.23930798180727783	0.070420085831295	0.08127157742798022	0.004002586701713985	-0.002039976839918547	-0.03394700946654718
316	0.2828637272011777	0.060861876856817834	-0.014475556809866407	0.008754450770290736	0.15298574809476745	-0.007312227518688478
317	0.31586156014386346	0.07312988721877577	0.019953923999396685	0.0024125520957936006	0.04803237478565198	-0.009198719436309117
318	0.2391091641392732	0.07850558251450566	-0.006836876626512994	0.005518913030940831	0.03264032791839001	-0.009970770870175397
319	0.21324170145613974	0.07783823364516429	0.016016797206369428	0.05964602115621603	0.006547204801906158	0.03631781545940485
320	0.3229944649489783	0.08320454788398689	0.0202768228508497	0.06703886684820434	0.0224911317131075	-0.022567106690435018
321	0.3341170488740678	0.08324615426448782	-0.0037349890231808693	0.008981835510376844	-0.012383264952480263	-0.004996588385372851
322	0.2661234195502448	0.07183487374303087	0.07216758539553143	0.04323299108118966	-0.0014120084221053086	-0.012035338077403743
323	0.2085711585867066	0.08100738766629066	0.00897194948809061	-0.008077276575891405	-0.005485453269867436	-0.0004084574098783153
324	0.21433357170601475	0.05452591037068735	0.03109586970844582	0.017345557498930898	0.028126174546149848	0.00556010332058554
325	0.2333880868243878	0.07938838820061407	0.02931032092563311	-0.015847402349910698	0.007348035041241607	0.01095324428393641
326	0.3093118266417462	0.07669093621904242	-0.02952339909626067	0.09284369487659037	0.012876546753937972	-0.0036291294230081524
327	0.26860000989453275	0.08119695302275545	0.02605981673809821	0.00659998425825637	0.0066697271832146686	0.021142653843134677
328	0.2492066574326694	0.07212989693465864	0.09202030243131172	-0.007940210410177364	-0.001505407477814512	0.05918225199471006
329	0.3325752388091278	0.07311643655512914	-0.021880713593554264	-0.01942248654140078	0.020941747464533193	0.02965611168127279
330	0.28429188528283456	0.07755079012239241	0.09413304988616236	0.030088998815190594	-0.025445889898487555	-0.009302747858059669
331	0.30667735456276013	0.07985577823410935	0.03773373811794104	-0.019400145871712383	0.005708274713089404	0.0221152416249493
332	0.2603767403163201	0.0793618498277428	0.03445589131681825	-0.01632082903613662	-0.013664410751099835	-0.011382843962571677
333	0.3088390230792716	0.07538526467663369	-0.015314974154985601	-0.03255612168773902	0.04213788208680305	0.026342428644622915
334	0.25236778388828707	0.07587079275526942	-0.0376964945394289	-0.03355794725522658	0.020085287723668487	0.011711086021451853
335	0.20331458819430506	0.07537620278590855	0.11422006877759094	0.04163822935868643	0.015202141826356002	-0.005025085025285843
336	0.29975023550943203	0.06733545168937013	-0.009329678022425698	0.04754713735723855	0.008009547246700728	0.0012767117124484288
337	0.23020077020324922	0.08402617143121309	-0.07459550924680702	-0.018733122847851735	0.008694760855359284	0.007952750493901954
338	0.22153856408556996	0.08699337246009081	-0.007925056287294964	0.003847659423924705	-0.01582161903232386	-0.010915317995562626
339	0.22570516638858373	0.0703028496307281	0.05921747680595538	0.05125779185271191	-0.0018485230044487913	0.01307881015055359
340	0.31197534712676106	0.06939200578377673	-0.01852476544095678	0.02879694456012621	0.007772661244369305	0.02965157582002186
341	0.1874551257366417	0.06912134462618462	-0.041110310351395195	-0.009748314026250187	0.0073391627256120355	0.03870582246608445
342	0.21820549150433538	0.07576665950203769	-0.013380999087259449	-0.014962788344846965	0.06254896768087977	0.05761985023003444
343	0.27753544395354895	0.07896961775612386	0.012320619625075545	0.004224102698462233	-0.002304836364497179	0.06495339032805997
344	0.3451809858770435	0.08013707190732629	0.025971150115239705	-0.006285873128249869	-0.0034788773950100984	0.006176252414052329
345	0.2602246759378573	0.07891768497198437	0.07893367914707436	-0.0008222994436455037	0.02703689965742473	-0.004758498103863068
346	0.24744000764906288	0.08562738363160707	0.010731917996685847	-0.012851802899441036	-0.037924845676639424	0.06156342157345968
347	0.25863201766017646	0.07429913131522861	0.054065504478852514	0.06582136729769829	-0.008957545339361024	0.0008257943225742272
348	0.3157655535070289	0.07462769440656536	0.047883838476332166	0.036577087234485994	0.02787835813212564	0.010217127816659734
349	0.2293326345471633	0.0722747568983321	0.10232569106073527	0.006403943515249661	0.0057548592623665636	0.03501731436296092
350	0.30058447650432724	0.08355359284960143	0.018057118942573155	-0.0005619293527704341	0.029757103261594992	-0.006197758164431703
351	0.22112866472029938	0.06748214389267577	-0.04488793578181107	0.0018599224489382062	0.08087301055741399	-0.004053629114593623
352	0.21059138090655563	0.07137068627197038	-0.015429195560691633	0.010763092954943527	0.04371071616784715	0.01007276521778408
353	0.23514988014129548	0.08285307046250509	-0.012156827988669345	0.017889093362983936	-0.03197232813705584	0.02678724054280962
354	0.367653342762431	0.08110362719165902	-0.023142462944595037	0.03150874551719119	0.007508721559622409	-0.014091815396267837
355	0.23550532522649673	0.07884096068099784	0.0543235419825062	-0.017467806342355167	-0.0037177327297340935	0.028941482875290057
356	0.28812817823277936	0.07878111904842168	0.04593042133552447	-0.016815497884622176	0.01919020293495571	0.02717701525690042
357	0.30669672711499785	0.06783302089697214	0.046963069911271284	0.000980665733066387	0.057569053828012445	0.0331195948883153
358	0.300283193224205	0.0689354368711708	0.0708394373881806	0.0640964840977974	0.01532413183516534	-0.007740620689064843
359	0.2237177863318746	0.09012774313047628	0.02903015640448589	-0.033475914304829275	-0.002686509681235515	-0.0067487407196270225
360	0.3964107697563073	0.07220044122214858	0.010724332483504777	-0.02293663563807148	-0.023280852785042043	0.04192250940873651
361	0.2259322796806626	0.08970802951179425	0.06570976966423898	-0.04457435223141628	-0.02253494241315368	0.007500949537988389
362	0.2754060256179238	0.08333028894822371	0.003675062454292912	0.007867438050274405	-0.019920028119129577	0.00872654365776513
363	0.21614391218424808	0.06374048238261587	0.0900989010956121	0.04854076958591514	-0.04633046334519115	0.0009307158831323106
364	0.2099549192714159	0.06995640834971904	0.04532312579498214	0.005272346197902962	0.01905548510646772	-0.010297864161031319
365	0.22313749417276893	0.07914624246496742	0.010814656789855884	0.012991979375117983	-0.0016641010891227691	0.051841258235894444
366	0.3279377829785863	0.07566998293788418	0.022014562848428277	0.005107593362229789	-0.00042758312030536733	0.015965963027848525
367	0.31629438073487603	0.07238623811697176	0.017439322617798004	0.004220415871076682	-0.002899810108040334	0.027070024761507716
368	0.29230575965567224	0.07731265746953672	0.04962883393686951	0.004037521549776739	-0.010108297343348055	0.01642828254249991
369	0.262189800675605	0.07008375635780512	0.0987335428266021	0.0029757803295241848	0.0067103656008086834	0.0315484241342208
370	0.371338740944545	0.06692730756516467	0.04756375719251972	0.0029220408001909164	0.038193934392243674	0.01535602151693769
371	0.30959571883234177	0.07280093239160489	0.03585342241649962	0.0042719792356199545	0.048119850721359936	-0.0385548320350256
372	0.2710487756894701	0.06937296873562754	0.0017473064589814792	0.0036779927173502436	-0.039285182364063795	0.041846488440358806
373	0.2808762547421815	0.06773115698092623	0.021806384988342815	0.0027941410004273	-0.01611140057259828	0.05523654026156551
374	0.3794211244573075	0.07922149441098864	-0.002728787961361417	0.0052745003484829835	0.03133918149305307	0.03877026506931516
375	0.3266964696207099	0.07257929231821895	0.03735170887139319	0.0037449661797648516	0.00727285878198216	0.0007830118154884378
376	0.2868730224456307	0.06947154647110373	0.021180246101316035	0.0030184957054740676	-0.01969651969127436	0.04983422288997933
377	0.31601948474930575	0.06982752391243281	0.037111128164759734	0.0037862684151365486	-0.026432344895106128	0.017454388729186976
378	0.26187835736308507	0.0755576311962223	0.018172447583129445	0.004026601895495133	-0.002664125419509213	0.005446267226745329
379	0.32654237536807357	0.07027744978242337	-0.02445815078943549	0.002410898435989003	0.006606449504544731	0.018706763756263654
380	0.23479719036181745	0.07342309964403286	0.03337046367428982	0.0024025311013694747	0.006329329757541301	0.01669683302264354
381	0.21643245003569625	0.06644902360226246	-0.027034236745440154	0.004076360144682478	0.029071777734836258	0.006266734002192897
382	0.24041578784742568	0.07532391220001988	0.06612654193077872	0.004086529728188791	-0.002498348246953266	0.04022962563502312
383	0.1954045017541588	0.045096543086028285	0.10768991080316391	0.0020740849165728683	-0.007062454773588328	0.008495364642891742
384	0.28486789900350096	0.06739035403958893	-0.029834009197524207	0.0038844224138675	0.007647595481983501	0.03934958411238041
385	0.33309418782544065	0.06524562653282841	0.008647314569861094	0.0033944619384585137	0.06875857298415435	0.006291498076985472
386	0.26446151503860477	0.08042617923154935	0.01359290667592674	0.0033707485084682395	-0.015467779023711431	0.034438678518496454
387	0.2597636650689983	0.07707349461957146	-0.005609817936303704	0.0024898607701142935	0.012777828210662983	0.012115270192221559
388	0.33552511012221453	0.07007565028977544	0.01088386496595015	0.0021042562931020492	0.02312463627174821	0.019808935223970963
389	0.3633508974058755	0.07995848848518947	-0.0029222688762526577	0.020542758366165564	0.05075479073110133	-0.010298787778468682
390	0.2701271483277441	0.08121450335987829	0.04769420087599154	0.0057997509041325555	0.0457125043442485	-0.01525822395471531
391	0.22559399875328698	0.07543285527802328	0.00761566379552092	-0.025800331395677403	0.01831489031335733	0.00854646224853056
392	0.3340250180645807	0.06677138433910507	-0.018500507245581648	-0.04143568365627915	0.007007845187888171	0.0009282746473647868
393	0.29047012286663554	0.07415138179029433	-0.001497242785473665	0.0798693626682513	0.06963410988479454	-0.01378322566253517
394	0.23190153729835924	0.07449871603821573	0.023417100625509196	0.005365900166970394	0.04809022327775208	0.012588900199874804
395	0.31325524307143027	0.07517467975178564	0.02016245041463154	0.04676858279687325	0.025958558239775106	0.025123765470739676
396	0.2772647892776348	0.07571062388987912	0.0825917932080312	0.021443709378642463	-0.0032735676327285963	-0.004576995845738744
397	0.26164308240922585	0.07691348121778795	0.020776829776510398	0.016277896669244334	-0.004069902240544064	0.005298339613951426
398	0.34911613795473256	0.08898653469246465	-0.04940121117269263	-0.03302854888710215	-0.02670189762243661	-0.011790131522709477
399	0.21680879985493623	0.07963416942937125	0.004412343603396072	0.014713792504682806	-0.0102830851396555	0.03855126027162035
400	0.267573662843875	0.07827455331586229	-0.02162382257573641	-0.05397990073316018	-0.009586064444179546	0.047884278056707426
401	0.27751184883508734	0.08572381780212804	-0.004182847183248559	-0.00410577895335533	-0.03137001245229241	0.019692225814518554
402	0.2870097904084126	0.08435695960513931	-0.00411965278026295	0.042968449348834606	-0.012111555880292054	-0.004948203521726852
403	0.26476209304228765	0.07101318529639353	-0.012728795409432659	9.970605722244115e-05	-0.013222594587942522	0.041636675584266196
404	0.31333788917411076	0.08462743297643466	0.027746444435544	-0.00701107665346938	-0.011857299829315429	0.04200329079560348
405	0.32125544067544337	0.08050981953168816	-0.02462336849534666	-0.01643382664230247	0.0015644040002926335	0.047783165903696946
406	0.2894625766868366	0.07449314152874713	0.012039705125590825	-0.005783519775943357	-0.001983138988761401	0.05331363055705757
407	0.2745183095087506	0.07683291211157298	0.04942287639992653	-0.026333185393878765	-0.030143115430178426	0.043513044230338194
408	0.30221774685851543	0.08820782871982072	0.034841331509099495	0.002999697911889119	-0.012656561634494398	-0.014027427977100881
409	0.21146508657723023	0.07959946392607492	0.04135986638794181	0.02206957800326478	-0.03630687016544542	0.03083692902040992
410	0.2114655745543681	0.09287997185686292	0.014031476812212736	0.04565039000031092	-0.001429280423121951	0.008138427487528308
411	0.2423325623284818	0.06345430237179688	-0.00329185557663126	-0.0021786242465628956	-0.01902994947470959	0.036130227092362625
412	0.20819978742384365	0.07218292727601429	-0.03077600113171825	-0.01408295321944043	-0.036125948027467616	0.02307908005932091
413	0.2992673561454213	0.08098356878235488	-0.03306620640249305	0.041779953919752665	-0.03516500169536173	0.03598766345322032
414	0.24590323339655779	0.07465203962901083	0.013957295188370905	0.008365040763496194	0.057883650358182936	0.03045163543845396
415	0.2785144354318551	0.08171420500812222	0.04099503481089578	0.025095529642087562	0.0007596454219569288	0.014782020654487783
416	0.3382979537184043	0.07800782376892583	-0.003461791322099701	0.010772163775197413	0.01751682634979677	0.030367881666307297
417	0.28236382200967425	0.07834830285397344	0.02090660770792509	0.021238936275353146	-0.013841196636347393	0.034893139650255124
418	0.2711778141600862	0.08006635434367854	-0.003698902213332099	0.03695709140372326	0.019284163979311302	0.01130068664683021
419	0.324224766909604	0.08092714465336096	0.013997684171774886	0.006258724687061392	0.03496040179934259	0.03340982710151102
420	0.2421151460879187	0.08272289623425565	0.009521493697590562	0.03613306248734344	0.007779138907422985	0.010647315620025383
421	0.3476529143918935	0.09174691288838606	-0.007142019842729438	0.0442386986214264	0.0384049818435249	0.03253505119697525
422	0.29700571580548535	0.07461087272334531	-0.005064239567208842	-0.008083205467953653	0.037136230160287186	0.04798175720013845
423	0.24257656535573094	0.07574043547632915	-0.002504251338467635	0.10501626095505462	0.07807256131540588	-0.03791573538868915
424	0.2416691650056159	0.07913119579600038	0.00341012991439151	-0.050815504259946374	0.03467942440041387	0.005930790039624823
425	0.21406147116630092	0.07797682969146798	-0.013397787108221697	-0.02316021381453406	0.055850542031359945	-0.014864363875300744
426	0.2012846339257225	0.07654209664220171	-0.00021535535024935816	0.07072909374733338	0.01928691324775661	-0.029446366162922892
427	0.36965829959101915	0.07904082786448256	0.08951214031833564	0.01914681087233984	-0.016355491640058797	0.03560102400298415
428	0.2815575853013691	0.10640075740832362	0.007849259860627211	0.0024930469678860166	-0.030253290655092312	-0.027551863498098655
429	0.33411913659683096	0.0795781503292729	0.021027027547693495	-0.02281716574192848	0.03872234621202578	-0.00870945223876678
430	0.2215209329337207	0.07627816662503825	-0.0061278703860425205	-0.01643713393309051	-0.01999770477316655	0.00798951518156444
431	0.20901362162224107	0.06237451735728126	-0.027314598924412976	0.07409569961707242	0.08184542244175949	-0.019441608108153277
432	0.3100482956690503	0.07081611491847656	-0.006852433759432394	-0.03230718217414444	0.008002877655855105	0.0516857760103507
433	0.3564096048839509	0.07482998453299919	0.02438270945279719	-0.005521284179436149	-0.0023536117190142165	0.049162857313549135
434	0.2707447277962424	0.07372275654253167	0.016919939375035907	0.004724997645085941	0.00807836831736437	-0.03469991871992596
435	0.2987836013285154	0.06335433303172827	0.04060120992397723	-0.010706212342960209	-0.027507268202021592	0.07623197834476338
436	0.30195188714207033	0.08557505637794924	0.007676666968751998	-0.040697373273961814	0.036646752121331026	0.006937653182255443
437	0.3373523711974936	0.07744242829545184	0.0724349332311676	3.071435982662873e-05	-0.0024814764937673944	0.012582836503567429
438	0.24324163901552703	0.07698305717057362	-0.009003490375174414	-0.04147389484369085	0.01811033991474829	0.02306777319640904
439	0.27152462794660187	0.06862099232693498	0.05433284214116555	-0.029053746016568075	0.007722643323556774	0.022314998331998452
440	0.24254748877821444	0.08244241910990847	0.05442426107488274	-0.007651493924336068	-0.04218824210048387	0.07649568536136545
441	0.35935769693355857	0.07188797669195367	-0.023158550155099683	-0.027726157795252213	0.020686097671685513	0.019184439562179755
442	0.20931284547068746	0.08421448038482099	0.03674386976779381	-0.02929992347638973	-0.004601382949007885	0.01421158218825822
443	0.288558352073782	0.08208018584230871	0.050373890029217404	-0.0068150945450499755	-0.012704674004113964	0.0002605965071590862
444	0.3065293557316599	0.07615664818182719	-0.007465574678718183	-0.014112704488656414	0.018618496099749186	0.029960079226034844
445	0.2855302047436654	0.06582813378234542	-0.04127831629250079	0.03770577652764444	0.03046900643921963	-0.004602361428751355
446	0.1870325757484287	0.06731974382518634	0.030976659500520507	0.008421037079069875	-0.0032293436333916577	0.015038794865983647
447	0.21694244412951555	0.07850293192124126	0.00034212736238071367	0.022572487319988826	-0.0037297104504833705	0.012100310706381385
448	0.34154730556895146	0.10692518317297603	0.02423444771554819	-0.05912760900603308	-0.07316212572965007	0.09852451212513358
449	0.3218902435397126	0.08658565502951399	-0.008817592972423887	0.026961968303874834	0.03425063241591494	0.034935539950882395
450	0.26217929824875297	0.07924555512172532	0.03564047947019686	0.020345777147743396	-0.0128971312052786	0.021185541116704232
451	0.2558101399622891	0.07115517699576203	0.03636691365442908	0.0028565341785892514	-0.015869557552564077	-0.0011754722183443208
452	0.2719561612474646	0.07504247793732072	0.02361751157226151	0.002251792492426117	0.000638051879618968	-0.0008826162091306563
453	0.2807058497907538	0.08170662954785118	0.039249007072738866	0.03052993806914709	0.035813477246067774	-0.004414435191464841
454	0.26403549986532565	0.0705795977024702	-0.006438777305618994	0.003196206801674372	-0.015799765440828797	-0.001040927879203792
455	0.3982631386097061	0.08828786853393383	-0.021533756938224236	0.004489000290793769	-0.013062864247368676	0.0333748181824889
456	0.320280189223814	0.07733639199220019	-0.017656904957479163	0.020193118918606832	-0.06546370538904532	0.06562206580381379
457	0.3080488758198585	0.07883559129264568	-0.054131133123387756	0.004684861424079237	0.008706551703082061	0.076172151652704
458	0.22492054871608821	0.071401135110202	0.02402634614205232	0.00285162995339571	0.005904862375871612	-0.0009100779932068775
459	0.3393786380323027	0.09054666537596694	-0.01989120051568347	0.003992163339260596	-0.04495584049379157	0.029766684788576317
460	0.356987827739544	0.08327605633551158	-0.011211388932760078	0.00355185917612731	0.0012720403406803762	0.012604588321481945
461	0.2739426318268263	0.07291789345688657	0.05967518133153553	0.002184425516865022	0.0005132312633308766	-0.0007143527861119198
462	0.2101268266571195	0.07828134705614676	0.02076498922049465	0.002787812035301782	0.0009419029675638298	-0.0007788791825627353
463	0.3152297676358687	0.07307577635170216	-0.029214879001393346	0.0030672480319792568	0.005338844910992123	-0.0008149014466484768
464	0.2346916942082365	0.0891519165347208	-0.0075920627003498746	0.003406502479812964	-0.004068471997354983	0.004337738524560313
465	0.255365655873329	0.07246779895534769	-0.00629032358522847	0.003020271823599079	-0.008814912280920347	-0.0012084990178432295
466	0.19127309164051962	0.08828046574696921	-0.0073328133328277485	0.04457099870869267	-0.0027850605490184893	-0.00927984152059652
467	0.2988948570884542	0.07651604385091866	0.02895067984759693	0.0036017470831661404	0.052280562634931665	0.005550308017476818
468	0.29979007907058597	0.08927451806671574	0.029566534949770292	0.03856229726991502	-0.048693348959450725	0.036617001709287625
469	0.18650076449238945	0.0825060153157965	-0.013728719188568982	0.04604063751535168	0.007235315538302142	0.029503344757693714
470	0.3459751412933368	0.07564274966888929	0.007765656604004713	0.004237284969547732	0.0015822025591412754	-0.00018125233950403932
471	0.22702230920041178	0.06908258468980347	0.023616750421936363	0.014950174551550203	0.10544779299008969	0.011926625720776523
472	0.18436747560164007	0.08374719869394863	0.009093425961092822	0.0029040447284242716	0.0344136505628541	0.02393679451669681
473	0.3267455168059994	0.06991118531616007	0.07946783471068945	0.003842654127103932	0.0013781600400644286	-0.00010188395130958395
474	0.3026515441548195	0.07718159507822818	-0.016384232752744858	0.02192939163121905	-0.0028523660777821417	0.028928652179108793
475	0.3263731387190837	0.08565492683633384	0.027594512658751978	0.004333076166276969	-0.0022915543723200974	0.005479578417487101
476	0.3064767623228631	0.07662439119046935	0.029267359635588446	0.0031637444348565917	-0.0020948693109080203	0.0113436894918377
477	0.27515721449772057	0.06356087506297611	0.03473929734685951	0.002698933998707864	0.009998946810143928	-0.012500953822620325
478	0.27008772517011564	0.09421589479800202	-0.003255630027216847	0.005007581946526923	-0.02516825670488899	-0.0011441093721471288
479	0.35503677523745064	0.07733734426413917	0.02765960622158953	0.00443185702254607	-0.0003993131678304077	0.05247121812890046
480	0.2876331338374227	0.0914127789312294	-0.021367367950702293	0.003171403508398848	0.0403582363607692	-0.026296013525215347
481	0.3137393030446733	0.07235158960398039	-0.016766850074450584	0.012936218418190041	0.0022352174420320293	0.011111240923652838
482	0.268062005592405	0.06914384133201174	0.010006541156778162	0.0029218212804902476	0.0493404593409715	-0.014685183576694119
483	0.2850273870049703	0.07892703886266604	0.08089554070595535	-0.04202617836574572	-0.04357062701946083	0.07583164087071141
484	0.3308848455861682	0.0803763186863311	0.031712921610535905	-0.03204523671508885	-0.022662983270348547	0.026335559763867897
485	0.29840605895324174	0.07395659900572167	0.028236335885316675	0.010653358835155663	0.0415262818031023	0.02642383553526437
486	0.33528878914798	0.07454063640947685	0.06714946502475869	-0.0067291610078978135	-0.02595195107028812	0.0534234599660697
487	0.24474303395180408	0.07681401204338122	-0.059701325859771885	-0.038760233959014956	0.019395151059581325	0.019538770662440176
488	0.20097906441410718	0.07761028363675622	0.1310729474626692	-0.012356787377703713	-0.02681913897807781	0.04966887054999851
489	0.13937759007276057	0.06781860646740015	0.050051204367863006	-0.020417293355275905	0.024751441496749505	-0.014069753162576523
490	0.3142445049897272	0.07095072411929261	0.018577236579172752	0.013485352891633315	0.01780088639033802	0.009335036802173197
491	0.2304836351302704	0.08357812574080657	-0.05467000164274908	-0.05655286787893862	0.007860291379044376	0.02588840816283161
492	0.2448214816279859	0.08076816100128821	0.06684153726528047	-0.002694277405156304	-0.013643867142754855	0.007607361126817128
493	0.2691757888992775	0.09087615363936889	0.05146144346471722	-0.04765333627749311	-0.03595316951106081	0.015284515278905975
494	0.29227283861812187	0.08550449537365708	-0.011457855822541189	-0.04510771465984327	0.009199794430323609	0.04252493727676746
495	0.2626011498762804	0.08161878893218608	-0.0004901454910311491	-0.04459228789830277	-0.0046897344379359975	0.06396853804798713
496	0.2830799553080165	0.09010510798874904	0.010684574424053413	-0.04867598726138085	-0.05224253050431578	0.055391323564750954
497	0.21582796421058986	0.07507658038453496	-0.036305930933025365	-0.05106365646378755	0.06511908462871853	0.011180300209685952
498	0.31797513760667007	0.08259332083833724	0.004308141493703045	0.04930236565098284	0.007828627873616724	-0.014739642931568772
499	0.27579963956903514	0.08405377480732817	0.03255608056758314	-0.03498313676429243	-0.002750575237117068	0.03172922121550618
500	0.18534876736005287	0.08220909723349543	-0.016491607137339364	-0.018228843807080144	0.03128165483163597	0.00020995230402445309
501	0.33779626270384094	0.0799578798707423	-0.05687590896469393	-0.047360459814628324	0.011561008673475008	0.012489414578662025
502	0.28256908030532885	0.07306612124009242	0.021473603484054266	0.10212132560715116	0.02798350218445951	-0.02056443063846172
503	0.3220334014365073	0.07399213672823113	0.03578176339988927	-0.02759736529345262	0.0076561862226941215	0.00044272803817092837
504	0.3139746553489714	0.07199227864118961	0.04066514410806375	-0.018039328176591988	-0.003824049493831646	-0.004849734587750499
505	0.2645254867308259	0.08664879588169	0.08070551921325277	-0.03124896354660695	-0.0652252922106024	0.05941936674530794
506	0.3535045505611166	0.07923091947225214	0.047913850875415165	-0.0072864607061503585	-0.010654941304151585	-0.012342610321201403
507	0.2902825627633772	0.0726763731624433	0.011022336947895625	-0.0046173501700555114	0.036488876566464476	0.03746755804472441
508	0.17258712880150823	0.10022835198088849	0.01330974947615151	-0.06784860555254443	-0.07463379372724684	-0.008490719914587426
509	0.2930501623918065	0.08674437804127437	-0.010901735698103735	-0.05240470533993241	0.03200342350996712	0.006263813086289753
510	0.3494911823085474	0.06996811419855233	0.04681192866278169	-0.035604970223883065	-0.017573217834156055	0.006961788672705765
511	0.2805507570024879	0.08030583899113938	0.009964546442933825	0.05721351279620183	-0.01734511388067491	0.02134850834426692
512	0.2571970944600258	0.08244096799365175	0.023765099720303554	-0.03992463660648468	0.008344192748771977	0.0008833257493286478
513	0.2670512327842475	0.07371005732360163	0.0019256330364682288	0.03515874835529004	-0.01266758331171857	1.2468436396296439e-05
514	0.2218353271380225	0.0778554612634527	-0.0028329351081196456	-0.0005643974722390191	-0.015193189318917114	-0.0005456806037808431
515	0.3176120030972219	0.07066130144315431	0.007521575706055483	-0.03225171502190798	-0.0026091998674535617	0.007918810517332191
516	0.22304081960503677	0.07696936268957932	0.013265283046370212	0.003383293254725124	-0.019886766047554547	0.02766220230085487
517	0.19688222440893102	0.06911823447441476	-0.007035323981282547	-0.005964150840335637	-0.013764361852506908	0.017679696733190493
518	0.3764399271746724	0.07667118801105402	-0.01484482921356221	-0.0030647863237541523	0.03536419864252291	0.014270800079719046
519	0.24890274085901187	0.08314963959245975	-0.011568938363974835	-0.038547497979753924	-0.0030984004409920023	0.05173524920099604
520	0.23068064070848426	0.08515246676784906	-0.020815019238080185	-0.04706179793673753	-0.014812446696431185	0.025719561026975826
521	0.26243883783445365	0.07509221400321599	0.04750252097803068	-0.017046841295542504	-0.013772823236582585	0.03921903105077578
522	0.36255067968511884	0.07648113293076755	0.008800717468205653	-0.030090490815129014	0.014446663912182316	0.029958052565337
523	0.32855414667863697	0.0765925603174365	0.01136532491574102	-0.021029648373636772	-5.1682955948374513e-05	-0.005443475643549217
524	0.22790472968685635	0.08198088337335926	-0.051195782979272485	0.10538120472836558	0.048249184793816575	-0.019168723239569134
525	0.263993802295417	0.07406316345224523	-0.014223933418827935	-0.014774303207114427	0.03095389860555553	0.048930516691578343
526	0.2558601395298079	0.08855715124729212	0.0316272894544522	-0.04912070468174102	-0.028875903785425733	0.03344900921913318
527	0.2952620952921132	0.07816738864552059	-0.04806976699497569	-0.009247117539633946	0.009297063989832936	0.0545258480361028
528	0.20928206785862435	0.08429815248821165	0.0010626374863751484	0.013229792781374487	-0.00302171623791287	-0.00575492464570596
529	0.3428258377224029	0.08012177487685186	0.03983721529230291	-0.04486469428109513	-0.014878996388234101	0.03507465559923174
530	0.3044495568733527	0.07750526483282107	0.010590825205052288	0.05047407921272996	-0.0013288415548149241	-0.018708837378285693
531	0.2736552176856544	0.08661439220975604	0.02919500076666598	-0.044289216908553065	0.019174456326500965	0.006420097874818945
532	0.3470694635733636	0.08555226727784765	0.017509304254600802	-0.04556625515388651	-0.0025007903015498265	0.03397017139996077
533	0.18461304924098113	0.059656516042745966	-0.026475939363100668	-0.05603378549093227	0.00413718414660051	0.010650899463450358
534	0.22302220485076382	0.07298762609414797	0.02473687577416276	-0.021520596690156168	0.029185699321831828	0.00838112643394378
535	0.17600763464563252	0.09182714106510637	0.0005688037866954857	-0.06830583807951174	-0.015601284398722647	0.026875802549372385
536	0.2795430440649597	0.07435220216895264	0.03073692561463645	0.04439135835565528	0.0301717433212577	0.0004566780676984637
537	0.33546350777404854	0.05787060013502048	-0.008540549628194744	0.02746489960324486	-0.011109930113176372	0.013456176571125843
538	0.28685832323587585	0.08009846132641663	0.02364175791164741	0.007970576331851428	-0.012951855197196669	0.01848170988280218
539	0.3020501349912748	0.0699417770491168	-0.00303046980133387	-0.011612515009620267	0.04133555976793637	0.04826077445514439
540	0.3449046228886744	0.08707241735337637	-0.015424335691490022	-0.03912813741687415	0.00766704021329136	0.020567523071420065
541	0.21461489091980276	0.08829725037947683	-0.044977217847122254	-0.0008686718640889002	0.0189366439739135	-0.00010415144149897316
542	0.23461515780261974	0.08292077197227309	-0.001988852982094112	-0.0062940272066898525	0.010440620377134809	-0.0005761059892397519
543	0.21843007108613774	0.07482628227884237	0.04216404907264653	0.09301145859719584	0.08270949010413131	-0.00022577209717438912
544	0.27729671021617147	0.07924332692250831	-0.015325683627884928	-0.03867241378499935	0.0068161373608239435	-0.0006597417469260663
545	0.2239583009056656	0.08263495102957037	0.030467846249927807	0.0035200851100358325	-0.0013580767211281868	3.085434420115297e-05
546	0.27936526320372806	0.08237274755779134	0.027960331671540675	-0.0048583393408064245	0.02914204983006443	-0.00026768959851183866
547	0.19650419381970863	0.07028566412862025	0.05226908099690756	0.0021414668255333295	0.00025376523878709126	-0.000532832631104635
548	0.33963374953885966	0.08604707516090612	0.02406510071695712	-0.026016972940978378	-0.017238888684865724	-1.5814297371450904e-05
549	0.22943569176982156	0.08323637327827653	-0.04088963782618597	-0.02802148191305428	0.008736782930601357	-0.00012711747063557353
550	0.22416616646326534	0.09276382184654175	-0.02703777630952802	-0.04109173903005742	0.0278653721049292	-0.0005155013190098746
551	0.3087819686771696	0.07952879688440265	0.015271670971508623	0.003419716715868591	0.00642913470401686	7.4648240947420945e-06
552	0.26045855031117704	0.07142837057258988	0.04660309550728902	0.048877319348127155	0.02257865631696147	-0.0002235383444615935
553	0.286521084542758	0.08828539023861556	0.02316635234553639	0.003602583680964162	0.032260786211244084	-9.38888240713265e-05
554	0.3002899361814946	0.0863232354601746	0.01022786430554545	0.0025983317333250016	0.039525795373773265	-0.0006912695242580425
555	0.3366292037196792	0.08747527487702203	-0.019465171623242575	0.03557758239047778	0.029200026855972092	8.39244479335703e-05
556	0.20348371519865374	0.07183871215059409	-0.01720119209147779	0.00243322929244293	0.0008478365313152598	-0.0006030666390030965
557	0.32308300272370893	0.08082683581699153	-0.002035097009910642	0.05855364091240512	0.007127828206561393	0.00013275587370307728
558	0.27582207510076784	0.07453030834136172	0.009804146252342414	0.03507763898333932	0.0055688459978491915	0.00020053921077128726
559	0.2869107691746602	0.06710248072172674	0.05690840252193539	0.005617058477990925	0.007428959858481574	-0.00043754482164572384
560	0.32387374589613394	0.07393752919885825	0.023299307481048834	0.008118927446659714	0.036589604077088576	0.00017443768560133858
561	0.10071129872633194	0.0682024584466188	-0.03525440244599835	-0.015909791511633214	-0.03903065005075622	-0.001028428704863509
562	0.2604301760552096	0.08533540495678371	-0.005006985238791245	-0.0044407347058169335	-0.013619445802856702	0.00019559202614907614
563	0.31371276259138214	0.07396461353892717	0.04604792867935072	-0.05235528127112923	0.010649785495228223	0.00035937927939953243
564	0.2642623571076862	0.0592780949332375	-0.03436375047894059	0.01643995644967826	0.013399335251336022	0.0009178462163552678
565	0.37091579334948566	0.0961986939020951	0.023490437589690116	0.0029136986412500064	0.0015776904728679005	-0.0005063118342455343
566	0.3177387882642418	0.07398024920502783	0.052231914241105674	-0.0075309228361385835	0.02779062766953503	-0.0003767399439551989
567	0.25528446725969267	0.07505810310849996	0.13884207099198959	-0.028329044082859786	-0.032049726123455115	0.011991355465978017
568	0.23945020765993297	0.08637409682203069	-0.0029495993365208526	0.0062479322167842966	0.024298156497115763	0.0004978074802565698
569	0.29765768142819704	0.07696393136299139	-0.023391144037661436	-0.023204906839194486	0.007597122352991873	0.005455866328688875
570	0.3289689713217499	0.06273565881939752	0.040119066759944075	0.015519210304753249	0.016460600183512048	0.004272571572612834
571	0.27186122767381926	0.08105449826910213	-0.019805889328865928	0.005471688631506357	0.0014514041234963073	-0.0008529674350044374
572	0.255838663439528	0.07920290544442053	0.04880064582041875	-0.021014697671581966	0.0167610792667648	0.00030803202034120395
573	0.20476168499899552	0.07692803996011274	-0.019487089478276955	-0.021869961316058242	0.06908043997895584	0.021557420651284645
574	0.17769541537793565	0.06321525699822093	0.005112620728851651	-0.004006704540442675	0.01290453550597333	0.020901724356751816
575	0.3107325774045753	0.07981349124202866	0.011432946731377186	0.07850740499430228	-0.028493730794496477	-0.0072871290880566755
576	0.22724539019397502	0.06304459532326442	0.031703758597313246	-0.009194760053304447	0.013569326025355042	-0.0069847818962824335
577	0.327726613561192	0.08244059969698127	0.025354780948395588	-0.0031938331903731618	0.015878021550616208	0.0006182141651837525
578	0.33672206907885777	0.07874051564951534	0.025621437455396513	0.006809506575786621	-0.02120767330909175	0.03781808842843148
579	0.35196095337972466	0.07253825461610766	0.040776278482484926	-0.037750612823970395	-0.02706421842232455	4.635396330907196e-05
580	0.2909525716633274	0.07023511959357956	0.03299293359618414	-0.027905784831413618	0.008138504113773844	-0.0020704364451624257
581	0.2431633366876032	0.0666616517836694	0.030942565714733604	-0.022843423886299473	0.0193262215267654	0.03299570707682647
582	0.21095673467270798	0.0780478992634256	0.11776790303605209	0.015229634950592348	0.006642226693084882	0.013704016077159155
583	0.267544447702079	0.07957288984089679	0.04649194531041926	-0.013407399351630473	0.042201215315927174	0.00041178124144683925
584	0.29713181771188846	0.07507056594524901	0.03551780137605576	0.014898224727414955	-0.0030732924286080133	0.032059752303351494
585	0.2406054010168594	0.08697725945705745	-0.02139463904612175	-0.014573069714517876	0.00828904545897885	-0.020737085676449604
586	0.26000001727631983	0.07578639493640252	0.012911862934159342	0.05635097109203736	0.005876669111935106	0.000644490548837496
587	0.35950784022858273	0.07999958143350747	0.010773759968387985	-0.01108380204499115	0.0070413642516732955	-0.01717460491114025
588	0.256790823150215	0.07651763447986656	-0.016593370142517338	0.025225445195841762	0.02743609316281245	0.01730262696147009
589	0.2807650048676751	0.08327015939157249	-0.034770418714576236	0.025482413962662258	-0.04595521342506991	0.04098576284813786
590	0.2711261667446232	0.08199620216714629	-0.015188092824673573	-0.018988278563829657	0.0195584460191001	0.014412157139477444
591	0.18907366898889208	0.08158883734393894	0.0625784688594588	-0.003714533961038821	-0.024592186719220605	0.03239127155259622
592	0.2013360780684249	0.08011570224534968	-0.024587244185436962	0.05126507092951785	-0.015566975346309016	0.0006859548849920136
593	0.30425743456640797	0.08120311826587302	-0.006940612337305301	-0.03954300443426348	0.01618178645514004	-0.012420100519476552
594	0.2046354731471631	0.07650430386704986	0.021561281501438153	-0.01606059083607864	0.03188870742776361	0.06239449686455446
595	0.24670141920756442	0.05769098466740891	0.03212312797273502	0.043654120298766835	0.03684494237364066	-0.012160395582651912
596	0.2766154758463436	0.06656985362715837	0.04503300383334402	0.0453664321206822	0.025566942126703587	0.0009289505510589316
597	0.2435786745724324	0.06672357736716576	0.07674548904719354	0.003634268524248851	0.023250558476744777	0.07296230907461923
598	0.3360992903963764	0.08089697837041492	-0.03652866177293975	-0.021254642164842696	0.05439500555477566	-0.011978549182117472
599	0.2817788376180773	0.07988282150824841	0.03244795636986448	0.002877944168109928	-0.0161775471880228	0.005804696511304048
600	0.24381503880366284	0.07230099293936068	-0.010824481795479846	-0.00970673879633672	-0.017328032879697388	0.007076528938657314
601	0.21085372782117506	0.07939574933775498	0.007774006657789712	0.0026721371027587587	-0.00395600303866138	0.03264093750987568
602	0.13628386447928065	0.0624972331258136	-0.0472980563054501	-0.020378302746088317	-0.03144176624235073	0.005219367212845433
603	0.32745689369022773	0.0624261752222522	0.04689530008342298	-0.032886099776586825	-0.0032425070238594794	0.03996202549646057
604	0.3995282294942152	0.10752113537232234	-0.0008368115039585543	-0.00361479861055502	-0.0013148195546947166	0.03753953496141196
605	0.24352999925459293	0.08575224879076206	0.0943552209776987	0.03661885056710192	-0.0024273595835535376	-0.0004211158825244168
606	0.26101845509279814	0.08781583510813507	-0.020017096277836887	-0.03536547686979804	0.025264606095573558	-0.000224705882794711
607	0.27895604723968104	0.07312048879292529	0.11844863012368992	0.02721936132660708	0.01528205405589411	-0.0002121324042384073
608	0.2854316492009962	0.07815198192643448	0.02337111340709711	0.06141039990420308	-0.0019147634521164787	-0.00017098326264159279
609	0.24303653681774556	0.08275019297136363	0.025670712900122034	0.008211445621204497	-0.0036989658270258088	-0.00011966318692553935
610	0.2185202900163864	0.08145296047187488	0.028965776441217738	-0.0249200494138148	0.008643037018399396	-0.0002579563113407031
611	0.3207931994213593	0.07817501437373556	0.01243254262880236	-0.023364611067806483	0.019959858891587714	0.00013840649315497206
612	0.2818874852554817	0.08364862171677609	-0.005623127632306671	-0.015132107419003263	0.08698451313448201	-0.0001810186031348364
613	0.2659584824660424	0.0749354745050674	-0.006327814793818661	0.01038462039997652	-0.014064119660230077	-0.00038978265833840227
614	0.34564465783541687	0.07737356818123854	0.009947002996261787	0.07471713365075336	0.00739234241690464	-0.00011859553778843295
615	0.23636698913165824	0.08365337581002655	0.025893069270803835	0.056146045630656616	-0.00241904859630688	-0.00012823448564428793
616	0.20536953984415718	0.07402932902742868	0.026867138426270816	0.04764317764718999	-0.023519565267402072	0.0005622882265530332
617	0.3241119913150023	0.07446327400603418	0.09803894680208393	-0.023589410809295795	-0.011124077573484504	0.03281730617563079
618	0.2871782660281074	0.08128853588550779	-0.01871318939256634	0.03454993312555792	0.018025869949778933	-0.012138327577668768
619	0.2628867197888665	0.08006415578275657	0.016552978597043938	0.004538170914703384	-0.013486968472835903	0.007823649565399802
620	0.21525020577656104	0.07655432739445497	0.03682705167289525	0.03079065679033839	-0.02330185208310996	0.039903144904759984
621	0.23235718706231384	0.0829785073408468	-0.0016549684152617724	-0.00252431830267517	0.059761351633002495	0.04584072690394675
622	0.27545407897039165	0.06995458775004668	0.010148394924493865	0.02410533802552479	0.08037838155506415	0.012369315568937247
623	0.2940553341809836	0.08313020733165484	0.016300701527722408	-0.04436674890759413	-0.0047314432733970195	-0.005743764586004712
624	0.29911032539994825	0.08071825191705818	0.03700699016993281	0.008264503688599732	-0.0033681545836661917	0.012451050080422571
625	0.2642192599340852	0.07798102227988078	-0.03906324452516565	0.005920251808705346	0.0077903954424132	0.04474669100791619
626	0.26075032569934775	0.07895179361833049	0.03545460403994038	0.06257204211835303	-0.010709245195034993	0.023149075379614095
627	0.3661866131406847	0.10820827856209236	0.05482271534603671	-0.029038324722263142	-0.010749394062143515	0.012466728021502942
628	0.24383041765144034	0.06937988792586346	0.011248190343444544	0.002429521912365472	0.03616128967188161	0.013212409814110398
629	0.3520921015001224	0.07594885433735493	0.014117455923960253	-0.001952492221515348	0.03020450678335708	0.027827001693885803
630	0.25415755197128437	0.08021524159316902	-0.023158535287047057	0.07978504536179483	-0.013943891699792071	-0.002483597998282117
631	0.33229060112616643	0.07902729025374838	0.010243835409870129	0.09798682990915349	-0.03850276335875791	-0.008221468179731
632	0.2771540692271355	0.06639712726219255	-0.022533864752929372	0.06342512227006514	0.009364825759075825	0.0122554837160502
633	0.2251652143053946	0.06865730422431059	0.016918710471466224	0.01030030974218049	0.06930924479424622	0.03128018451030177
634	0.34894199446099744	0.06367178491314415	0.04479021312469561	-0.021918012289049136	-0.002515758134899025	0.08083109206909334
635	0.21557349155057245	0.08054627875607329	-0.014048697846928904	-0.028081512862628374	0.007316912556943933	0.0007330595946520265
636	0.3346414964896171	0.08043730563787395	0.05058792854327843	-0.028993599498694886	-0.0023561748258336007	-0.0002772042535994846
637	0.2056395706026768	0.0752548729290046	0.061077908840869645	-0.03471774249970577	0.0085228302910234	-0.0001902331885125314
638	0.3107008380462053	0.07331687167386595	0.048279097999132395	-0.034355607202369035	-0.010912708979381914	-8.688919537715142e-05
639	0.21002569718442837	0.08241862031343418	0.011120288998528443	0.04667521553065551	0.008328603635119202	-3.069912450322739e-05
640	0.2987089801910896	0.07557331324775257	0.025781090318448302	0.009603229933293161	0.004931890584625862	-0.0005721319147433663
641	0.2254308731370064	0.07785052256878044	0.008110845025352849	-0.030551256629342247	0.046900285063856316	-5.186650673371702e-05
642	0.28239531861414074	0.07741986761155241	0.060732522448027765	-0.05683383099746684	-0.0025347346202765336	-0.0006412485937823324
643	0.2364060598948026	0.07722168767626521	-0.0435641187268553	-0.03647711900506284	0.024735113067336348	-0.00042502481687595227
644	0.27407383298056764	0.08065300350038918	0.017575526470640774	-0.030605527482872107	-0.011051534936521588	-5.777781797283667e-05
645	0.18115584874885596	0.06482928612142565	-0.011720519794633014	-0.00845025271977981	0.00626817416861683	0.00023989513745630074
646	0.22429664981295735	0.07778564156535825	0.010579304536840247	-0.02163480491473034	-0.016523022506203664	0.051371706719490796
647	0.24189537894880922	0.0706261568176338	0.0467374843040086	-0.028766964479611988	-0.03953416310392238	0.08223775872528201
648	0.2055417883247178	0.07242717050588282	0.023654128338827334	0.06013635685810946	0.07358913038199022	0.008903866261169385
649	0.285168948054216	0.0825970880374035	0.03136142632157077	0.040917912994100025	0.006765451037773462	-0.004845498221753036
650	0.3477867459291591	0.1001643424692213	0.055140253374891326	0.05746047901074058	-0.05585259664442747	0.02699094609127618
651	0.3476961624740463	0.07968944712090066	-0.01664096516105131	-0.03246371370593895	0.01826330556636464	0.040948904585584756
652	0.26830502057200223	0.08047414108320185	-0.003783739207525811	0.07328918889980014	0.006814011044097717	0.010359914179415952
653	0.34581894853370826	0.08458961317155209	0.015618331167839877	0.04563514731609163	0.04063681578292495	0.002605983259615167
654	0.21497902854474524	0.08117121033023962	0.009662924199062823	0.020411642810750332	0.007233460211842977	0.010976503755758085
655	0.2864495146025048	0.07725935004026423	0.04154191134475689	-0.03503866616782633	0.03140217347237037	0.030912951909235313
656	0.18197563676129355	0.07493766923655636	0.09496945667100719	-0.02428801342950247	0.015443445625336252	0.05214429215231164
657	0.1884910446336118	0.0738632000134966	0.0054881705492224675	-0.0039254972866865955	0.035349324199692174	0.029728413567557423
658	0.22957129976248963	0.07450036188303831	0.06173328998488566	0.03697819094702593	0.01565114650890817	0.011039669764688795
659	0.22868166564508377	0.07909682158795182	0.009446383215011301	0.07533602635846555	0.07237071647439108	0.000699587452114518
660	0.22699294625964483	0.07853282275420599	-0.003076297280141578	-0.002482155683771871	0.04999178468601973	0.0434362238397703
661	0.31425087444862393	0.0765724128360766	-0.002111965002297282	-0.03334197056635709	0.04228292443774305	0.013426953143536938
662	0.2539793873624043	0.0789869131136705	0.07033657655364578	-0.025315574028581082	0.013475878035677378	0.008510341952898706
663	0.2254463919377055	0.08022936239243172	-0.01330960289560975	0.08719876493314263	0.01668902837533427	-0.009265045617664287
664	0.34898552335326827	0.08042273954379602	0.036989035083169516	-0.02025139339031408	-0.012953982427369719	0.00027028966544158514
665	0.23541922266759094	0.09322482718765716	-0.02995168542840947	-0.057036871626703706	-0.05302614708870123	0.006368701468022553
666	0.32292927510646974	0.07537128727257665	0.021505682895877044	0.004182873863031212	0.007227307302827846	0.019817872940609247
667	0.30255671736163864	0.08029754031021076	0.07429473923379071	-0.02014216219843243	0.04227842833989473	-3.481974217553453e-05
668	0.28894453512805174	0.0778906095288304	0.0390311705902531	0.08017700548227882	0.026576272970535764	-0.02391808009049052
669	0.1696997462331776	0.08723173312724758	0.06988811284934815	-0.010173617857506954	-0.020904586930988626	0.006865022549180401
670	0.17975696879629696	0.08009749827329678	0.04459587096475979	-0.030569874622495597	0.026378781452991516	0.0292427733983764
671	0.30411820628340336	0.08609181986415465	0.016781169907075275	-0.006715216904121248	-0.003092127822211644	0.0073024310993162565
672	0.33904070133848924	0.08465322970566316	-0.002553911637909237	-0.01819812575888152	0.006448488177885975	0.024371582691301442
673	0.3378924104771763	0.08099615182159459	0.05371810802393105	-0.023237359599504757	-0.010072130292665809	0.01348248037210596
674	0.3515114918838545	0.07709004369644858	-0.007623210019799245	-0.021489587502378473	-0.0028241078370228466	0.007781485481667938
675	0.2888970386342868	0.07354811439183756	-0.0009040357016316752	-0.0002760346538138084	0.030373684293729428	0.007817941936255561
676	0.3165486848524831	0.08522501337867086	0.023782725245406148	-0.05898865363555775	0.02168250167815168	0.00829224077963608
677	0.3251467450544459	0.07787103814206896	-0.0042533403224231355	-0.04965231176306853	0.02110290095722381	0.027585420271989673
678	0.2805198117642275	0.07484684295981893	-0.01597042524056492	-0.004384874032707004	0.07533196717913192	0.014352418377801579
679	0.30403371356229925	0.08635028232108953	0.12988427129779223	-0.03852797645955899	0.01681851949784293	0.007108654475411761
680	0.32636503310879894	0.07181475823554109	-0.004863684949743282	-0.02135162815578752	0.048956868149670395	0.01566735287480734
681	0.2675639261348021	0.07861242429918631	-0.024093077934033674	-0.041065604111219275	0.008910404778131322	0.021060777099200196
682	0.2532557186636791	0.08216832147218715	0.015133217532101223	0.03137519299369026	0.027083503928195068	0.006162184116794515
683	0.17830902353354225	0.08353035883383644	0.05247476068717897	-0.022000991935058372	-0.022849103879336394	0.031937336295659736
684	0.3412153959696591	0.07487289962413753	0.02806550238001572	-0.007915228829195205	0.02909526682871184	0.01367466866907897
685	0.2301503481140325	0.08362938431344837	0.02348480072674749	0.020551646464113775	0.0068233399913597646	0.014718230562574193
686	0.28779753420406673	0.07288593729693757	0.03257426956065959	0.02378970837147485	0.03167341633982003	0.0007291721455422568
687	0.27392785178130336	0.08061279553404667	-0.01731344219067934	-0.016345150245248886	0.06365115994639095	-0.01169822621074273
688	0.2261203089627202	0.07456498075987322	0.009177802207079915	-0.01355767787603882	0.04615477383840027	0.019484191216639718
689	0.2394441012789456	0.07478634062113156	0.04682748612279906	0.00787681883667996	0.041345065131221485	0.036303174195729114
690	0.2600366085363235	0.07486140681310974	0.01755077201713397	0.01647702467128663	0.038278472325126815	-0.004288328870944675
691	0.2922180988786007	0.07737752029642242	0.07850660674399906	-0.023834208426347578	0.03442359409120861	-0.011756955377398674
692	0.17275730371404016	0.08523701699056802	0.012090087185482627	-0.0550914256101927	-0.015737786280381375	0.02417451152914592
693	0.28210446578452286	0.07665683487136826	0.03177414633160206	-0.028911943025871422	0.020015275200704046	0.023431372264818336
694	0.2774455487724371	0.07936553438309414	0.026106324269596904	-0.047141414194244884	0.037640774779102236	0.020407173457097562
695	0.23203555352012162	0.08404433801510841	0.006162338404223109	-0.027419771120988343	0.057283641278651855	0.03769403820432668
696	0.22174758991383345	0.0835718377472982	0.037022336942041545	-0.05173956282063011	-0.0038870101350514776	0.03144680288860905
697	0.22533769964368366	0.07490977533538513	0.005614119584834068	-0.05232198197400332	-0.003988831890229348	0.07068560804296711
698	0.23442273640739109	0.07254590279010824	0.010533716482195803	-0.032097627588561106	0.014018164641056388	0.018841727424910575
699	0.29744302627124575	0.07597744811859987	-0.023076953905908353	0.00025217353483599793	0.04328884034932662	0.001195389686403569
700	0.2245839859281098	0.08108240445479122	0.04761416593635533	0.01975859857987719	0.02188765644634802	-0.007291867748394398
701	0.21499911737226265	0.06706046596821155	0.03356037092080149	-0.0338403598235514	0.05965356112148672	-0.00040858029999446565
702	0.3017851671949504	0.06586739243982016	0.040465536860996576	-0.04171168649509035	-0.025952198293239796	0.031063083209599714
703	0.21574266931516228	0.07721180584705331	0.041773325537887096	-0.0016329992212936674	0.019905716430288108	-0.0169599007379955
704	0.20085965651760215	0.07021270125463513	0.04269491223626434	0.04614875353525994	0.05829883584103338	-0.004258364667977832
705	0.21873515233033036	0.07344988972250469	0.08745485920899586	0.004254265911631658	0.015121990363019165	-0.013343972214840981
706	0.28290285288994865	0.053733795718822204	0.059134163154254724	-0.0010236461161663277	-0.013021144254898512	0.00858547949557045
707	0.5373677831979474	0.13350598226858273	-0.059303960680265805	-0.08017744678143264	-0.01963734502218849	0.057426149090059206
708	0.3267705951077826	0.07807758259040931	0.052861025783883346	0.01701590429648353	0.005848586273571718	0.00028930524304854083
709	0.24952012861744766	0.08306606063149673	0.019602262827133107	0.08877245268299636	0.005451752053806515	-0.042282416934760945
710	0.28727228991218134	0.07964974550039412	0.03460623023148312	0.02206217214435072	-0.011627976419622824	0.024779830765045054
711	0.2409538203303503	0.07906623194032983	-0.017588092883234308	-0.03362079231649681	0.006465795540957314	0.03638098576414259
712	0.25068537019740617	0.07993060622018641	0.011449636733882608	0.025414586768230947	0.031069422808706903	-0.009494428270212579
713	0.23360839924852062	0.07448455104881238	0.06238714555482333	0.02089211984596525	0.015274057968478624	0.006631134526210386
714	0.23242666314896654	0.08009354924819982	-0.042146254160138605	0.016552424261573065	0.03158501626353019	0.011695342100579754
715	0.16660783604556462	0.08384085648380853	-0.01870142531249665	-0.05122107496935238	0.007141358430219384	0.03463106605566274
716	0.306478165146427	0.07602375473004852	0.0036502848747448583	-0.010337698246702873	0.016531515819821548	0.0380017973227775
717	0.339965211745525	0.0809421690357859	0.04595446845264681	-0.03939664622487848	0.006692787332529712	0.04043174884207925
718	0.27884778846357233	0.08512859624723139	0.014214703237468164	0.0030682012565844937	-0.0029862951981602186	0.015114083021701807
719	0.22747783252712217	0.08622216135142297	0.08983082490105512	-0.029332683111878855	-0.019511422636255677	0.022228473719881535
720	0.3637127206079134	0.08171236430203063	0.0035739654581364503	-0.02990689002952602	-0.0038393146487510203	0.020408022545332305
721	0.2546055991644437	0.07940650666256481	-0.004155799244753343	0.008938083250148509	-0.0035851408131589296	0.030366252437275327
722	0.32478249079271926	0.07945522455425355	0.03928679818807542	-0.012293134615434943	0.007419760551962172	0.04549688810771933
723	0.28309783389103244	0.07436761269851418	-0.021531826996196386	-0.05332472886899793	0.06919070412650609	0.041900732896274696
724	0.23623203748952298	0.08075000832468038	0.021626208005123628	-0.04648886288140111	-0.05057131057563217	0.019871481499000934
725	0.21458264533000224	0.07662499051569785	-0.017360757361730813	0.01729227327840644	0.01855542300713852	0.01107330015605029
726	0.28584354923648414	0.074509280101777	0.04028512154766472	-0.005548626327043843	0.008130639504425184	-0.00022602275306432939
727	0.34612430391408966	0.07940553871459535	0.11618872102266618	-0.01768232642477917	-0.012012088489478746	0.01854094739200246
728	0.24410724992531743	0.08442656736875981	0.031848610238235334	0.07617929358252978	-0.028622142384475215	0.005588977474957307
729	0.2512330100641116	0.08422860966570901	-0.04442664894933261	-0.022327335279888606	-0.005171505363779284	0.005765746728194706
730	0.21027007805002182	0.06459891392837215	0.12395656691117064	0.060951357795421636	0.04448224705326766	0.000263339507636075
731	0.27281937332349393	0.07881549324509562	0.05658398937957975	0.049114668181239475	0.013992867243170046	0.005825492232355666
732	0.21778557184832092	0.07899339310585177	-0.017345485026878316	0.07143561235091096	0.017404227343111867	0.010507074499068134
733	0.243276611638943	0.07198607758718603	0.13046379613299558	0.02127489564062569	0.01118067941174931	0.037850615922004185
734	0.33144273586726086	0.06743032278011186	0.04304363577743099	0.026444519493671284	0.020589837595384963	0.000976662997301799
735	0.27399813571453424	0.0655806730893769	0.00950166684819079	0.10405881240827577	0.0752612223214043	-0.019795940373629695
736	0.17651158380816226	0.08298843074784351	-0.00517698082741593	0.005498982491230948	0.006773013398262356	-0.015529033025683783
737	0.26685894407789346	0.07975067551250947	-0.007750307569720561	-0.03820680372122464	-0.016869269534029077	0.0066861732306815694
738	0.23499657755662384	0.07263537475183157	0.010422386253483264	0.07565780954778921	0.05189946468048956	-0.008115423668765942
739	0.27433475602453067	0.08277758487557006	0.009888360979219104	0.029841452949016637	0.016302130639713815	-0.008058146321860497
740	0.22524470477157785	0.07979845066603089	0.009343618776526272	0.044474060559506014	-0.043895343942637194	0.00452115679525699
741	0.34877367731409387	0.07096261357332617	0.08026247151453046	0.06224485158811719	0.02331617429796512	-0.011690422616065057
742	0.26375856721635094	0.0759958584743446	0.008244332191357886	0.10149322774301926	0.01015881918135665	-0.014095109270059858
743	0.2476707101564254	0.07271338947075633	0.022708734776235983	-0.006089101545508858	0.055431330948414015	0.03361670164872014
744	0.31710627070032504	0.07966541517641008	-0.004278573667109347	-0.022725152805216028	0.020349020564924224	0.011009907378518015
745	0.23442670169997268	0.08023322058413528	-0.003971922270167253	0.03257007105775673	-0.003034387560675857	0.03598752814688733
746	0.20667474613595818	0.06776088620802535	0.10703740818561276	0.003386010467931201	0.03130472774349207	-0.017552884794066623
747	0.1657877888950736	0.07237180461985641	0.011335937877994692	-0.028721216296968326	0.020238032236209444	0.032625786324524356
748	0.18726011395777253	0.06205750655451282	0.05096656356109656	-0.015385104329468885	0.03052613863697496	0.04194553002118943
749	0.23268168541700895	0.06849634422838623	0.1394607902314181	0.016551200881586	0.012460070148769308	0.004873087955743615
750	0.32026200735508015	0.08928554132100534	0.01395335907110042	-0.006803197322929959	-0.014773237658326	0.015250697041693772
751	0.3416931680278202	0.0932042625900427	-0.019540074318673804	-0.0533997097091887	0.007349659198284516	0.007814483735476111
752	0.2799014455315753	0.07612189643338768	0.09132760520411785	-0.013298137868086826	-0.022125403411236068	0.02184962232319271
753	0.3393274983806219	0.08315019341189069	-0.033101625934950085	-0.05000250197405012	0.009065862641016118	0.03356697226013866
754	0.284231812141525	0.07516133346862572	0.04119511056457715	-0.014041101385004187	0.03405352622364682	0.012421545859511768
755	0.30696188219620907	0.07065205057559605	0.02929167402427477	-0.03673151945571724	0.022667153583380575	0.020527970355096375
756	0.2950783112407067	0.06803411072363877	0.06187118108178244	0.030917766480545845	0.047947824233483094	-0.006698221160230451
757	0.29221288859487743	0.0823435744591579	-0.04802473680004322	-0.04375484372264819	0.017484597995039944	0.0007637392223449483
758	0.24035809870622032	0.07554287968554631	0.019800082839804313	-0.03949828906926213	-0.027892297858170143	0.005470409436936991
759	0.25110074423536616	0.07728067272912602	0.028199860607752706	-0.03409913608967912	0.009514554733239453	0.014057381616507039
760	0.2329821154968706	0.07368595551660274	-0.0428167176367805	-0.0564204579895937	0.019873594688561515	0.030547857443739862
761	0.12790935323005445	0.051313986740858915	-0.028062477566092377	-0.044129365762443265	0.004390305824018119	0.008679041757962769
762	0.2867001290822262	0.06979221608860897	-0.01571723995590885	-0.04679885390888073	-0.0037393995581001477	0.032452205828661686
763	0.3269786029381958	0.0828838760446524	0.06255565142682433	-0.02259807690391573	-0.0016332387426179213	0.020036520760446926
764	0.18292120247718777	0.07106240976520072	0.08458489083706928	-0.027411965748503367	0.04283263262621068	0.011953324137636865
765	0.3166018238571189	0.11124067431974631	0.024497153114712497	0.0021006216231308976	-0.016554146997936656	0.09990656284335711
766	0.30273908568445185	0.09336103295114666	0.04141677473758921	-0.040446332103405966	0.028441210188656755	0.013947452868236556
767	0.3127233010190991	0.0699010940510846	0.0109364952666334	-0.04874094955541045	0.03760077089972241	0.03219850505668646
768	0.3228271177476187	0.09443291846710868	-0.006396330080168461	-0.05335866078006587	0.019347892736966833	0.01769329162975873
769	0.25409876537483694	0.06175653682968395	0.0577693966588174	-0.03246938039796952	0.020544793015809058	0.012764789953663704
770	0.2704058647756625	0.09402957620548744	-0.006993403216324137	-0.049894930069554234	-0.04298913387641583	0.0073454512524139485
771	0.3137904650201274	0.07558402630279983	-0.01282959316092043	-0.03422835327256241	0.022712664639720694	-0.015531374547762945
772	0.3070099421918101	0.07036045311135282	-0.022989679165139998	0.036498327240605796	-0.003910442818927881	0.022433295031095056
773	0.2654975656179994	0.09728022607458209	0.01051440296487301	-0.016773941401752115	-0.037419975325726634	0.00916498908923528
774	0.34442763174194	0.08859994779283278	-0.005813480220651573	-0.029593631224759696	-0.05813809129033603	-0.00565372499042745
775	0.25361874446666083	0.07411298892971484	-0.023932101907730964	-0.03294501250985545	-0.03362252172969037	0.015230645734067577
776	0.3566499221105181	0.09418400078482222	0.013805765982039354	-0.026394935317355032	-0.011337648691185757	-0.01808888964626059
777	0.23333229175866166	0.08454297665444709	0.02345304535249874	-0.028357044839083002	-0.027805904373035074	0.02678026593749852
778	0.24322951916861066	0.08919668369512958	-0.01952792310518357	-0.05500020750961455	-0.01757372568598159	0.0240038180440476
779	0.35451392954621513	0.08027285997066758	-0.004510168264481855	0.020181604285912664	-0.0035337082509078505	0.01275494245780023
780	0.28742181587278653	0.08514002020429459	0.017237959171496158	0.014039000057389872	-0.014760751908019848	0.0074317460671486915
781	0.19907323910845934	0.08605162791318358	0.014820645663547849	-0.009470709464040385	-0.038469871583766996	0.006689743713341968
782	0.2729068880843644	0.08332021615921469	0.0608080037641897	0.011678664941115802	-0.011982353851181324	-0.01009116983477407
783	0.36354715565643503	0.08390686284764722	0.03737015462815155	-0.02142340678529366	0.006893983499152491	0.01423443540449719
784	0.2208731773376866	0.0881864005774727	-0.03014995595244993	-0.004364134417681671	0.00549382413301197	-0.012218025931513353
785	0.23036337538920185	0.0803786964912599	-0.005112286132622469	0.040269082140043856	-0.004073625493865914	-0.023305936193809704
786	0.18826695688978454	0.08457967855114128	0.027784260826187457	-0.024424472352107866	0.021812274294365958	0.04705285741765161
787	0.36034110488653215	0.07850605298879096	0.010801750822452074	-0.04398540430959261	0.033539934640978465	0.057072938223599316
788	0.2590023785821951	0.07524274837906236	0.08918346267910073	0.010044271309711814	0.030052807184237033	-0.014899100630440323
789	0.2238340890773553	0.08110814747337752	-0.006806172116920153	-0.037646681989489714	-0.015094165176153874	0.041117641557831465
790	0.2660978319831232	0.07007043953853051	0.00942628506453317	-0.03455196533422493	0.008100899164358005	0.04773601039890565
791	0.35149045022173103	0.08089142526027324	0.0650492208308697	-0.010789437212637013	0.006210520824214253	0.021088945386028707
792	0.2744941901108205	0.0817294218479939	0.046476893640325506	-0.026805361560481238	-0.0030249880001418073	0.013730364061093929
793	0.2104919513454669	0.08605316033095774	0.03171388284936595	-0.02235035753172955	-0.012172482222058904	0.009797867331724053
794	0.22399424755449013	0.08090511730711304	-0.0036991574686675425	0.01636661435825811	-0.0025812415656520024	0.01973581111880487
795	0.3014769901354028	0.07187925776297667	0.0075917021254901474	0.06008123075287069	0.007043630504626589	0.041379048387149044
796	0.2875618113407499	0.08593824574502526	-0.043536092391294516	-0.02442713872558469	0.029167194546061922	0.0005167341518055601
797	0.28693789023583305	0.07272841402759106	-0.00526100967279573	0.09262360811875964	0.08384717923241744	-0.02302562041063809
798	0.29909194799134947	0.07479763466941827	0.022967212189636085	-0.019092196654888254	0.03348076112904021	0.005956020202626509
799	0.29562232972158414	0.07308686072905127	0.013184066335147581	-0.04893602866768716	-0.018027142483630153	0.03840988700628126
800	0.26027269979536827	0.07838689620622588	-0.02321628400279819	-0.033255770432538634	-0.014141724142266004	0.010601091261579924
801	0.23013360516302891	0.08834602534109229	0.03389808362490197	0.0389334182269661	-0.0024119831771633555	0.0004929013822375636
802	0.2518862105347023	0.08524776027538719	0.017257083932273237	-0.031142421851679543	-0.0030210514374569763	0.03870792897057638
803	0.2724134807916337	0.07325391093774608	-0.026250341128878613	-0.026978928640160656	0.04434311191598525	0.022663662075751403
804	0.29293336826454636	0.07060445851826362	0.02651406723965753	-0.03096750850437144	-0.0030719153085940593	-0.0036812223681078216
805	0.3556410567321418	0.07499507431842595	0.008861214387362369	-0.006266996970518433	0.01946039955879673	0.037792488422953546
806	0.3653312000815017	0.08346753066434705	-0.016763621349235133	-0.03259043171173831	0.030006275919176748	0.025372040135114914
807	0.2617172080650746	0.09549110850490718	0.042116870846617804	-0.041148872788414836	-0.03727829754457262	0.03800137949412175
808	0.3322983122702218	0.08153554151671108	-0.04659513374395361	0.0029333241352677377	0.05345874131299308	0.03635336575685003
809	0.30068587161401844	0.07387726282149354	-0.019549923584334657	-0.027713388854325043	-0.0027649656243338627	0.01804315537756837
810	0.24005729250179395	0.08546502020534631	0.02794998954946709	-0.036512465215529574	-0.0028703838871339295	0.022221983446492115
811	0.2514861207300037	0.07955306460063997	0.01079446671257931	-0.049021872405594934	0.041367730610806175	0.007915338884662608
812	0.24122707069142502	0.080347491590243	0.022772448769547742	-0.023972960924937035	0.03568896437709875	0.00033836506120336776
813	0.1582121971394434	0.08097300777854834	0.03320214532901289	-0.0009377204899514636	0.019423722022266516	-0.00024681682953200213
814	0.34431220261143985	0.0753075516222446	0.0064388249397084405	-0.0347231169596664	-0.0028218932226725677	0.03376629919014618
815	0.25253186016346824	0.08443791215893018	-0.023736860858787942	-0.0008236716430926002	0.04327562318456293	-0.013014571244414512
816	0.3412584280798003	0.07582811280269448	0.0354025355131247	-0.011189852504837255	0.028090288611279015	0.012246024478013486
817	0.2409883488237424	0.08431888335905038	-0.01882286812835071	-0.02919621383070541	-0.023868730927156252	0.006860357972775379
818	0.27473207359638224	0.08170206637269097	0.03547238991633461	-0.03767976588471539	0.0201430199590856	0.0006143565487014179
819	0.22814307695659608	0.07620621724273537	-0.003976146920366788	-0.045060284112105733	0.017370815337453802	0.08178720543593412
820	0.3208637768596624	0.08844617420953164	-0.013624292459303806	-0.034364107868570186	-0.0348381087557564	-0.014102521872051294
821	0.21136169713727898	0.07783689521281843	0.07196244795896883	-0.0536276851947115	-0.0029738478746798554	0.01037567858054248
822	0.1822640696398739	0.08666931594413557	-0.06335370373893436	-0.0713442446838743	0.008857010777334511	0.0004225882117322716
823	0.2567383569936556	0.07031882876284887	-0.004043096396341422	0.004511970373129748	0.008858164133550263	0.004842728203923845
824	0.2726358989376296	0.06687777953606283	-0.023533958656656057	-0.057054854182808534	0.0042864856799493855	0.004389725987161328
825	0.26576889629788375	0.06848854679749343	0.09599315097978137	-0.02898812358737598	0.006462855138165076	0.06009680139732358
826	0.3296172322759731	0.07899733258959385	0.059073778836310153	0.013109627629863483	-0.0017002170779005928	-0.011290559443684721
827	0.3131778021989851	0.07916223090147294	-0.004000992475370555	-0.049021324720832773	0.007329712311550403	0.04302623413724901
828	0.23829807995952193	0.09264002293045692	0.05365295858929404	0.0031707815824296216	0.02985240661175231	0.07011749528905313
829	0.23217361805835215	0.08986581453236776	-0.03744886770661536	-0.05216564951878789	0.01991875889447137	-0.006105117131610471
830	0.31997898229723	0.07917274393499545	0.00973506312097481	-0.04293974033423491	0.0428964158253152	0.033218266685315766
831	0.22896842382674845	0.08198216593010639	0.000328663508099336	-0.04513819079242289	0.01798429461895493	0.035078551545771115
832	0.2614353183331961	0.09616156584637624	0.05851958600857409	-0.040060359759431174	-0.019787648486677606	0.000597132590597072
833	0.2816286101222712	0.07681460595811372	0.008855147036042387	-0.012088086385484495	-0.03402229237106534	0.0514458275036457
834	0.365212959143912	0.07930715665556438	-0.003770054160476429	-0.03827623184254379	0.040418183920121524	0.0300885012420451
835	0.3045913022733625	0.0904334041306877	0.04573042458588222	-0.04432344849938109	-0.015321227773820941	0.028751715282946445
836	0.20852767613716425	0.06255210464530486	0.023902851159281164	-0.023314487493659355	0.006485064108802418	0.018570972493965665
837	0.2546258727086856	0.07997514090367763	0.029159335124300273	-0.013792300528666892	0.030419254984636858	0.01354565616798302
838	0.20807390688550617	0.07947702648338999	0.04894497416572866	-0.02186196570176142	-0.004512192532670472	0.01736468936761967
839	0.2320276451116794	0.06490437492980798	0.09187397208578213	-0.03332929616511644	-0.023974026103505332	0.007382209663896062
840	0.20365861058200582	0.08718517130114879	-0.049883549989876215	-0.05490298486469787	0.04830113505381687	0.05581697207106136
841	0.29822510594579393	0.07740425692017973	0.02260660640646541	0.04260379317768931	0.038479326108533926	-0.011341941801599004
842	0.22656617356675	0.07372675233600133	0.10144589114285683	-0.010527618235753454	-0.01206637536936618	0.06398033345091327
843	0.21770190886381105	0.08602445389992573	-0.0007012952177232381	-0.05539786989507804	-0.016045023048591844	0.00642394276423575
844	0.3187980612638993	0.07144117755404056	0.04874841634206453	-0.009946152207076559	0.07400230269988638	-0.018833433969189087
845	0.20137608869836235	0.0799254924749261	-0.01806322835974216	-0.05382584408671234	0.08109098632581939	0.00013571980877926203
846	0.3416401315969043	0.07281594588099907	0.03314129525272334	-0.01188379812867542	-0.0026898096798315175	0.03266316804911486
847	0.34397226498863553	0.07787064126114526	0.010033198191828374	-0.016908271900407265	0.05467741129324437	-0.0044504271274890764
848	0.23539927860298795	0.07398011540236248	0.08020332774362142	-0.02555099241495264	0.020002958792580208	0.034919446167966856
849	0.3026150650161894	0.08723280623296507	0.01725180437221628	-0.02957540746570058	0.007614494547695251	0.00041023219769005076
850	0.21480896996486726	0.08974832257496357	-0.02218261543486858	-0.04480611407968445	0.04339941876642856	-0.018251359753361517
851	0.24390304163190774	0.08956421426674394	0.061372715725284716	-0.020511982499520548	-0.0031046389726288783	0.033453251174740045
852	0.3325413203576998	0.0816623685816176	0.09300481457538343	-0.03796069367043548	0.016402063675406347	0.007492494846251099
853	0.27111710398795025	0.08834074881838719	0.00261218530155895	-0.0387942919885826	-0.01449077804663128	-0.019481532589580745
854	0.21372763666068867	0.07960923746953666	-0.024684712015822778	-0.05640778257904929	0.09611806518202848	0.03741660046051796
855	0.28421698435081055	0.08589576783106255	-0.0540070123802885	0.0022014792668263203	0.008825047323925085	-0.01687102378115245
856	0.34034406301760295	0.08724606936434678	-0.030279022075968567	-0.05734706257150977	0.008162494538564026	0.0147698049282149
857	0.2534742894391522	0.0863000580745204	-0.04267367165184777	-0.04775024752709189	0.008703210460381446	0.04959648985075091
858	0.375008953787468	0.0784039513483667	-0.012908843536501622	-0.04195053641887361	0.02846702809985693	-0.0059224298865196146
859	0.2553758848293065	0.06331875507742285	-0.00545090018919946	-0.010540875154167509	0.048491376616886135	0.017698499923625204
860	0.19854183604655118	0.07147581789251944	0.09787940507059949	-0.040768870164459785	0.015283288726412988	0.013116694536049483
861	0.32414437774887034	0.0690533182894983	0.018294725062663518	-0.04030973842415332	0.018722820726842237	0.023079568658968746
862	0.2828712699009377	0.07715756410057473	-0.026500201165965277	-0.05220824892501216	-0.025620781682420015	0.060350314503073745
863	0.32400652691670995	0.0725462235259787	0.11316280215157662	-0.019233611065925037	0.006896062327625339	0.016404726329896053
864	0.2709233731497237	0.07289532063254696	0.03555821945399558	-0.028259581099192296	0.0073948044522656724	0.07665256339713357
865	0.3057950826644976	0.07061629203887788	0.02974709999892027	-0.03008608387328753	0.043593312262486986	0.018155156172184706
866	0.2587790234861014	0.07308752070719095	0.04058793076007265	-0.02253931755014657	0.03693006816911271	0.04545596560779444
867	0.27750851881873206	0.07238403648871188	0.03269690826477269	-0.044849705535789035	0.0010442100523578833	0.06945345949545106
868	0.29889133053199124	0.06856559131628708	0.010961747819302434	0.0037048705713666552	0.05388788557886325	0.09068681956867199
869	0.27680370379790187	0.07272648359143782	0.02131244540577591	-0.02549595837245027	0.03449192170564278	0.03382102515059494
870	0.3202739080697933	0.07540822754958196	0.1075024824744251	-0.03090101315570933	0.006022519960481992	0.01896273302801402
871	0.2740875912994145	0.06982415876592063	0.007189052380552062	-0.023241693218505197	0.03568601312703507	-0.01063057828608593
872	0.295739146990475	0.08428206535849611	0.011556236275723369	-0.012298728262769024	-0.0024693826324898925	-0.005861919847304122
873	0.31345885136969615	0.06868727117578806	0.003755691258632066	-0.013505330890035604	0.04455249558869337	0.025584942506185974
874	0.345813602801493	0.07508659021159834	0.0778258722084457	-0.03369156605061072	-0.02702376526361859	0.025298847327004464
875	0.24520768590218198	0.08023745599395064	-0.002802112820317426	0.004676646820990725	-0.02507202898816083	0.09168463349844919
876	0.29106840121806116	0.07032206430011453	0.026374934803960283	0.004366760148090213	0.0024918244148155965	0.013522936602635198
877	0.19790166709478893	0.06999077840984705	0.049623029932512525	-0.028436028941467444	0.01597079386234469	0.023140385488747844
878	0.2676573982239266	0.07780221124155198	0.018135996089820017	-0.0442919056923916	0.03573586796551876	0.0705568709470353
879	0.32344888614246603	0.07466239623588092	0.04326372273170039	0.017918599461338527	-0.002850683261861399	0.01302097073657448
880	0.25282112376312965	0.08728723177706357	-0.01848769743126968	-0.007441513801740185	-0.03577512652275814	0.029005894281658968
881	0.26146362345789553	0.07685338956873243	-0.004678589431397402	-0.019366940111870647	0.00683821161907697	0.007441422567344902
882	0.13724364467822006	0.06546953741071775	0.02498051519888422	-0.009562177079442976	-0.011752064359773716	0.013079183999447656
883	0.21723184349707708	0.07283312251853835	-0.029170208144898742	0.0005625314618547294	0.00944076709828902	0.03929730389026749
884	0.22028513003821057	0.06946675051949608	-0.009533581529573665	-0.03777348832105969	0.035310275597609304	0.015837801378940457
885	0.27053079286468984	0.07660537468476415	0.02635718903415628	0.05355138470478781	0.007120238213627473	0.02745044246155172
886	0.29015132911681785	0.07633432678476712	-0.0013439966959758595	-0.006563443189696867	0.01921052612210269	0.006692503318931554
887	0.20119375237851095	0.07633292895450239	0.012616706958091577	0.013360837086788981	-0.06721824907167881	0.031676396908280946
888	0.30486310932184973	0.08105941737679286	0.04009456800962419	-0.00025977893619901507	0.0058975678954680975	0.0065895281897811716
889	0.34080892607724245	0.07088687503812074	-0.03302342754738369	0.007785109435844847	0.06968866735877825	0.017471716052952314
890	0.2881481616262205	0.08526967008078987	0.015237228436509853	0.024424088392880027	-0.003153002945823785	-0.0040328216070372805
891	0.21381761252669643	0.06593405832681656	0.016725035831768018	0.014825030397359487	-0.0010001035129287494	0.04004219862131202
892	0.2600460544051689	0.07330622789364158	0.01426585890197015	-0.02327979997838726	0.007823868097299614	0.011483763942916302
893	0.22026629834796946	0.07563705033886113	-0.03143152308440761	-0.007891416342705349	0.007998295751632861	0.009140126534153402
894	0.3364799007122491	0.0734174632058072	0.003964394365285721	0.009029618882665498	0.008044090998693259	0.012168608408034987
895	0.3325902505602976	0.07045207390065841	0.035667095442807016	-0.031729304704972594	0.055012140555865105	0.02278688058557209
896	0.2920458619879541	0.07486972132741697	0.0477254086512792	0.02555992325260467	0.006288924576362348	0.034700511970679165
897	0.2529131096935114	0.0705256432317168	0.020500030090237164	-0.0023462741753550566	0.077483387570149	0.0039947888821952144
898	0.25388783103610096	0.07191793489639933	0.002908110671324614	-0.042531789385969195	0.022183024104892386	0.016317331211151757
899	0.2827580253915626	0.07826455907572899	-0.008724969671996161	0.026730616048197663	0.019128571983653437	0.0303766303075276
900	0.25897687180118717	0.07728826141041988	-0.021466369198552927	-0.020219494905774103	-0.014577428222566979	0.022554060524867203
901	0.2800448913757741	0.08472314441540385	0.018134740319531148	-0.0498915456044026	-0.027264302977077177	0.005225749241732773
902	0.2727784815903694	0.07588060124135973	-0.025471610510162106	0.06884293734880226	0.0325106828975892	0.0163353762997694
903	0.30917768449598987	0.07693796389792201	0.0003204275863900528	0.07914923638560387	0.07026056125162845	-0.0195087997902458
904	0.20925670944426614	0.059851629436301665	-0.04093683382198432	-0.038729880039567274	0.03216803993254551	0.04644668930226982
905	0.3070487477619757	0.08069594760043054	0.041433474541286056	0.003361677650107607	0.007565425343159561	0.004852099634461804
906	0.2314047390595093	0.07588710274661335	0.013595225760526932	-0.006172170166763544	0.029374171796797858	0.02071264779219949
907	0.22753644724813563	0.08725394377821823	0.013119603859792456	0.0033983556944614476	0.03288403451997156	4.917001532679956e-06
908	0.17134788032519402	0.07458422043431989	-0.004863118401217824	-0.034283461593715314	0.022615386800864494	0.024281660453487664
909	0.351803985585507	0.06963503590233937	0.0022057173821609247	-0.01370197738572268	0.05469530685577574	0.01792531110815901
910	0.4064135226590291	0.07818816121168133	0.01545090441182268	-0.0477855195953703	-0.026799744040854744	0.028381863338128064
911	0.22776375946395236	0.06555755910169282	-0.0010960774694141696	-0.040621852848448214	0.007777607157509119	0.049009239087214294
912	0.21041077903792005	0.057932014381147576	-0.02376863318267027	-0.009693789974578568	0.1411205437548621	0.012452482712035163
913	0.22298966239159332	0.0713184340524509	0.035845134419836736	0.002456015437286385	0.0528387815347895	0.009685179592250268
914	0.32314287908523454	0.0658642162777243	0.03104049755225288	0.00014545347667306908	0.008069733966336728	0.02823705854709843
915	0.3524148450667054	0.07067933354570266	0.012059420967428966	0.011907943719529227	0.025863569055138827	0.01675320996228664
916	0.2987691508920183	0.07149211148175716	0.023072911687392048	-0.027980823010169124	-0.0033299770277651123	0.013993478032711509
917	0.3590555151283776	0.08213386973138982	0.032126326562547665	-0.019596797628287147	0.00875611212720994	0.01761190619655349
918	0.3738040126828404	0.08048401568957214	0.038892826209096516	-0.058753209960807844	-0.026792637590182446	0.03156381989063695
919	0.16134078307406782	0.06747309412343327	0.008472620779982596	-0.012607887185260876	0.07689117870518561	4.0296998146026005e-05
920	0.06943035035351544	0.06622441972780033	-0.016919684234255522	-0.0056151696334467965	-0.0220249897513196	0.01832860851705292
921	0.1842603848274193	0.06910619623458504	0.04994255631258508	-0.0035998202396667236	-0.005195290798437708	0.009493937842867027
922	0.32020685161190404	0.07635854266337215	0.06855430024720376	-0.03924101818871075	-0.0026482612647452186	0.007226966209040715
923	0.1458363414950138	0.06634214337917377	0.01110430651969776	-0.019129738549633294	0.05361566550240708	0.01030798862359717
924	0.22679805910803513	0.05434580292709254	0.013538648478782268	-0.009326090122319008	0.06340985036345957	0.025181296918754936
925	0.22712830841771273	0.08297019697825171	0.008998041647716096	-0.04553039974486519	-0.010785508389810048	0.03236577473133494
926	0.21763975418548212	0.07747032593505966	-0.006320567052766058	-0.012718524670138608	0.01833885097467692	-0.023201194182737486
927	0.2340736929454243	0.07555435430487129	0.014921140576881249	-0.01568594125203546	-0.028698365120089782	0.0006166101024444969
928	0.2665509159101818	0.07208584486210154	0.1409193491593799	-0.016842263140644898	-0.021094758871367008	0.027135206358497588
929	0.32393974597744474	0.094565727864728	-0.04406615033704735	0.003489939062535627	0.001263818255375492	-0.02671750842561149
930	0.24632526071332894	0.07916825424324286	0.009981183964186345	-0.02187907832851953	-0.016583362892084827	0.016513115936787497
931	0.263899955141411	0.0804008471262942	0.04831084884084223	-0.004563621280444095	-0.05311479152679602	-0.009916933522708778
932	0.15489262975477608	0.06876548300435177	0.08977905940901974	-0.004890164609818613	-0.002732928162601085	0.005831521705956371
933	0.23025237575943042	0.05954359811182605	0.05554928827121201	0.002999451946278244	0.0016399798127842299	0.0344384235953209
934	0.1799100404583263	0.06171200040588608	-0.0014641889327522716	-0.011185842823308449	0.012596888771650728	-0.0076067404872909574
935	0.35406482445821047	0.08045540673846427	0.04534743430516506	-0.03809289327095867	-0.053503089495050685	0.014360793141584725
936	0.3099884145860972	0.05763928358671735	0.020661654001221958	0.003316154542303289	0.0017759238801392154	0.01109531291223492
937	0.3540674260202103	0.07920413526115411	0.03960029064631997	0.018069710773329757	0.006992507195882827	-0.00529448216643234
938	0.28566084908596984	0.08437427407951886	0.03465902647499971	-0.035007225190167954	-0.013853722947365461	0.01980926939764182
939	0.35235017620931336	0.08105324588904547	-0.00419987705059751	-0.038965338390769606	0.00774199736846261	0.014632500748265411
940	0.3673640733943111	0.07939186046888053	0.024891527423104184	-0.03747529726354641	0.025329007840705096	0.031181924377808378
941	0.30203567799806114	0.06833966938320014	0.048593057505843855	-0.040569850143597236	0.05398823342687666	-0.015283669057611034
942	0.3251393903793694	0.08044142620640486	0.011636032857392415	-0.034792150700245904	-0.0039012647010651046	0.0401311897900324
943	0.2328062200326479	0.08918848283915339	0.017920195293742613	-0.03264370175708752	-0.022018662457758582	0.000595470689644985
944	0.337741875584397	0.07474691806392264	-0.029534402120358155	-0.013417262832461094	0.04442531588945051	0.020817549505730584
945	0.3275156913093865	0.08895695672038773	-0.041093769391523455	0.003571688242299222	0.02010700514042924	0.02584663428857106
946	0.3203338730976199	0.07920690475641882	-0.013060584217513804	-0.058418766387212585	0.007937856982168817	0.02617512767944377
947	0.22038551701353273	0.07915285861434658	0.07444570264825717	0.020769230771139954	0.051686961159104185	-0.009132785874131827
948	0.24728774231271897	0.07838650210069326	0.033997233998643434	0.002856008878202695	-0.003096152979030166	0.04503147245804676
949	0.28807986497978205	0.07813969859151561	0.04251985817926375	-0.04409743029734256	-0.015476185508283835	0.00040858740396631984
950	0.3096466671559146	0.07838339161147816	0.053963592912562336	0.002495913431204371	0.01497605812987872	0.006803242043898387
951	0.1984526401136914	0.07665483720781169	-0.02173100879833131	-0.028915618156069307	-0.03655275116268373	-0.02032422983981965
952	0.27588830830095606	0.07435761466686289	0.061985683844273984	0.017666696693261128	0.04028146516167801	-0.01981819715762285
953	0.22643790828588525	0.08270382452405015	-0.019833557491167494	-0.028441742580092914	0.022766776463796014	0.04478458159492118
954	0.23748961535280555	0.09019507851611365	-0.0054302321944996795	-0.023607499936220844	-0.003348668923911684	0.008621290536084765
955	0.22582585783041872	0.08193358825633129	0.035996377470160996	-0.046785250383006176	0.03182017773590215	0.040949790301989517
956	0.2680791168756365	0.07973654827524959	0.0073148444953253745	0.00836150013461698	0.025960898301516027	0.040281020850319794
957	0.3683664430503368	0.08994006880871105	0.0005363228690778844	0.020664213925948038	-0.011378006611004222	-0.004039662544709371
958	0.14611847377430162	0.07161146628013423	0.003304081809756646	-0.031129549954036797	-0.0061316323253581976	-0.0060009618154095905
959	0.14543833430635464	0.04561084324772365	-0.014271640894079488	-0.013402379982713306	0.02933562335343723	0.007914084256127635
960	0.29987192484592895	0.07260014454416994	0.0011436058886070551	0.02919167666087882	0.11965984661940011	-0.015536694595694327
961	0.24731458732649886	0.06638968976767357	0.015605506037662194	0.004708705713027577	0.11397157473279082	-0.00400154591579606
962	0.2530264762314279	0.08605973664665048	0.024515017467978333	-0.004436551361098886	0.017806593132550487	0.0060824554651596596
963	0.31831980956713113	0.07600182545899321	-0.0025573136564211655	0.02021017977900277	-0.002018313414667532	0.04111316809002256
964	0.3582298907042636	0.08249086929010398	-0.0024101278854275557	-0.01989455030403832	0.0062020942414999355	0.0076215390177462195
965	0.22222612528967103	0.07511238930294253	0.035145888749033245	-0.010394260300424202	0.029985182084159928	0.01923916226923542
966	0.3064371130745471	0.06281028492989743	0.02965181023394631	-0.00857516660157601	0.04308874892928038	0.061192345967945865
967	0.29239536833889457	0.07086622682237131	0.05294574056734453	-0.011862123098902425	-0.003724509792239481	0.03787264706556314
968	0.2728763716590611	0.08504255361862606	0.05523288964437483	0.03333500649763841	-0.043828859446555055	-0.013116298878485153
969	0.22522449796757338	0.08435855881050065	-0.019463783898383782	-0.00017821800613306674	-0.014452783233813653	0.011760581598601803
970	0.22543309836699207	0.07141867913444747	0.005601923644902024	-0.033982416724291774	0.036882552550767694	0.00745139251696695
971	0.29001380039151176	0.06041862096628135	0.08860037228514732	-0.008075812972802989	-0.015432057038389017	0.022785549708869268
972	0.25435221409332254	0.09154184875857282	-0.015723967123198877	0.026012926521266248	-0.026743757454375194	-0.006683985532046319
973	0.249866021723191	0.08152716771823058	0.04074027100572462	-0.007243957079165907	-0.01280278765267661	0.011551066947431141
974	0.16265617242555028	0.06675183469669858	0.044406138814179756	-0.02120643692799237	-0.026180767129310157	0.012651173407688792
975	0.23987434911014732	0.0857324340075116	0.026810121932899826	-0.014700548651217069	-0.031074892679013106	0.011095816067146718
976	0.25532842337360534	0.07315377937000285	0.02435056500285731	0.0526303922197324	0.05045735152401865	0.009988744382015158
977	0.26162252924942647	0.07802285201869892	0.008657554440794732	-0.013821057862379974	0.030229596367321705	0.00018650395862454284
978	0.2168262683760678	0.07762540634840523	0.060198638878904843	-0.019254192682450693	0.027767615361230933	0.02283682855184224
979	0.21727626865849275	0.08568968223979676	-0.03634157643883885	-0.037907015015462044	0.037614664170976704	-0.02733356809150127
980	0.2999719309568773	0.08078471326304054	0.047367278399754235	0.02025265180689387	-0.002867993835052484	-0.010214511236839198
981	0.22445671184291308	0.07840153686429405	0.017896480598599135	0.007891892138498682	-0.024930219403774365	0.04840971236021418
982	0.21165038010685877	0.07901604916159152	-0.00178063995536613	-0.00012167494799321096	-0.003130223396590438	0.035390537170691405
983	0.2106438579750605	0.08825466019867025	0.022711148274940963	-0.024356862521247986	-0.015122233706246681	-0.012471086345033779
984	0.21970717996836242	0.07552022778910164	0.1046724750446189	-0.017556003268942452	0.026918934245523895	0.06312816668861414
985	0.26366226234346746	0.06818680230632161	-0.046503835271804315	-0.033526643954700494	0.0868006163335588	-0.00011031662701848448
986	0.3040741181452163	0.07427349327618858	-0.0026215502148939215	0.004656988375773761	-0.02814496840049822	0.027826847030859
987	0.29850576079971497	0.0907007758015066	-0.019626300374393266	-0.045906535736639845	-0.003870677819452383	0.0002150530332175667
988	0.30646117748376817	0.07257519647038438	0.05771729872165532	-0.01898630794056176	0.03146355899043196	0.021260702331872494
989	0.2639042020767699	0.08285438654385308	-0.014473302262080653	-0.03580352106923787	-0.00514442059645342	-0.005823708960594406
990	0.3517606770935244	0.07758461311957424	0.03855418522389318	0.0027212620375073803	0.04099872260495823	0.005385584498891227
991	0.29042232606305113	0.07460785091015004	-0.025334133707904136	-0.008325643167072199	-0.02760831306732875	0.08969034528638073
992	0.21685590262202928	0.07699313781939918	0.021046557134755145	-0.010921878310449542	0.04143704899079498	0.031539206831044476
993	0.2452457158065795	0.08909707186107169	0.03359727650676056	-0.05439276030144296	-0.02373716952384441	0.006630362377984943
994	0.2233930383070468	0.08386566300127443	-0.02329958067086991	0.01518551484013084	-0.02267796305238986	0.029951729067386468
995	0.27650312609787175	0.08470416936994628	-0.010042330317694142	-0.004532402323923206	0.0073410929977229524	0.012507520072872765
996	0.31372006202828634	0.08495367987121631	0.025733135049053352	-0.020567241416153962	-0.0035312875578853656	0.007381251230369511
997	0.282624931057069	0.0869969526197896	0.01510559127521805	-0.013799112978373704	-0.0032099948318809793	0.03214833383693903
998	0.2913293447848845	0.08560272812650593	-0.011272003809649388	-0.0007668727472879635	-0.02467314572196182	0.01260933897793999
999	0.32664832301443625	0.08278738031883881	0.0029309806665943324	-0.030021964927244713	-0.016471540035444494	0.0259818979739116
1000	0.39826552714599034	0.07570433331055564	-0.026868210295059397	-0.025865771839066846	0.03400364480584396	0.02784502140689371
1001	0.24565940615022133	0.06900889226332603	0.10528981173314436	-0.035319171142443644	-0.03252930090903579	0.05603939686262807
1002	0.343485784306177	0.08787106879530827	-0.034966020691647656	-0.015583301781588666	0.007775604685520504	-0.015187230580240475
1003	0.32978382328763267	0.09595916728253152	-0.003180342868025951	-0.04804515122781305	0.05047193263842387	0.0008087129238675557
1004	0.24005833588239062	0.09077409278051067	-0.049079326913800674	-0.01869975346253122	0.023863607708320498	-0.006293803019554067
1005	0.26795533058001486	0.08542702554893028	0.051910650309402694	0.002830631714332682	0.001062419950948256	0.008400727113842998
1006	0.19515643350301337	0.07256368398137901	0.15295515875477905	0.0018049846987873036	0.0009071958063588779	-0.027331659622480665
1007	0.15761319961466344	0.0574474883400185	-0.00801493918018281	0.0026150034258974574	-0.0005115271409402113	0.027324652745347112
1008	0.36666132321816003	0.07510828860575659	0.05994759046238696	0.003911942224040345	0.0010804311312990202	0.06770502256558823
1009	0.2406563189161336	0.10387444690691933	0.02268483371310011	0.004882267549771577	0.0008460375392264245	0.017235711616407905
1010	0.09948464395275841	0.049328783329127206	0.04330428203754525	0.001655328069294897	-0.001877622653725593	0.004518562182405252
1011	0.19322607980558962	0.0669385166531192	-0.004697307869136723	0.003016743360866613	0.002099186876243711	-0.02596843811940157
1012	0.2715987301590752	0.1054412824196122	0.012721998035465046	0.003601287205027531	0.0006488464588993373	2.1190002002507215e-05
1013	0.26140233513551364	0.08690117923120996	0.08172650511008975	0.003143469768026389	0.0008190609196527636	0.03506874901770263
1014	0.33265037732745617	0.07834606329157723	-0.02267729918181689	0.0038412512254201994	0.0008600616521753082	-0.01566696289104878
1015	0.11675827676312638	0.0465621387551408	0.012970869752565622	-0.0008267738285514181	-0.001829549475333738	-0.001111431773886564
1016	0.2940873186408405	0.09947350067273472	0.009346533362199056	0.005037348489895188	0.0013928580918038146	-0.007530273548298898
1017	0.194251730353289	0.06422484395907455	0.01707919934171377	0.002442872325816074	-0.001097100680437619	0.01188062967387564
1018	0.3709936259266349	0.0739049027781729	0.042529258685627784	0.0020374725817701184	0.0009488182001106774	0.05076549524388487
1019	0.14897051368347422	0.07282233456584725	-0.003120028875733287	0.0015475175414467485	-0.0012026943275200365	0.01432105457851598
1020	0.1167681833855845	0.059806464481213344	-0.02007160408976201	0.0005296800893831307	-0.0019495436819585786	-0.01031207998906366
1021	0.21795972044639347	0.056511357055683845	0.05096219416843979	0.0016280073243898864	0.0004994804428858853	0.05162365668845917
1022	0.12860024214900048	0.04710998283745004	-0.009132811260225025	0.0011908918353098078	-0.0003880674926331863	0.035932579022948885
1023	0.13809935917136054	0.06298175677828645	-0.008649514475190715	0.0011525742589473709	-0.0023747104351055674	0.039073668441250466
1024	0.1713483935714467	0.05352348588091734	-0.018523203792021714	0.001384024263866331	0.000863159608789911	0.07618482711763666
1025	0.23646498591874562	0.09883023934291026	0.05612374072055666	0.0013799333634816086	0.0008595759233678167	0.046248734691430336
1026	0.08341965734663641	0.04875764143497342	-0.019158452533482764	0.0003406747579879512	-0.001781341471674685	0.02980688656696091
1027	0.2276392556593408	0.06868822272165119	0.02970177014869614	0.0028379844512035853	-0.0009353350872302753	0.011072323245168145
1028	0.2623749631215202	0.07884890285687651	0.027295628253732183	0.004078278597424458	0.0007897093127978709	0.007546834600842834
1029	0.14704701477800888	0.06661915687991522	-0.027056842302183415	0.0016414113440668273	-0.0006782851578004631	0.004481218041270073
1030	0.31855992923234144	0.06380630041797088	0.006724680908709079	0.0045067238649669815	0.0010064192267933037	0.0030127063969142233
1031	0.04708543811961147	0.03159320010016488	-0.0026098022773305366	-0.0004580825562025131	-0.0030426131269379693	0.0019828503924239835
1032	0.3394872773488412	0.06988139716508197	0.04005018884225324	0.0031181696825844313	0.00033444463189711665	-0.006137682077427708
1033	0.3130671494616528	0.05220636318488767	-0.0011757110105791182	0.003711170410348303	0.0018632001877217572	0.0034277182163219345
1034	0.29440943184169194	0.07277362120502227	-0.03328147646690411	0.0030375503018069444	-0.0005872313095023492	0.005583467193942796
1035	0.12707845115342756	0.04861594794606764	-0.0009825505319707752	0.0011635785284901852	0.00021016379166423422	0.014405076031877885
1036	0.1811374849564362	0.07574772459358822	0.04091737741329774	0.003055565410217451	-0.0005337293047178811	-0.009923629781636654
1037	0.11617404548888823	0.06817382484495747	-0.0350045829157941	0.000489172816642051	-0.002505515024051092	0.0213672722976278
1038	0.22855686266600986	0.09886460933099943	-0.04387988048052916	0.0032845007172883902	-5.286914277656284e-05	0.020234186304578558
1039	0.1839422175779593	0.06892822240889838	-0.0002755909587033614	0.002630848087043057	0.0011991365218285593	0.024973702944589324
1040	0.2784536010836422	0.08651732538277329	9.165792326752265e-05	0.0035364156881459202	-6.22752481091088e-05	8.29660804765729e-05
1041	0.25717087437677283	0.10169539651409601	0.023176440564858326	0.002053750951174537	0.0013457832932725078	-0.005029932817574183
1042	0.27368745561632424	0.08109181747798545	0.025160887617315997	0.00320607664116643	0.002080019492895783	-0.011017142922315587
1043	0.32732681836612854	0.07047517669009452	-0.03908964604018704	0.004229108841872261	0.0023416100653231137	0.018087297774252064
1044	0.3307921418503054	0.0626091378058128	-0.02246235754047949	0.0031391891001686214	9.496383421041208e-05	0.04399555092130744
1045	0.11262158327076874	0.07362192193258874	-0.007939382388920294	-0.0009576415813779631	-0.0016941693293841458	0.006512824641701936
1046	0.1968784329287677	0.06964360560096472	0.02036318001399024	0.0009204456700630913	0.00010859815959208613	0.012012776489253855
1047	0.3436771663322799	0.07049793335565652	0.019515481872341665	0.0038105898937461856	0.0008466118224714445	0.01170572664679215
1048	0.19005410093995762	0.06589517601919626	-0.02677005761674005	0.002766491951555561	-8.343283761550274e-05	0.016969675584873646
1049	0.17681179903442082	0.07095857888930988	0.00417666165002166	0.0016202586818696127	0.0002708719656341502	0.02427694105554607
1050	0.16119383594968267	0.06970613080163626	0.05953947265218623	0.0019012873731098254	-0.0003285276554071202	0.003947034039295225
1051	0.21799545483126226	0.0800881382555221	-0.03515599518276228	0.0032507030407814604	0.00027828157296927144	0.014474752581697843
1052	0.34498792510435916	0.07643552572545277	0.05585900767568548	0.0023625450675337457	0.0010724808874747007	-0.023944168905896797
1053	0.17929702583711427	0.08255289264926283	0.025277133489998372	0.001668000909092867	0.0002647891193043542	0.02837131238248023
1054	0.2631483228645039	0.07505721017950294	-0.007182833280627316	0.002784444935251	0.00042378030204276006	0.09253768225750454
1055	0.36317243266621646	0.08513317878946476	-0.057272511662985366	0.0027039648657174327	0.0013283857654063673	0.017111763570666884
1056	0.20360057890741004	0.07720495674681677	0.009192079738432375	0.00038639957215983156	-0.0019578670476133853	0.02340468601661379
1057	0.31727183094708533	0.07430163426678746	-0.003531650008230036	0.002445245531786726	0.0006069788798262152	-0.000532352807838767
1058	0.12069604448831943	0.05931953705949735	0.002369763960808369	0.0009998517604418598	-0.001762195178426411	0.02317044685266056
1059	0.2604750770557449	0.0642326681467089	0.0762842884579527	0.003960511229833168	0.00036235421306916854	-0.007331462219327328
1060	0.292314406432562	0.08481516404584771	0.053748097382142875	0.0027641079089530483	-0.0009684456721664737	0.014552747228499334
1061	0.3146381163526229	0.07342467007366923	-0.015405131796890664	0.0027070077026844852	0.0003206569687109007	-0.025900570269204927
1062	0.2711524345024072	0.07704013687575491	-0.00816913379848553	0.002455928239501929	0.0007250435515020149	0.023544358870831384
1063	0.4396133687122603	0.09470999372788459	0.03423331720597524	0.003170332910924679	0.00014137554399040584	-0.013068724248280676
1064	0.28563817122740615	0.059508472819255136	0.044514358609968364	0.00028302394735370804	0.0002783093159707693	0.015850665300056615
1065	0.23536167981854816	0.07995185240759231	0.06528007868384533	0.0016055754514720695	-0.0002606350983782883	0.047839242714656456
1066	0.2943227788480695	0.06917289134660096	-0.02026422192806693	0.003518560298423619	-0.00030513951141177405	0.021493813672040684
1067	0.3601256750468678	0.09731313751124802	-0.014121555284406206	0.0028459388470044008	0.0014967189230072685	-0.0105004786140358
1068	0.2737757329734554	0.06482660223863436	-0.013930390307409392	0.0016540458638947726	-0.00036002232431031503	0.009321884648803359
1069	0.2323314887567312	0.0699458259048791	0.09859615356143403	0.0011854437547315962	0.0005520111428136838	0.014654907302755994
1070	0.16367169779271334	0.07210861877338251	0.028227276182581355	0.0010441419261377114	0.00029230824795601035	0.017810460236880904
1071	0.1434759913288157	0.06985467134335889	0.04044559130007372	0.002554017178596259	-0.0007893395009152262	0.006035740894654031
1072	0.35991107332240246	0.07019062256744393	-0.01551042849190025	0.0026210292412463076	0.0006115790448156678	0.007876967741352091
1073	0.3072726125158658	0.07832939675347662	0.0006433627848923695	0.0026422594668186524	0.001373809674387335	0.012773080594958975
1074	0.2925711324553791	0.07321959398540888	0.04696822688295433	0.002704569117155763	-0.00026507623570179147	-0.022392837490304976
1075	0.27618945111180426	0.08839047906430259	-0.007158995861166637	0.003969257482309784	-0.0002585828100652123	0.008483697138878891
1076	0.2957144162760487	0.06802307127956791	0.05770931389717002	0.002541705701253674	0.002252091204094129	0.0064485387031915755
1077	0.2907692674980824	0.07965216978933207	0.017132141045053263	0.003097290006976744	0.0013143540062871017	-0.011131954539576322
1078	0.15333641836019576	0.05478046196225695	-0.01594554982376673	0.0007990553139666892	-0.0021470624835540934	-0.010172844554179323
1079	0.08711665888549092	0.04714796636955266	-0.027988218195390022	-0.0012967818598803229	-0.0024061531922944628	-0.014547960289248185
1080	0.10955765562469304	0.045735700013879936	0.0010799358002809719	-0.0013040395597577739	-0.002630821598727621	0.023034609318147305
1081	0.09145747272583639	0.05363995848116131	0.022470188563169076	0.00013555138948201124	-0.0016621843037267396	-0.011678242040713795
1082	0.3776242945856603	0.08020509141928053	0.0068258744854918715	0.004208257574408801	0.0004414337029305115	-0.0006344595434432129
1083	0.23369627148911523	0.06863647217681763	-0.006683890708231802	0.0035897216461203566	0.00038392672104594917	0.042998052751557006
1084	0.10370854873669208	0.047052131905307715	-0.006947266142794546	-0.0004678546890810395	-0.0014601108132349073	0.01749496106368084
1085	0.3344322691627682	0.05621051746522681	0.037579246425317396	0.003727774408617175	0.00249637303407811	0.0042085345074452845
1086	0.19359585091535508	0.07774200224881009	0.021808150596167277	0.0032324518519262933	0.0015991946349334647	-0.01742394597666154
1087	0.2801345193591272	0.07167378533218796	-0.03388455040317174	0.004691217340359283	0.0021377034016348056	-0.04612426764625635
1088	0.33136782117272234	0.0808513116420612	0.004831560011621153	0.0038345645033847115	0.0011475232167895402	0.008752900439099534
1089	0.27544160588200733	0.098832140584376	0.04000437893547969	0.003680746789315563	0.0019056869564643537	0.0012998124293790872
1090	0.2179622281465643	0.08544823280503062	0.08005528775917452	0.0048158417223576186	0.001571697485800472	0.012684999581260388
1091	0.23610477651632641	0.07690495906479665	-0.013716799508870305	0.0025720252438598593	-0.0005463659690521316	0.015631371422473634
1092	0.30699284522492654	0.09441802429299011	-0.01447315919964946	0.000896257518830948	0.00041995564847128547	0.013804228812123865
1093	0.31401729196495015	0.07515999193102668	-0.013953971556433341	0.0031587783321237162	0.00012755883639671542	-0.0032269935929718162
1094	0.2768493397125895	0.09691056852969454	-0.00890362284178009	0.004341332947175771	0.001391093865488629	0.005976585933078813
1095	0.3043984897654593	0.07655270231198423	0.021802160663557675	0.0029787537476468826	0.0006759206221541778	0.03376093130996645
1096	0.3809188390041142	0.0812771075985311	0.02169661798650957	0.003972781057826716	0.0002173688532110868	0.007490797997527835
1097	0.14489679632432423	0.06225067377332454	0.010459432219088948	0.0010618011719983002	-0.0016015259050269491	0.010465560552847203
1098	0.13888409525696485	0.055190501128796456	-0.003097694906838602	-0.0005625631213542784	-0.0015155075136528858	-0.007368827087593341
1099	0.3361189449098464	0.07062906441135354	-0.010139034020126742	0.002264771716637687	0.0014981543324184695	0.03470596981612082
1100	0.23499287815360895	0.07279185233571776	-0.006669447425659788	0.0023216394409497497	0.0010069098679970187	-0.003832046879985625
1101	0.1533513401022598	0.06377397797654291	0.0023102798561604222	-0.00014246077970579487	-0.0029107508691493308	0.029699693544656527
1102	0.34587483859709744	0.07083868616933624	0.06045534679645734	0.0034043459829195427	0.0018440485191117675	0.013018734446363126
1103	0.2777232858036674	0.06771253790212312	0.04211261252513251	0.0017514751139880217	0.00039290776848525477	0.005370737996179005
1104	0.412077009111357	0.08629864734551183	0.027291285207667278	0.0034062216831988344	0.0021780540452655717	0.015582945985516065
1105	0.30817525515656585	0.0806798066956171	-0.04366629737623315	0.0028213406618236565	0.0006725624977366918	-0.015527247814950388
1106	0.3164610768308846	0.06037467539556531	0.02231219531528212	0.002234489052477468	-0.0002568096027339312	0.029755620817864207
1107	0.2581592854025263	0.0815647077944041	0.02197441147275906	0.00307730221981759	0.000723999450172376	0.052192032261695456
1108	0.25454547673293904	0.07505831198321898	0.03471880797234293	0.004244304032048637	0.00017308725271390668	-0.007777344256014054
1109	0.31893465809987603	0.088008699790362	0.025565361472129528	0.00374943847213604	0.000326686483089745	-0.004267000098195285
1110	0.3282409153749917	0.07252224498880869	0.024358230355097425	0.003491409619093522	4.9763613354133045e-05	0.01492139334599624
1111	0.23957583173007474	0.07682145981670518	-0.03604189274063906	0.0027896045422064813	0.0012537036664206414	-0.01658361239888028
1112	0.34803516198561363	0.10090310317462918	-0.05774491945380137	0.00110637208022145	0.0006104421497543274	0.005726572139508231
1113	0.2040498947637818	0.06452870006408068	0.015860711007749672	0.001030296504023154	-0.0028242772821761193	0.014490316645866131
1114	0.22373781251322336	0.07998032544795111	0.010964179056249614	0.002185832689183777	0.0004748109435688521	-0.002938149163800885
1115	0.22885071678909136	0.08486948183500857	0.06484409473709436	0.005088187208804709	0.0006203465898975415	0.00541964320786551
1116	0.2731596926228022	0.06979449405908104	0.0982709679620086	0.0015355536477088536	0.0010812299046440302	0.01363738112765676
1117	0.17514733099957025	0.08042335640858597	0.05748350129359034	0.002860550110739937	0.0005968888600874372	0.0063187555035707785
1118	0.3571954914700778	0.07199460276201705	0.0930202263165089	0.0024101826913442656	0.0012461759748501416	0.03243075421558265
1119	0.29809117207233726	0.0728244509645771	0.015769151958581844	0.0036693377012195797	0.0006413106590564268	0.02149567701470297
1120	0.3328467220824577	0.07702306404239166	0.052435206136202124	0.0033918909326871487	0.0005179531380182467	0.0931132836566503
1121	0.4045205587141362	0.0803397366243503	0.0011014717834882217	0.004394391588316101	0.0005574824103538501	0.022605083047478186
1122	0.10628362219826756	0.07285654665238349	-0.036292998552263346	0.0011183736755004702	-0.0028517787739868825	0.005877802724712682
1123	0.29477602160325567	0.06613298259772424	0.020200770486260587	0.003965834156034108	0.0019027808848409715	0.01916110749246249
1124	0.18613656256980537	0.08042132624792986	0.028335369839554453	0.0023618520533745936	-0.00010056788408440776	-7.211449079726506e-05
1125	0.15828970946328827	0.06865559971333203	-0.02616601293632753	-3.3145572538558e-06	-0.002920484371755516	-0.01944203339500458
1126	0.2637631267341857	0.05821021757109357	0.10912169937518225	0.002904431718175464	0.0021884339307047395	0.011100580105570697
1127	0.048041309251126985	0.02315524772106691	-0.00503936659875952	-0.0013674345888142648	-0.0018893404429720915	0.005484626612947498
1128	0.3894772826515826	0.06899344290103847	-0.01590070957221459	0.004059074434776312	0.001374403642753674	0.025661210023635368
1129	0.19096224772586384	0.08972109711459991	-0.0022524735608823844	0.002122558137954473	0.0004576209007369784	0.00646277855298202
1130	0.3447181861108739	0.07962204536853457	-0.015302492156766248	0.003354072871361986	0.0003896152083008907	-0.0036941145130694824
1131	0.042761863639427765	0.02516898837729891	-0.0036871461037681235	-0.0013617774045420127	-0.0023641629226105972	0.01448595253385792
1132	0.2578569383855737	0.07592680739275122	0.02434735840961	0.0031767751779283454	-0.0007382938648674036	-0.007498948232033087
1133	0.3082783829237204	0.057707028763396714	0.023797872174113416	0.0025419755174317816	0.0007440628151714047	0.0003901842601032422
1134	0.25398616660722423	0.07061966203474149	0.042594125139889076	0.003983506335924736	0.0008051232657568075	-0.016272250870119097
1135	0.29901270343376907	0.06668700505696883	0.026913490732414936	0.0025000271590260715	0.00011580674177585677	5.7130139318950945e-05
1136	0.2454514965115614	0.06799250727777278	0.06709674336354782	0.0019899177999447987	-0.00012169636085960882	0.029584890512846476
