# Supplementary material for: Explaining a series of models by propagating Shapley values
Source: Nat Commun. 2022 Aug 3;13:4512. doi: 10.1038/s41467-022-31384-3 (PMC9349278; doi:10.1038/s41467-022-31384-3)
Supplement: Supplementary file 4 — Source Data File [file 41467_2022_31384_MOESM4_ESM.zip › Source Data/figure3c_values_general_baselines.csv]

	age	sex_isFemale	systolic_blood_pressure	sedimentation_rate	serum_albumin	hematocrit
20809	74	False	184.0			43.0
27	72	False	220.0	21.0	4.1	44.0
61	74	False	126.0	20.0	4.5	47.0
80	71	False	110.0	38.0	3.2	45.0
85	66	False	166.0	28.0	3.9	48.0
97	65	False	130.0	19.0	4.5	42.0
136	68	False	146.0	26.0	4.4	42.0
158	65	False	156.0	16.0	4.4	36.0
194	73	False	175.0	22.0	3.9	50.0
196	66	False	152.0	10.0	3.9	44.0
199	65	False	156.0	11.0	4.1	50.0
237	68	False	130.0	12.0	4.2	47.0
245	68	False	164.0	26.0	3.1	43.0
247	65	False	114.0	29.0	3.7	38.0
263	69	False	132.0	11.0	5.5	48.0
303	69	False	130.0	11.0		43.0
304	65	False	138.0	13.0	3.9	49.0
325	70	False	160.0	7.0	4.2	42.0
335	66	False	168.0	23.0	4.0	44.0
352	70	False	135.0		4.2
356	69	False	138.0	13.0		44.0
363	70	False	122.0	23.0		42.0
364	72	False	165.0	2.0	4.2	49.0
371	67	False	132.0	37.0		43.0
391	71	False	152.0	6.0		47.0
433	67	False	172.0	15.0		50.0
450	71	False	156.0	20.0	4.0	42.0
470	70	False	218.0	18.0	4.8	44.0
475	74	False	126.0	48.0	4.1	37.0
510	64	False	124.0	42.0		44.0
536	70	False	160.0	8.0	4.5	46.0
568	66	False	140.0	7.0		53.0
586	70	False	120.0	26.0	4.0	44.0
683	65	False	170.0			46.0
721	71	False	170.0	16.0	4.4	41.0
823	70	False	112.0	25.0		41.0
839	72	False	146.0	16.0	4.0	41.0
842	71	False	165.0	17.0		41.0
936	68	False	140.0	24.0	4.6	43.0
984	66	False	190.0	4.0	4.3
1000	70	False	144.0	3.0	4.2	47.0
1002	72	False	120.0	31.0
1075	69	False	130.0	10.0	4.8	46.0
1114	65	False	144.0	19.0	4.3	48.0
1125	74	False	168.0	7.0	4.8	44.0
1160	65	False	175.0	42.0	4.3	41.0
1190	70	False	200.0	32.0	4.2	49.0
1208	68	False	135.0	22.0	4.3	44.0
1243	68	False	160.0	24.0	4.4	46.0
1245	65	False	160.0	20.0	4.3	39.0
1360	64	False	125.0	9.0	4.2	40.0
1382	71	False	160.0	21.0	4.4	46.0
1390	69	False	220.0	51.0	4.2	37.0
1478	69	False	218.0	11.0	4.9	49.0
1487	70	False	130.0	49.0	4.2	41.0
1530	65	False	180.0	8.0	4.5	45.0
1590	74	False	140.0	35.0	4.2	36.0
1716	67	False	140.0	8.0	4.7	46.0
1717	65	False	170.0	4.0	5.3	53.0
1725	68	False	120.0	10.0	3.8	46.0
1727	73	False	110.0	13.0	3.9	47.0
1780	71	False	150.0	14.0	3.2	51.0
1792	73	False	110.0	6.0	4.3	47.0
1815	65	False	98.0	43.0	4.8	43.0
1820	71	False	142.0	41.0	3.6	44.0
1836	63	False	150.0	3.0		53.0
1842	65	False	138.0	20.0	4.6	43.0
1855	67	False	165.0	7.0	5.0	50.0
1871	65	False	138.0	27.0	4.4	47.0
1880	74	False	180.0	45.0	4.4	45.0
1883	69	False	155.0	5.0	4.4	47.0
1902	67	False	140.0	7.0	4.6	43.0
1934	74	False	110.0	22.0	3.3	46.0
1947	69	False	158.0	50.0	4.1	41.0
1955	72	False	140.0	38.0	4.8	45.0
1965	70	False	160.0	24.0	3.8	48.0
1973	73	False	110.0	13.0	3.8	39.0
1990	71	False	210.0	34.0	4.2	44.0
1993	72	False	150.0	19.0	4.2	46.0
2009	65	False	160.0	9.0	4.7	43.0
2010	66	False	200.0	3.0	4.0	56.0
2017	66	False	130.0	12.0	4.8	45.0
2051	65	False	150.0	15.0	3.7	46.0
2060	67	False	90.0	19.0	4.6	49.0
2069	67	False	190.0	24.0	4.4	46.0
2120	69	False	160.0	22.0	4.3	45.0
2125	68	False	118.0	2.0	4.6	48.0
2151	62	False	150.0	17.0	4.4	44.0
2221	66	False	110.0	19.0	4.1	39.0
2227	65	False	184.0	30.0	3.4	47.0
2238	70	False	156.0	25.0	4.2	45.0
2244	62	False	140.0	6.0	4.1	49.0
2272	74	False	140.0	17.0	4.4	41.0
2288	71	False	140.0	26.0	4.0	42.0
2355	69	False	158.0	10.0		44.0
2520	65	False	110.0	32.0	3.7	42.0
2530	65	False	130.0	10.0	4.2	40.0
2544	69	False	125.0	15.0	4.3	46.0
2546	65	False	136.0	8.0	4.0	46.0
2550	65	False	164.0	12.0	4.9	50.0
2552	66	False	110.0	22.0	3.6	50.0
2575	71	False	144.0	12.0	4.2	47.0
2576	65	False	138.0	3.0	4.3	52.0
2580	67	False	164.0		3.8	41.0
2594	69	False	132.0	9.0	3.7	42.0
2595	73	False	240.0	12.0	4.5	49.0
2604	70	False	170.0	20.0	4.6	48.0
2616	71	False	138.0	8.0	5.0	45.0
2655	67	False	120.0	13.0	4.5	46.0
2662	65	False	124.0	6.0	4.8	52.0
2673	74	False	180.0	25.0	3.9	41.0
2703	66	False	158.0	13.0	3.7	47.0
2743	67	False	194.0	13.0	4.7	47.0
2751	67	False	140.0	14.0	4.6	50.0
2754	72	False	150.0	36.0	4.3	44.0
2784	68	False	120.0	19.0	3.0	37.0
2871	66	False	140.0	35.0	4.3	44.0
2882	67	False	150.0	47.0	4.4	41.0
2932	71	False	140.0	13.0	4.2	38.0
2933	69	False	142.0	47.0	3.8	41.0
2977	67	False	160.0	20.0	3.9	48.0
3008	67	False	150.0	7.0	5.5	49.0
3073	65	False	115.0	31.0	4.9	40.0
3077	65	False	150.0	15.0	4.7	41.0
3103	68	False	200.0	19.0	4.0	48.0
3124	73	False	150.0	15.0	4.9	50.0
3127	74	False	170.0	19.0	4.5	46.0
3133	68	False	170.0	11.0	4.6	47.0
3141	68	False	140.0	11.0	4.7	46.0
3169	70	False	146.0	5.0	3.7	51.0
3200	68	False	132.0	1.0	4.2	50.0
3219	69	False	154.0	37.0	4.2	45.0
3236	72	False	168.0	9.0	4.3	43.0
3254	67	False	170.0	26.0	4.2	46.0
3262	73	False	182.0	24.0	4.6	46.0
3274	65	False	138.0	45.0	4.1	42.0
3284	66	False	150.0	10.0	4.5	52.0
3299	66	False	132.0	5.0	4.3	45.0
3308	69	False	146.0	12.0	4.6	46.0
3327	65	False	162.0	10.0	4.0	45.0
3336	65	False	142.0	9.0	3.7	43.0
3339	72	False	204.0	28.0	4.7	44.0
3345	65	False	162.0	30.0		41.0
3358	74	False	216.0	14.0	3.8	46.0
3372	69	False	140.0	23.0		46.0
3399	67	False	180.0	4.0	4.5	44.0
3410	71	False	160.0	10.0	4.7	44.0
3417	66	False	140.0	12.0	4.3	52.0
3515	68	False	140.0	35.0	4.1	43.0
3536	68	False	120.0	42.0	4.5	42.0
3537	64	False	178.0	12.0	4.7	45.0
3555	66	False	220.0	32.0	4.0	47.0
3576	69	False	170.0	11.0	4.3	47.0
3602	66	False	120.0	11.0	4.6	47.0
3616	66	False	180.0	19.0	4.7	45.0
3646	73	False	190.0	11.0		49.0
3671	65	False	120.0	18.0		46.0
3674	68	False	130.0	8.0	4.7	49.0
3677	66	False	110.0	14.0		45.0
3681	67	False	110.0	5.0	4.3	43.0
3720	67	False	170.0	18.0		51.0
3740	74	False	150.0			43.0
3752	70	False	180.0	30.0	4.5	48.0
3754	68	False	180.0	28.0	4.2	48.0
3763	71	False	125.0
3780	67	False	160.0	11.0	4.7	51.0
3808	70	False	120.0	38.0	4.3	43.0
3820	71	False	140.0	19.0	4.2	45.0
3841	65	False	115.0
3847	71	False	160.0	34.0	4.0	36.0
3858	69	False	140.0	13.0	4.3	50.0
3892	74	False	195.0	17.0	4.1	45.0
3924	63	False	135.0	24.0	4.2	44.0
3933	65	False	180.0	42.0	4.2	41.0
3949	71	False	160.0	21.0		46.0
3957	72	False	138.0	43.0	4.2	41.0
3958	65	False	148.0	15.0	3.6	44.0
3961	71	False	200.0	8.0	4.8	51.0
3994	63	False	164.0	12.0	4.5	49.0
4014	67	False	158.0	3.0	4.2	41.0
4035	72	False	116.0	30.0	3.7	39.0
4041	71	False	170.0	22.0	4.4	45.0
4043	71	False	190.0	40.0	3.9	42.0
4075	70	False	154.0	23.0	3.6	43.0
4107	70	False	224.0	21.0	4.6	42.0
4122	65	False	90.0	50.0	3.6	40.0
4140	65	False	170.0	50.0	4.1	39.0
4142	71	False	156.0	25.0	3.9	44.0
4166	66	False	134.0	5.0	4.3	46.0
4236	67	False	168.0	13.0	4.4	46.0
4258	63	False	172.0	7.0	4.4	47.0
4260	71	False	164.0	22.0	4.7	47.0
4277	72	False	130.0	36.0	4.6	42.0
4279	66	False	138.0	9.0	4.3	45.0
4288	68	False	90.0	13.0	4.1	48.0
4299	74	False	136.0	19.0	4.4	50.0
4302	66	False	124.0	38.0	4.7	39.0
4315	68	False	140.0	4.0	4.5	49.0
4386	69	False	140.0	21.0	4.5	42.0
4388	66	False	120.0	23.0	3.7	47.0
4390	66	False	148.0	42.0	4.7	44.0
4396	72	False	144.0	23.0	4.1	43.0
4407	66	False	140.0	58.0	3.9	38.0
4417	69	False	114.0	27.0	3.9	48.0
4428	65	False	140.0	36.0	3.5	45.0
4429	72	False	150.0	28.0	4.4	46.0
4492	66	False	100.0	38.0	4.3	44.0
4500	65	False	170.0		4.1	49.0
4511	71	False	150.0	10.0	5.5	52.0
4525	69	False	130.0	12.0	5.1	51.0
4535	71	False	140.0	28.0	4.3	43.0
4540	65	False	100.0	6.0	4.3	46.0
4547	69	False	136.0	32.0	4.8	48.0
4549	67	False	158.0	12.0	4.5	51.0
4574	62	False	160.0		4.1	41.0
4599	68	False	120.0	10.0	4.3	48.0
4614	73	False	96.0		3.7	38.0
4643	73	False	120.0	17.0	4.5	45.0
4663	69	False	140.0	22.0	4.7	45.0
4702	69	False	190.0	17.0	4.4	48.0
4716	66	False	166.0	3.0	4.8	51.0
4785	68	False	170.0	15.0	5.4	46.0
4786	71	False	130.0		3.8	44.0
4791	70	False	150.0	28.0	4.4	46.0
4826	73	False	140.0	25.0	4.1	48.0
4842	73	False	150.0	13.0	4.1	38.0
4893	73	False	126.0	10.0	4.5	40.0
4897	70	False	150.0		4.4	45.0
4928	68	False	150.0		3.6	39.0
4942	62	False	130.0	26.0	4.7	48.0
4948	63	False	140.0	9.0	4.0	49.0
4964	67	False	152.0	13.0	4.8	48.0
4970	71	False	150.0		4.6	40.0
4989	73	False	120.0	22.0	4.3	41.0
4992	68	False	140.0	31.0	4.5	48.0
5001	64	False	130.0		3.9	50.0
5005	70	False	190.0	24.0	4.3	47.0
5022	73	False	118.0	39.0	4.1	46.0
5031	65	False	154.0	32.0	3.9	49.0
5057	67	False	184.0	26.0	4.1	41.0
5062	68	False	154.0	42.0	4.0	44.0
5084	67	False	166.0	30.0	4.1	41.0
5108	70	False	108.0	12.0	4.5	39.0
5122	71	False	178.0	15.0		43.0
5127	66	False	138.0	19.0	4.9	41.0
5134	69	False	140.0	25.0	3.9	40.0
5149	71	False	142.0	20.0	4.3	42.0
5154	68	False	156.0	46.0	3.9	40.0
5208	69	False	150.0	33.0	3.9	41.0
5210	70	False	152.0	24.0	4.2	43.0
5214	69	False	140.0	23.0	4.4	48.0
5228	72	False	172.0	3.0	4.7	47.0
5239	72	False	150.0	14.0	4.6	43.0
5249	72	False	164.0	14.0	4.2	43.0
5257	66	False	144.0	9.0	4.0	43.0
5260	69	False	166.0	14.0	4.2	42.0
5268	73	False	170.0	22.0	4.4	46.0
5284	69	False	144.0	12.0	4.3	44.0
5288	66	False	126.0	9.0	4.4	48.0
5292	72	False	166.0	23.0	4.0	41.0
5294	68	False	180.0	13.0	4.5	49.0
5304	65	False	184.0	11.0	4.4	44.0
5325	70	False	110.0	16.0	3.9	44.0
5331	69	False	120.0	4.0	4.2	42.0
5336	68	False	150.0	33.0	4.2	38.0
5345	72	False	120.0	40.0	3.7	43.0
5347	67	False	117.0	8.0	4.5	45.0
5427	73	False	120.0	19.0		46.0
5434	68	False	126.0	11.0	4.2	49.0
5439	72	False	158.0	19.0	5.0	43.0
5458	63	False	128.0	20.0	4.1	43.0
5466	73	False	146.0	53.0	3.5	36.0
5470	69	False	118.0	23.0	4.3	47.0
5479	63	False	150.0	10.0	4.7	48.0
5493	64	False	136.0	6.0	4.7	44.0
5572	65	False	190.0	20.0	4.2	45.0
5603	65	False	138.0	27.0	3.6	39.0
5611	72	False	170.0	15.0	4.2	46.0
5614	71	False	170.0	4.0	4.3	49.0
5639	66	False	225.0	10.0	4.2	42.0
5648	73	False	180.0	44.0	3.8	42.0
5665	65	False	122.0	21.0	4.7	46.0
5709	70	False	165.0	37.0	4.0	34.0
5755	68	False	124.0	26.0	3.8	40.0
5757	69	False	110.0	10.0	4.5	45.0
5783	74	False	145.0		4.2	50.0
5795	65	False	240.0	32.0	4.2	45.0
5798	70	False	140.0		4.4	38.0
5809	71	False	180.0		4.5	38.0
5817	73	False	160.0	23.0	4.1	42.0
5884	72	False	160.0		4.0	47.0
5892	67	False	140.0		4.2	48.0
5919	72	False	200.0		4.1	47.0
5922	65	False	155.0		4.5	48.0
5949	68	False	110.0		4.3	45.0
5954	71	False	170.0		4.0	45.0
6017	68	False	170.0		4.2	47.0
6063	70	False	170.0		3.9	43.0
6089	65	False	180.0		4.6	45.0
6090	74	False	195.0		4.4	42.0
6117	72	False	130.0	40.0	4.1	45.0
6121	73	False	140.0		4.4	45.0
6133	66	False	130.0	16.0	4.1	43.0
6145	65	False	180.0	18.0	4.1	41.0
6168	69	False	140.0		4.0	43.0
6171	65	False	150.0		4.8	46.0
6192	72	False	150.0		4.4	42.0
6198	71	False	160.0		4.7	51.0
6255	63	False	150.0		4.8	45.0
6261	67	False	140.0		4.3	43.0
6264	66	False	170.0		4.1	51.0
6269	68	False	190.0		4.3	43.0
6282	65	False	150.0		4.3	48.0
6294	69	False	140.0		4.4	48.0
6297	64	False	200.0		4.4	45.0
6300	68	False	190.0		4.4	34.0
6330	73	False	120.0	18.0	3.0	41.0
6335	73	False	148.0	16.0	3.9	41.0
6344	67	False	130.0	17.0	4.1	41.0
6393	65	False	146.0	35.0	4.3	49.0
6423	68	False	144.0	34.0	4.1	39.0
6430	73	False	130.0	18.0	4.5	42.0
6463	72	False	188.0	30.0	4.4	40.0
6469	65	False	140.0	13.0	4.4	43.0
6550	66	False	156.0	22.0	4.0	44.0
6578	66	False	150.0	11.0	4.3	45.0
6584	73	False	110.0	43.0	4.2	42.0
6588	68	False	152.0	17.0	4.3	46.0
6648	67	False	198.0	11.0	4.4	51.0
6649	72	False	120.0	9.0	4.2	47.0
6651	72	False	200.0	26.0	4.7	41.0
6652	71	False	162.0	8.0	4.3	46.0
6677	69	False	158.0	10.0	4.5	41.0
6683	70	False	124.0	5.0	4.0	47.0
6808	68	False	113.0	7.0	4.2	45.0
6817	66	False	220.0	34.0	4.2	42.0
6826	69	False	124.0	31.0	4.3	43.0
6939	63	False	92.0	11.0	4.3	44.0
6965	63	False	130.0	16.0	4.5	41.0
6969	67	False	170.0	31.0	4.4	47.0
6982	70	False	120.0	25.0	4.3	49.0
6987	66	False	104.0	11.0	4.3	49.0
6994	65	False	124.0	9.0	3.9	51.0
7042	68	False	140.0	16.0	4.4	52.0
7080	73	False	150.0	13.0	4.4	44.0
7091	69	False	190.0	15.0	4.1	42.0
7152	65	False	140.0	11.0	4.8	51.0
7225	69	False	175.0	44.0	4.5	43.0
7227	73	False	170.0	29.0	4.1	45.0
7238	66	False	210.0	18.0	4.3	48.0
7286	69	False	145.0	15.0	4.1	42.0
7323	65	False	110.0	16.0	3.8	41.0
7346	65	False	125.0	19.0	4.0	45.0
7372	66	False	124.0	21.0	4.7	47.0
7444	74	False	116.0	24.0	4.3	40.0
7452	65	False	162.0	10.0	4.4	47.0
7477	69	False	164.0	10.0	4.2	47.0
7478	72	False	164.0	15.0	3.9	49.0
7536	74	False	190.0	41.0	4.2	41.0
7546	65	False	154.0	6.0	4.4	42.0
7548	74	False	138.0	8.0	4.6	51.0
7553	65	False	168.0	5.0	4.6	44.0
7624	68	False	136.0	18.0	4.6	44.0
7650	66	False	200.0	30.0	4.9	43.0
7672	67	False	170.0	18.0	4.2	41.0
7677	64	False	138.0	20.0	4.4	51.0
7688	67	False	145.0		4.4	45.0
7714	69	False	145.0		4.4	48.0
7715	69	False	170.0		4.5	46.0
7758	66	False	200.0		4.3	48.0
7762	74	False	168.0		4.0	46.0
7768	71	False	160.0		3.9	33.0
7771	66	False	135.0		4.8	49.0
7803	67	False	145.0		4.6	52.0
7818	69	False	128.0		4.0	48.0
7839	71	False	160.0		4.3	43.0
7848	69	False	150.0		4.6	51.0
7852	71	False	155.0		4.8	47.0
7854	66	False	146.0		4.4	44.0
7869	70	False	120.0		4.3	47.0
7885	67	False	164.0		4.3	46.0
7900	64	False	112.0		4.1	44.0
7908	64	False	174.0		4.4	49.0
7909	72	False	220.0		4.5	46.0
7912	67	False	114.0		4.3	49.0
7923	73	False	140.0		3.7	44.0
7931	65	False	142.0		4.5	48.0
7945	67	False	130.0		4.2	45.0
7997	72	False	140.0	16.0	4.1	46.0
8001	74	False	130.0	22.0	3.9	41.0
8057	69	False	170.0	17.0	3.9	40.0
8097	66	False	140.0	6.0	4.2	44.0
8103	72	False	120.0	4.0	4.3	43.0
8104	71	False	130.0	43.0	3.6	40.0
8111	66	False	150.0	17.0	4.0	45.0
8121	72	False	150.0	34.0	4.1	47.0
8122	71	False	190.0	24.0	4.4	42.0
8127	69	False	150.0	21.0	4.4	44.0
8159	69	False	106.0	8.0	4.6	40.0
8179	65	False	136.0	20.0	4.5	48.0
8186	67	False	122.0	1.0	4.5	48.0
8188	68	False	130.0	14.0	4.7	46.0
8227	70	False	130.0	28.0	4.5	42.0
8234	69	False	122.0	15.0	4.5	48.0
8238	70	False	150.0	13.0	4.5	52.0
8259	71	False	116.0	10.0		49.0
8267	70	False	142.0	13.0	4.4	50.0
8285	66	False	160.0	7.0	4.7	50.0
8308	70	False	160.0	16.0	4.5	41.0
8382	65	False	158.0	23.0	4.8	48.0
8383	63	False	140.0	25.0	4.4	44.0
8397	66	False	130.0	14.0	4.6	49.0
8399	65	False	110.0	10.0	4.7	46.0
8416	69	False	110.0	27.0	4.7	49.0
8417	67	False	144.0	18.0	3.9	49.0
8468	69	False	160.0	23.0		46.0
8470	73	False	130.0	19.0	4.2	48.0
8556	69	False	148.0	24.0	4.5	48.0
8579	68	False	130.0	27.0	4.2	45.0
8589	71	False	142.0	17.0	4.1	49.0
8628	67	False	140.0	27.0	4.3	45.0
8634	72	False	126.0	31.0	4.1	48.0
8676	70	False	128.0	12.0	3.8	49.0
8737	67	False	130.0	44.0	3.6	27.0
8755	67	False	138.0	3.0	4.1	44.0
8846	66	False	126.0	10.0	3.9	36.0
8850	64	False	130.0	49.0	4.1	37.0
9001	75	False	208.0	21.0	4.6	48.0
9029	66	False	138.0		4.6	40.0
9031	73	False	150.0	7.0	4.1	41.0
9041	66	False	128.0	9.0	4.6	44.0
9063	63	False	108.0	47.0	3.5	37.0
9087	71	False	130.0	5.0	4.3	50.0
9096	74	False	150.0	13.0	4.4	50.0
9108	69	False	144.0		4.3	34.0
9111	71	False	160.0	9.0	4.6	53.0
9128	69	False	138.0	5.0	4.0	44.0
9137	74	False	184.0	15.0	4.4	45.0
9153	66	False	130.0	3.0	4.2	46.0
9166	68	False	160.0	10.0	4.3	47.0
9167	66	False	174.0	12.0	4.8	53.0
9190	74	False	120.0	6.0	4.2	46.0
9221	64	False	156.0	7.0	4.4	45.0
9225	70	False	162.0	13.0	4.5	43.0
9227	70	False	128.0	11.0	4.2	47.0
9286	73	False	100.0	30.0	4.1	42.0
9293	65	False	154.0	19.0	4.4	46.0
9304	65	False	134.0	22.0	4.4	45.0
9305	69	False	148.0	3.0	4.9	53.0
9314	73	False	126.0	24.0	4.1	49.0
9341	68	False	158.0	21.0	4.5	47.0
9348	72	False	160.0		4.6
9367	72	False	150.0
9368	70	False	164.0	26.0	4.0	42.0
9389	72	False	128.0		4.6
9432	73	False	120.0		4.5	48.0
9436	71	False	120.0	21.0	5.0	53.0
9462	68	False	100.0		4.3	53.0
9470	69	False	150.0		4.3
9491	70	False	120.0		4.8	47.0
9502	74	False	124.0			45.0
9508	73	False	176.0
9509	66	False	147.0
9514	73	False	108.0		4.3
9529	65	False	130.0		4.4	44.0
9544	71	False	128.0		4.5
9546	63	False	128.0	26.0	4.4	40.0
9553	70	False	154.0		3.9	44.0
9569	69	False	154.0	27.0	4.9	49.0
9573	62	False	124.0	27.0	4.3	48.0
9592	72	False	138.0
9602	67	False	152.0	21.0	3.5	45.0
9610	63	False	140.0		4.1	47.0
9611	73	False	190.0
9684	72	False	120.0	23.0	4.4	48.0
9704	70	False	150.0		4.4	44.0
9746	72	False	154.0		4.4	45.0
9800	74	False	160.0		4.2	39.0
9814	66	False	130.0		4.6
9852	71	False	150.0		4.4	51.0
9872	68	False	120.0		4.1	36.0
9881	68	False	122.0	19.0		45.0
9890	70	False	140.0		3.8	40.0
9925	68	False	180.0	1.0	4.8	54.0
9935	72	False	154.0	5.0	4.6	47.0
9956	71	False	154.0	19.0	4.0	47.0
10035	74	False	190.0	12.0	4.7	50.0
10078	67	False	102.0	7.0	4.2	46.0
10088	66	False	228.0	10.0	5.0	51.0
10091	62	False	164.0	10.0	4.1	39.0
10112	74	False	146.0	20.0	4.2	45.0
10133	65	False	104.0	2.0	4.3	46.0
10146	67	False	180.0	14.0	4.5	44.0
10173	67	False	164.0	1.0	4.7	45.0
10176	68	False	126.0	2.0	4.3	48.0
10253	67	False	134.0	2.0	4.4	51.0
10279	67	False	140.0	2.0	4.8	49.0
10285	65	False	116.0	4.0	3.9	45.0
10292	72	False	136.0	33.0	4.3	39.0
10293	68	False	156.0	2.0	4.4	47.0
10362	63	False	122.0	10.0	4.1	43.0
10372	71	False	98.0	3.0	4.3	45.0
10383	69	False	150.0	48.0	4.1	37.0
10384	74	False	158.0	5.0	4.3	43.0
10408	73	False	160.0	9.0	4.4	42.0
10420	66	False	180.0	5.0	5.0	50.0
10421	72	False	160.0	13.0	4.5	41.0
10451	69	False	140.0	13.0	4.1	48.0
10469	62	False	142.0	3.0	5.2	42.0
10520	68	False	128.0	4.0	4.1	44.0
10552	73	False	160.0	3.0	4.6	44.0
10578	69	False	140.0	35.0	4.6	46.0
10604	67	False	150.0	3.0	4.3	43.0
10611	70	False	134.0	25.0	4.5	43.0
10622	64	False	132.0	15.0	4.5	43.0
10623	70	False	138.0	3.0	4.4	44.0
10624	62	False	140.0	16.0	4.5	48.0
10631	66	False	130.0	13.0	4.5	46.0
10643	75	False	120.0	14.0	4.0	45.0
10672	66	False	126.0	6.0	4.4	50.0
10674	65	False	120.0	4.0	4.5	46.0
10676	70	False	176.0	6.0	4.6	50.0
10684	75	False	140.0	4.0	4.2	47.0
10706	75	False	140.0	4.0		42.0
10734	64	False	100.0	40.0	3.7	38.0
10746	68	False	122.0	9.0	4.1	49.0
10796	66	False	154.0	3.0	4.7	47.0
10797	69	False	100.0	12.0	4.3	50.0
10808	65	False	134.0	19.0	4.4	42.0
10843	72	False	156.0	3.0	4.5	48.0
10895	72	False	140.0	31.0	4.4	39.0
10899	67	False	150.0	5.0	4.2	44.0
10907	72	False	146.0	3.0	4.4	47.0
10964	66	False	118.0	1.0	4.3	45.0
10968	66	False	150.0	10.0	4.1	45.0
10971	62	False	136.0	3.0	4.5	50.0
10983	71	False	160.0	40.0	4.1	43.0
10987	73	False	124.0	26.0	4.5	47.0
10988	69	False	150.0	18.0	4.5	46.0
11008	69	False	130.0	9.0	4.0	49.0
11023	71	False	124.0	6.0	4.3	47.0
11048	65	False	110.0	15.0	4.2
11054	66	False	132.0	13.0	4.3
11055	67	False	170.0	59.0	3.4
11071	69	False	124.0	3.0	4.3
11091	65	False	154.0		4.4
11130	69	False	150.0	13.0	4.1
11150	67	False	170.0
11163	73	False	148.0	6.0	4.6
11177	65	False	112.0	6.0	4.3
11198	65	False	118.0	4.0	4.1
11206	72	False	144.0		4.3
11220	71	False	172.0	36.0	4.1
11224	69	False	146.0		4.1
11263	70	False	140.0		3.9
11268	72	False	120.0	27.0	4.1
11279	67	False	120.0
11282	74	False	130.0	36.0	4.3
11292	71	False	140.0	29.0	4.3
11295	71	False	172.0	17.0	4.3
11331	74	False	150.0	18.0	4.0
11332	62	False	112.0	8.0	4.7
11339	69	False	130.0	14.0	4.5
11354	68	False	158.0	3.0	4.3
11361	69	False	100.0	21.0	4.2
11372	73	False	150.0
11378	72	False	170.0	12.0	4.1
11414	65	False	200.0	7.0	4.7	46.0
11417	66	False	130.0	17.0	4.1	43.0
11422	70	False	120.0	9.0	4.3	44.0
11426	72	False	160.0	20.0	4.2	44.0
11485	65	False	120.0
11512	69	False	162.0	10.0	4.1	43.0
11538	64	False	120.0	9.0	3.8	46.0
11539	66	False	138.0	14.0	4.2	48.0
11541	72	False	140.0	38.0	4.7	41.0
11556	71	False	156.0	9.0	4.2	41.0
11574	72	False	150.0	14.0	4.2	43.0
11589	73	False	150.0	17.0	4.6	49.0
11598	74	False	156.0	5.0	4.6	43.0
11634	68	False	150.0	8.0	4.3	42.0
11651	67	False	154.0	5.0	4.2	48.0
11658	65	False	210.0	22.0	4.3	45.0
11683	68	False	164.0	10.0	4.0	43.0
11687	71	False	158.0	21.0	4.4	48.0
11692	66	False	120.0	12.0	4.3	38.0
11696	69	False	140.0	32.0	4.3	43.0
11719	74	False	140.0	12.0	4.3	40.0
11761	68	False	120.0	23.0	4.1	46.0
11767	68	False	110.0	23.0	4.8	49.0
11775	68	False	122.0	9.0	4.2	45.0
11787	63	False	170.0	14.0	4.6	49.0
11820	63	False	118.0	27.0	4.5	43.0
11825	73	False	130.0	7.0	4.1	40.0
11828	64	False	150.0	8.0	4.0	52.0
11830	73	False	160.0	33.0	3.9	38.0
11833	70	False	180.0	41.0	4.1	43.0
11857	67	False	190.0	16.0	4.1	55.0
11862	70	False	110.0	11.0	3.9	41.0
11873	68	False	152.0	16.0	4.5	44.0
11889	68	False	124.0	10.0	4.5	44.0
11898	65	False	140.0	16.0	4.4	48.0
11905	66	False	100.0	9.0	4.6	44.0
11907	71	False	162.0	4.0	4.4	51.0
11908	68	False	130.0	14.0	4.4	47.0
11928	67	False	190.0	29.0	4.4
11935	67	False	120.0	3.0	4.1
11961	72	False	218.0	26.0	4.2
12001	71	False	150.0	39.0	4.4
12076	67	False	148.0	18.0	4.4
12137	65	False	150.0	6.0	4.3
12177	72	False	140.0	7.0	4.2
12196	68	False	130.0	11.0	3.6
12260	71	False	130.0	20.0	4.5
12283	74	False	140.0	38.0	4.3
12315	67	False	150.0	35.0	4.4
12322	66	False	150.0	29.0	4.6
12332	73	False	200.0	4.0	4.5	48.0
12375	70	False	120.0	26.0	4.2	40.0
12380	68	False	146.0	17.0	4.5	44.0
12400	65	False	162.0	31.0	4.6	48.0
12432	65	False	132.0	14.0	3.8	48.0
12457	70	False	142.0	26.0	3.7	45.0
12459	69	False	144.0	4.0	4.4	42.0
12469	70	False	158.0	18.0	4.4	45.0
12471	68	False	102.0	17.0	4.3	49.0
12478	69	False	160.0	38.0	4.5	47.0
12488	65	False	158.0	9.0	4.5	44.0
12502	67	False	140.0	16.0	4.0	45.0
12514	74	False	144.0	14.0	4.1	47.0
12529	69	False	116.0	43.0	4.5	42.0
12612	74	False	140.0	45.0	4.8	41.0
12620	66	False	116.0	38.0	4.3	46.0
12667	67	False	146.0	19.0	3.8	48.0
12674	74	False	166.0	4.0	4.4	54.0
12687	65	False	126.0	8.0	4.3	43.0
12712	74	False	170.0	5.0	4.4
12713	65	False	170.0	3.0	4.3
12718	73	False	164.0	2.0	4.5
12763	65	False	140.0	33.0	4.3
12801	74	False	150.0	19.0	4.3
12837	66	False	138.0	5.0	4.0
12892	70	False	164.0	1.0	4.4
12943	67	False	112.0	2.0	4.2
12950	69	False	142.0	5.0	4.5
12960	66	False	124.0	12.0	4.3
12969	65	False	140.0	7.0	4.5	50.0
12970	66	False	160.0	4.0	4.7	54.0
12979	65	False	150.0	40.0	3.7	45.0
12992	70	False	160.0	30.0	4.3	42.0
13012	65	False	160.0	29.0	4.9	46.0
13063	72	False	120.0	5.0	4.2	48.0
13072	69	False	130.0	40.0	4.3	45.0
13081	68	False	140.0	27.0	3.9	43.0
13084	65	False	140.0	21.0	4.3	45.0
13100	68	False	160.0	3.0	4.1	48.0
13207	62	False	210.0	3.0	4.2	50.0
13215	63	False	138.0	14.0	4.1	49.0
13234	66	False	180.0	29.0	4.2	45.0
13241	67	False	140.0	40.0	3.7	43.0
13251	63	False	130.0	14.0	3.9	47.0
13262	71	False	132.0	5.0	4.0	45.0
13302	68	False	190.0	5.0	4.2	44.0
13317	67	False	122.0	46.0	4.2	41.0
13322	74	False	160.0	7.0	4.5	43.0
13369	65	False	120.0	4.0	4.8	44.0
13371	73	False	150.0	17.0	4.3	46.0
13466	70	False	180.0	9.0	4.0	43.0
13490	72	False	164.0	44.0	4.1	36.0
13506	62	False	176.0	12.0	4.6	44.0
13512	62	False	162.0	7.0	4.1	47.0
13534	70	False	146.0	13.0	4.4	44.0
13535	73	False	130.0	9.0	4.3	46.0
13540	73	False	170.0	7.0	4.5	45.0
13556	73	False	128.0	7.0	4.4	44.0
13580	68	False	132.0	15.0	4.1	45.0
13583	68	False	146.0	2.0	4.2	44.0
13588	70	False	130.0	1.0	4.2	47.0
13607	70	False	120.0	13.0	3.8	45.0
13614	70	False	220.0	2.0	4.2	44.0
13626	70	False	130.0	6.0	3.9	45.0
13653	68	False	120.0	3.0	4.3	46.0
13655	67	False	144.0	25.0	4.1	44.0
13672	62	False	166.0	8.0	4.6	47.0
13682	73	False	154.0	12.0	4.1	45.0
13687	65	False	150.0	22.0	4.3	45.0
13688	71	False	160.0	24.0	4.0	43.0
13697	68	False	120.0	11.0	3.8	41.0
13713	66	False	140.0	10.0	4.0	46.0
13724	66	False	168.0	18.0	4.0	48.0
13757	69	False	144.0	20.0	4.0	42.0
13760	71	False	190.0	5.0	4.0	41.0
13803	62	False	142.0	2.0	4.5	46.0
13819	69	False	152.0	7.0	4.2	47.0
13926	67	False	148.0	2.0	4.1	46.0
13937	65	False	138.0	8.0	3.9	48.0
13998	65	False	158.0	3.0	4.4	47.0
14015	65	False	138.0	1.0	4.4	51.0
14045	67	False	142.0	7.0	4.2	45.0
14048	70	False	114.0	15.0	4.0	43.0
14052	65	False	172.0	21.0	4.1	42.0
14060	67	False	156.0	6.0	3.8	43.0
14073	70	False	156.0	2.0	4.6	50.0
14083	67	False	168.0	15.0	4.2	39.0
14097	66	False	166.0	36.0	3.9	42.0
14103	68	False	192.0	17.0	4.2	40.0
14105	73	False	184.0	14.0	4.6	45.0
14139	68	False	110.0	3.0	4.5	48.0
14144	74	False	176.0	22.0	4.3	43.0
14145	69	False	150.0	46.0	4.3	35.0
14146	70	False	160.0	22.0	4.5	47.0
14184	66	False	122.0	6.0	4.3	48.0
14234	68	False	142.0	25.0	4.1	41.0
14261	67	False	180.0	25.0	4.2	44.0
14280	66	False	104.0	20.0	4.1	45.0
14281	62	False	124.0	4.0	4.3	47.0
14285	71	False	136.0	11.0	4.2	48.0
14326	73	False	170.0	2.0	4.3	48.0
14351	68	False	144.0	16.0	4.4	45.0
14410	65	False	192.0	5.0	4.6	46.0
14425	73	False	136.0	6.0	4.4	46.0
14434	67	False	130.0	18.0	4.4	47.0
14435	71	False	160.0	10.0	4.3	49.0
14458	69	False	120.0	1.0	3.8	49.0
14462	66	False	148.0	4.0	5.1	46.0
14536	66	False	120.0	21.0	4.2	45.0
14606	71	False	160.0	13.0	4.3	43.0
14632	74	False	210.0	8.0	4.5	46.0
14638	67	False	158.0	42.0	4.7	44.0
14658	66	False	110.0	10.0	4.4	44.0
14676	68	False	230.0	43.0	3.9	43.0
14699	70	False	180.0	34.0	4.2	44.0
14725	65	False	120.0	36.0	4.2	45.0
14747	68	False	240.0	25.0	4.2	49.0
14748	73	False	160.0	25.0	4.1	43.0
14784	73	False	140.0	50.0	3.5	36.0
14812	63	False	130.0	17.0	4.3	40.0
14853	68	False	130.0	4.0	4.5	44.0
14855	69	False	140.0	39.0	3.6	41.0
14857	69	False	140.0	24.0	4.2	41.0
14871	66	False	138.0	27.0	4.8	44.0
14872	72	False	190.0	39.0	4.1	40.0
14874	72	False	138.0	49.0	4.2	39.0
14877	67	False	150.0	13.0	3.9	48.0
14936	71	False	130.0	9.0	4.2	45.0
14948	66	False	130.0	27.0	4.4	48.0
14975	69	False	210.0	17.0	4.0	37.0
14976	62	False	142.0	6.0	4.2	47.0
14999	65	False	170.0	7.0	4.1	50.0
15032	69	False	250.0	23.0	4.2	44.0
15037	69	False	140.0	14.0	4.5	46.0
15123	70	False	122.0	4.0	4.3	44.0
15136	68	False	188.0	10.0	4.7	46.0
15142	71	False	110.0	1.0	4.3	47.0
15162	70	False	162.0	10.0	4.1	45.0
15174	70	False	150.0	2.0	4.1	46.0
15297	72	False	180.0	27.0	3.8	41.0
15298	69	False	100.0	5.0	4.2	43.0
15435	67	False	148.0	3.0	4.6	44.0
15472	66	False	150.0	2.0	4.3	45.0
15474	66	False	106.0	1.0	4.2	48.0
15539	66	False	118.0	1.0	4.3	47.0
15564	68	False	124.0	1.0	4.4	48.0
15570	72	False	176.0	8.0	4.4	46.0
15589	63	False	190.0	3.0	4.0	45.0
15612	65	False	144.0		4.5	55.0
15623	66	False	156.0	6.0	4.2	45.0
15636	70	False	140.0	2.0	4.1	49.0
15658	68	False	130.0	4.0	4.2	46.0
15669	72	False	170.0	1.0	4.2	47.0
15683	67	False	130.0	4.0	4.8	44.0
15700	72	False	126.0	4.0	4.2	40.0
15780	69	False	124.0	23.0	4.4	47.0
15791	66	False	140.0	11.0	4.8	44.0
15798	72	False	130.0	8.0	4.9	42.0
15841	68	False	120.0	5.0	4.6	45.0
15862	73	False	142.0	5.0	4.5	40.0
15869	65	False	150.0	4.0	4.6	46.0
15886	66	False	125.0	4.0	4.5	46.0
15915	73	False	130.0	22.0	4.4	45.0
15921	68	False	144.0	21.0	4.5	44.0
15929	64	False	144.0	13.0	4.7	44.0
15930	69	False	174.0	20.0	4.5	41.0
15961	74	False	160.0	8.0	4.3	45.0
15980	64	False	110.0	14.0	4.3	41.0
16009	67	False	130.0	35.0	4.4	38.0
16025	64	False	155.0	9.0	4.1	50.0
16078	72	False	140.0	2.0	4.1	50.0
16145	69	False	190.0	20.0	4.1	40.0
16166	65	False	130.0	5.0	4.5	49.0
16174	68	False	140.0	2.0	4.3	50.0
16184	74	False	180.0	11.0	4.3	46.0
16185	68	False	162.0	7.0	4.4	45.0
16195	65	False	150.0	10.0	4.5	45.0
16206	66	False	130.0	21.0	4.4	46.0
16244	73	False	140.0	44.0	4.3	50.0
16259	68	False	104.0	9.0	4.1	43.0
16272	71	False	126.0	49.0	3.4	38.0
16297	71	False	148.0	6.0	4.1	44.0
16307	68	False	140.0	3.0	4.5	51.0
16317	68	False	120.0	6.0	4.5	45.0
16319	64	False	152.0	24.0	4.4	43.0
16326	66	False	144.0	3.0	4.4	48.0
16340	69	False	112.0	5.0	4.0	46.0
16350	72	False	150.0	5.0	4.4	42.0
16368	73	False	140.0	13.0	4.2	48.0
16376	68	False	120.0	7.0	4.0	46.0
16384	66	False	160.0	4.0	4.7	48.0
16386	71	False	104.0	16.0	4.0	48.0
16393	69	False	122.0	8.0	4.4	46.0
16418	66	False	152.0	6.0	4.4	46.0
16458	67	False	142.0	1.0	4.0	44.0
16526	66	False	148.0	8.0	4.1	43.0
16529	62	False	156.0	15.0	4.2	43.0
16541	73	False	138.0	2.0	4.4	47.0
16562	66	False	116.0	15.0	4.0	41.0
16589	74	False	160.0	11.0	4.1	45.0
16598	66	False	122.0	8.0	4.6	44.0
16655	68	False	154.0	2.0	4.2	43.0
16657	65	False	130.0	1.0	4.2	52.0
16704	70	False	120.0	5.0	4.7	41.0
16727	65	False	172.0	2.0	4.4	45.0
16740	62	False	106.0	1.0	4.3	43.0
16742	66	False	130.0		4.3	44.0
16753	70	False	120.0	2.0	4.3	44.0
16765	69	False	200.0	3.0	4.3	51.0
16782	73	False	174.0	20.0	4.4	40.0
16844	70	False	132.0	1.0	4.3	48.0
16867	65	False	170.0		4.1	51.0
16883	65	False	114.0	5.0	4.2	42.0
16900	70	False	140.0	3.0	4.0	47.0
16904	65	False	134.0	2.0	4.2	47.0
16917	66	False	170.0	2.0	4.6	43.0
16941	69	False	140.0	10.0	4.7	49.0
17019	74	False	130.0	4.0	4.0	47.0
17040	68	False	158.0	4.0	4.5	47.0
17042	68	False	150.0	3.0	4.3	46.0
17065	66	False	155.0	11.0	4.1	45.0
17075	65	False	170.0	8.0	4.4	45.0
17076	70	False	190.0	4.0	4.8	45.0
17092	62	False	102.0	1.0	4.0	49.0
17185	72	False	150.0	30.0	4.0	40.0
17205	66	False	205.0	9.0	4.5	51.0
17212	65	False	135.0	2.0	4.5	44.0
17235	73	False	165.0	12.0	3.7	39.0
17240	64	False	125.0	2.0	3.8	43.0
17241	74	False	155.0	10.0	4.4	48.0
17255	73	False	140.0	10.0	3.9	42.0
17280	66	False	185.0	5.0	4.2	48.0
17285	69	False	145.0	6.0	4.3	43.0
17306	64	False	120.0	6.0	4.0	40.0
17339	65	False	170.0	9.0	4.4	47.0
17536	72	False	194.0	2.0	4.2	44.0
17570	68	False	136.0	5.0	4.5	40.0
17577	64	False	120.0	1.0	3.7	48.0
17635	68	False	102.0	16.0	4.3	40.0
17681	71	False	116.0	2.0	4.3	45.0
17683	66	False	108.0	3.0	4.3	49.0
17721	74	False	124.0	4.0	4.1	42.0
17791	70	False	130.0	10.0	4.0	47.0
17792	64	False	188.0	5.0	4.2	46.0
17812	71	False	146.0	2.0	4.2	47.0
17823	67	False	116.0	1.0	4.6	50.0
17840	73	False	210.0	6.0	4.3	46.0
17899	68	False	160.0	4.0	4.3	55.0
17902	71	False	154.0	3.0	4.0	46.0
17905	67	False	162.0	7.0	4.0	50.0
17922	68	False	154.0	1.0		53.0
17949	70	False	140.0		3.8	57.0
17975	68	False	146.0	6.0	4.1	49.0
17978	72	False	210.0	3.0	4.3	46.0
17986	69	False	138.0	6.0	4.1	41.0
17989	70	False	142.0	11.0	4.4	42.0
17998	72	False	136.0	8.0	4.0	47.0
18019	74	False	188.0	2.0	4.7	47.0
18047	65	False	132.0		4.6	56.0
18052	66	False	148.0			46.0
18061	65	False	168.0	7.0	4.2	46.0
18097	67	False	146.0	3.0	4.0	51.0
18230	73	False	168.0	22.0	4.4	45.0
18240	66	False	120.0	13.0	4.7	47.0
18326	68	False	130.0	8.0	4.3	44.0
18333	62	False	156.0	10.0	4.5	45.0
18337	65	False	110.0	15.0	4.3	48.0
18364	66	False	128.0	3.0	4.1	46.0
18366	70	False	154.0	36.0	4.3	48.0
18398	69	False	132.0	13.0	4.2	44.0
18420	65	False	142.0	20.0	4.9	49.0
18423	72	False	168.0	15.0	4.3	44.0
18434	73	False	106.0	18.0	3.8	46.0
18436	68	False	142.0	22.0	4.4	42.0
18437	66	False	142.0	20.0	4.4	51.0
18443	68	False	144.0	7.0	4.3	45.0
18470	67	False	114.0	13.0	4.3	45.0
18492	73	False	136.0	19.0	4.3	45.0
18521	73	False	158.0	2.0	3.9	47.0
18570	72	False	170.0	26.0	4.3	49.0
18588	68	False	148.0	14.0	3.8	44.0
18591	67	False	136.0	2.0	4.2	46.0
18592	70	False	126.0	24.0	4.2	48.0
18614	66	False	120.0	8.0	4.5	46.0
18618	67	False	142.0	4.0	4.6	44.0
18619	69	False	112.0	40.0	4.1	46.0
18633	73	False	132.0	42.0	3.6	38.0
18659	66	False	108.0	1.0	4.1	51.0
18685	71	False	162.0		4.3	44.0
18689	66	False	144.0	12.0	4.1	46.0
18708	65	False	142.0		4.1	43.0
18723	62	False	132.0	5.0	4.2	47.0
18738	74	False	134.0	10.0	3.9	46.0
18745	74	False	142.0	2.0	4.6	48.0
18752	66	False	134.0	2.0	4.3	51.0
18769	66	False	114.0	11.0	3.1	47.0
18777	66	False	156.0		3.9	45.0
18781	72	False	152.0	15.0	4.3	50.0
18785	74	False	142.0	20.0	4.2	47.0
18790	72	False	148.0	4.0	4.4	47.0
18791	74	False	152.0	10.0	4.3	47.0
18807	72	False	156.0	1.0	4.6	48.0
18819	65	False	142.0	10.0	3.8	43.0
18832	62	False	128.0	14.0	4.5	49.0
18834	66	False	174.0	13.0	4.4	45.0
18842	73	False	168.0	5.0	4.4	46.0
18846	62	False	142.0	9.0	4.0	46.0
18864	69	False	144.0	11.0	3.8	49.0
18886	65	False	140.0	3.0	4.5	47.0
18894	66	False	130.0	12.0	4.2	37.0
18955	67	False	144.0	7.0	4.6	43.0
19029	70	False	230.0	6.0	4.6	47.0
19076	70	False	100.0			39.0
19092	67	False	140.0	3.0	4.5	45.0
19120	69	False	162.0	13.0	4.8	41.0
19130	62	False	190.0	11.0	4.4	44.0
19131	67	False	184.0	16.0		49.0
19133	67	False	132.0	8.0	4.1	41.0
19156	74	False	160.0	2.0	5.0	45.0
19159	69	False	150.0			45.0
19178	75	False	164.0	22.0	4.3	42.0
19181	69	False	155.0	5.0	4.5	46.0
19201	72	False	130.0	4.0	4.3	45.0
19239	74	False	152.0	3.0	4.1	47.0
19246	72	False	160.0	5.0	3.9	39.0
19250	71	False	142.0	6.0	4.4	48.0
19272	65	False	146.0	5.0	4.6	43.0
19312	72	False	110.0	11.0	4.0	46.0
19328	70	False	102.0		4.2	46.0
19332	71	False	128.0	2.0	4.3	47.0
19353	66	False	186.0	22.0	3.9	41.0
19371	67	False	160.0	16.0	4.4	49.0
19372	69	False	158.0	3.0	4.5	43.0
19378	71	False	174.0	16.0	4.2	44.0
19458	66	False	122.0	7.0	4.7	39.0
19482	71	False	175.0	22.0	4.0	39.0
19554	65	False	124.0	7.0	4.2	49.0
19558	65	False	130.0	8.0	4.4	44.0
19573	64	False	156.0	2.0	4.1	49.0
19575	69	False	140.0	20.0	4.1	48.0
19585	72	False	132.0	21.0	4.5	42.0
19597	63	False	140.0	8.0	4.4	42.0
19598	68	False	124.0	8.0	3.9	47.0
19621	69	False	134.0	23.0	3.6	40.0
19645	69	False	144.0	17.0	3.5	42.0
19685	67	False	150.0	14.0	4.2	44.0
19772	73	False	130.0	23.0	4.4	49.0
19788	74	False	130.0	9.0	4.3	44.0
19839	66	False	160.0	11.0	4.1	46.0
19864	74	False	160.0	11.0	3.8	51.0
19876	71	False	170.0	9.0	4.4	49.0
19937	69	False	172.0	27.0	4.9	41.0
19938	65	False	120.0	15.0	4.5	45.0
19982	66	False	138.0	4.0	4.1	44.0
20020	73	False	206.0	11.0	4.6	49.0
20042	65	False	124.0	22.0	4.6	38.0
20045	67	False	160.0	13.0	4.5	45.0
20046	63	False	164.0	7.0	4.6	45.0
20052	66	False	148.0	10.0	4.7	45.0
20076	68	False	150.0	30.0	3.9	46.0
20099	68	False	140.0	10.0	4.1	43.0
20114	65	False	178.0	7.0	4.1	46.0
20176	65	False	110.0	7.0	4.0	37.0
20254	71	False	164.0	22.0	4.4	41.0
20256	65	False	146.0	18.0	4.6	49.0
20264	65	False	132.0	15.0	4.4	48.0
20305	66	False	150.0	10.0	4.5	41.0
20317	65	False	202.0	9.0	4.1	52.0
20329	69	False	100.0	4.0	3.7	43.0
20358	68	False	130.0		4.7	47.0
20361	68	False	124.0	6.0	4.4	43.0
20383	72	False	170.0	9.0	4.1	47.0
20384	67	False	126.0	7.0	4.4	42.0
20387	74	False	160.0	16.0	4.0	44.0
20411	69	False	116.0	12.0	4.6	54.0
20437	65	False	150.0	11.0	4.0	47.0
20438	66	False	152.0	3.0	4.6	44.0
20512	65	False	116.0	21.0	4.6	47.0
20525	68	False	126.0	14.0	4.3	45.0
20529	70	False	150.0	8.0	4.4	44.0
20530	68	False	144.0	11.0	4.4	47.0
20620	69	False	126.0	15.0	4.6	45.0
20653	71	False	136.0	7.0	4.5	47.0
20656	75	False	116.0	8.0	4.1	47.0
20720	69	False	190.0	1.0	4.6	54.0
20722	71	False	108.0	11.0	4.3	40.0
20728	69	False	130.0	6.0	4.0	43.0
20736	65	False	100.0	10.0	4.2	42.0
20871	65	False	170.0			44.0
20886	66	False	230.0			37.0
20893	63	False	130.0			48.0
20906	72	False	170.0			52.0
20921	64	False	144.0			46.0
20963	62	False	170.0			45.0
20993	62	False	128.0			39.0
21002	63	False	140.0			43.0
21015	67	False	196.0			47.0
21041	70	False	118.0			41.0
21051	67	False	154.0			43.0
21093	67	False	138.0			42.0
21102	66	False	150.0			45.0
21123	74	False	165.0			52.0
21153	63	False	134.0			46.0
21156	63	False	120.0			41.0
21227	70	False	170.0			54.0
21301	63	False	128.0			52.0
21315	64	False	132.0			52.0
21319	65	False	122.0			56.0
21330	64	False	168.0			47.0
21332	62	False	116.0			50.0
21484	67	False	162.0			45.0
21492	67	False	152.0			44.0
21499	63	False	118.0			44.0
21500	69	False	136.0			44.0
21523	63	False	138.0			44.0
21526	74	False	160.0			42.0
21584	74	False	130.0			44.0
21592	71	False	110.0			44.0
21607	62	False	134.0			47.0
21612	63	False	158.0			41.0
21742	63	False	116.0			49.0
21890	64	False	112.0			46.0
21933	62	False	132.0			47.0
21937	68	False	134.0			43.0
21947	66	False	146.0			42.0
21957	66	False	148.0			41.0
21980	68	False	104.0			46.0
22005	72	False	120.0			51.0
22009	62	False	132.0			44.0
22019	64	False	150.0			45.0
22022	72	False	150.0			45.0
22055	66	False	120.0			47.0
22058	64	False	138.0			48.0
22118	63	False	184.0			44.0
22120	63	False	114.0			46.0
22128	73	False	174.0			39.0
22200	64	False	148.0			48.0
22216	65	False	130.0			56.0
22261	71	False	104.0			48.0
22269	66	False	142.0			48.0
22304	70	False	132.0			43.0
22332	64	False	140.0			47.0
22435	67	False	184.0			41.0
22457	68	False	164.0			45.0
22485	71	False	124.0			39.0
22520	66	False	128.0			47.0
22619	72	False	150.0			40.0
22647	72	False	166.0			46.0
22654	67	False	168.0			49.0
22655	70	False	118.0			46.0
22658	72	False	126.0			41.0
22661	70	False	126.0			45.0
22695	66	False	208.0			45.0
22716	63	False	154.0			46.0
22733	62	False	164.0			44.0
22751	73	False	124.0			45.0
22785	68	False	134.0			46.0
22882	71	False	170.0			39.0
22886	66	False	130.0			45.0
22887	73	False	176.0			44.0
23018	68	False	144.0			41.0
23146	66	False	124.0			41.0
23151	66	False	116.0			39.0
23186	70	False	142.0			49.0
23214	62	False	160.0			41.0
23251	74	False	138.0			43.0
23276	66	False	130.0			49.0
23294	63	False	132.0			46.0
23386	74	False	166.0			44.0
23435	62	False	146.0			38.0
23463	68	False	104.0			34.0
23491	71	False	136.0			44.0
23502	66	False	154.0			43.0
23510	65	False	174.0			46.0
23513	68	False	126.0			46.0
23651	68	False	126.0			46.0
23711	71	False	126.0			42.0
23755	66	False	128.0			44.0
23757	71	False	148.0			48.0
23775	74	False	148.0			44.0
23783	65	False	146.0			45.0
23803	65	False	136.0			42.0
23809	68	False	126.0			49.0
23824	65	False	130.0			42.0
23868	66	False	140.0			49.0
23872	71	False	176.0			46.0
23881	71	False	170.0			44.0
23899	73	False	150.0			45.0
23920	71	False	106.0			39.0
23939	72	False	150.0			48.0
23988	67	False	150.0			50.0
23990	67	False	158.0			42.0
24010	72	False	148.0			42.0
24017	73	False	150.0			45.0
24113	67	False	108.0			39.0
24122	68	False	110.0			44.0
24127	65	False	146.0			46.0
24132	67	False	140.0			42.0
24169	65	False	172.0			44.0
24218	71	False	204.0			46.0
24228	63	False	168.0			44.0
24231	73	False	190.0			49.0
24243	70	False	144.0			47.0
24253	71	False	170.0			55.0
24259	74	False	134.0			46.0
24309	62	False	112.0			44.0
24386	67	False	144.0			48.0
24531	62	False	150.0			43.0
24566	66	False	120.0			40.0
24588	68	False	210.0			46.0
24613	68	False	132.0			46.0
24705	75	False	120.0			49.0
24721	63	False	130.0			44.0
24788	74	False	120.0			42.0
24837	65	False	136.0			48.0
24951	67	False	150.0			42.0
24958	72	False	150.0			43.0
24979	67	False	160.0			40.0
24991	73	False	160.0			43.0
24997	70	False	180.0			50.0
