# Supplementary material for: Explaining a series of models by propagating Shapley values
Source: Nat Commun. 2022 Aug 3;13:4512. doi: 10.1038/s41467-022-31384-3 (PMC9349278; doi:10.1038/s41467-022-31384-3)
Supplement: Supplementary file 4 — Source Data File [file 41467_2022_31384_MOESM4_ESM.zip › Source Data/figure5c_difference_in_loss.csv]

	Train Difference in Loss (y=1)	Test Difference in Loss (y=1)	Train Difference in Loss (y=0)	Test Difference in Loss (y=0)
0	-0.1110360477119684	-1.0253022432327272	-0.10297776386141777	-0.2809336513280869
