# Supplementary material for: Explaining a series of models by propagating Shapley values
Source: Nat Commun. 2022 Aug 3;13:4512. doi: 10.1038/s41467-022-31384-3 (PMC9349278; doi:10.1038/s41467-022-31384-3)
Supplement: Supplementary file 4 — Source Data File [file 41467_2022_31384_MOESM4_ESM.zip › Source Data/figure5b_testweight.csv]

	Test Weight (Shifted)	Release Cycle
28820	87.4	6.0
28821	116.8	6.0
28822	97.6	6.0
28823	86.7	6.0
28824	79.1	6.0
28825	89.6	6.0
28826	90.4314	6.0
28827	107.7	6.0
28828	82.9	6.0
28829	75.7	6.0
28830	79.4	6.0
28831	111.6	6.0
28832	102.4	6.0
28834	76.5	6.0
28835	78.4	6.0
28836	74.7	6.0
28837	103.9	6.0
28838	85.7	6.0
28839	73.5	6.0
28840	71.9	6.0
28841	62.6	6.0
28842	67.9	6.0
28843	57.5	6.0
28844	84.1	6.0
28845	101.4	6.0
28846	73.1	6.0
28847	96.5	6.0
28848	105.8	6.0
28849	51.2	6.0
28850	52.28200000000002	6.0
28851	49.0	6.0
28852	99.3	6.0
28853	93.8	6.0
28854	74.6	6.0
28855	98.9	6.0
28856	60.3	6.0
28857	57.5	6.0
28858	74.0	6.0
28859	72.0	6.0
28860	51.0	6.0
28861	113.9	6.0
28862	69.8	6.0
28863	117.3	6.0
28864	77.3	6.0
28865	114.9	6.0
28866	40.2	6.0
28867	79.2	6.0
28868	86.5	6.0
28869	83.8	6.0
28870	61.4	6.0
28871	62.8	6.0
28872	77.9	6.0
28873	80.5	6.0
28874	64.9	6.0
28875	54.3	6.0
28876	65.20260000000002	6.0
28877	105.2	6.0
28878	113.5	6.0
28880	82.1	6.0
28881	63.8	6.0
28882	78.2	6.0
28883	50.7	6.0
28884	57.0	6.0
28885	101.8	6.0
28886	64.3	6.0
28887	134.3	6.0
28888	60.3	6.0
28889	63.3	6.0
28890	86.3	6.0
28891	67.2	6.0
28892	70.6	6.0
28893	107.0	6.0
28894	77.1	6.0
28895	78.6	6.0
28896	103.5	6.0
28897	83.8	6.0
28898	84.6	6.0
28899	97.5	6.0
28900	117.7	6.0
28901	72.7	6.0
28902	76.3	6.0
28903	87.9	6.0
28904	51.6	6.0
28905	106.0	6.0
28906	85.8	6.0
28907	67.9	6.0
28908	106.5	6.0
28909	69.9	6.0
28910	64.9	6.0
28911	65.2	6.0
28912	87.8	6.0
28913	67.8	6.0
28914	47.076	6.0
28915	66.3	6.0
28916	125.8	6.0
28917	67.9	6.0
28918	85.7	6.0
28919	88.4	6.0
28920	77.5	6.0
28921	94.2	6.0
28922	69.5	6.0
28923	53.9	6.0
28924	94.1	6.0
28925	85.6	6.0
28926	82.0	6.0
28927	81.3	6.0
28928	86.8	6.0
28929	66.9	6.0
28930	77.6	6.0
28931	64.9	6.0
28932	76.2	6.0
28933	61.9	6.0
28934	62.1	6.0
28935	98.9	6.0
28936	85.2	6.0
28937	66.7	6.0
28938	94.0	6.0
28939	51.4	6.0
28940	74.7	6.0
28941	136.4	6.0
28942	101.4	6.0
28943	71.2	6.0
28944	58.8	6.0
28945	55.0	6.0
28946	72.1	6.0
28947	56.2	6.0
28948	60.0	6.0
28949	95.5	6.0
28950	121.84800000000004	6.0
28951	87.4	6.0
28952	120.8	6.0
28953	71.6	6.0
28954	92.2	6.0
28955	57.5	6.0
28956	68.9	6.0
28957	76.6	6.0
28958	49.1	6.0
28959	59.7	6.0
28960	78.9	6.0
28961	66.5	6.0
28962	49.0	6.0
28963	84.2	6.0
28964	142.3	6.0
28965	56.2	6.0
28966	59.8	6.0
28967	105.5	6.0
28968	97.9	6.0
28969	136.3	6.0
28970	83.1	6.0
28971	91.1	6.0
28972	66.8	6.0
28973	60.0	6.0
28974	61.2	6.0
28975	65.1	6.0
28976	61.8	6.0
28977	57.8	6.0
28978	94.0	6.0
28979	82.8	6.0
28980	85.2	6.0
28981	85.8	6.0
28982	88.1	6.0
28983	65.2	6.0
28984	92.3	6.0
28985	90.74499999999996	6.0
28986	75.2	6.0
28987	125.8	6.0
28988	88.3	6.0
28989	69.2	6.0
28990	67.5	6.0
28991	75.0	6.0
28992	71.8	6.0
28993	86.2	6.0
28994	87.2	6.0
28995	87.8	6.0
28996	67.4	6.0
28997	79.6	6.0
28998	87.2	6.0
28999	86.0	6.0
29000	77.4	6.0
29001	129.3	6.0
29002	54.0	6.0
29003	101.4	6.0
29004	98.4	6.0
29005	95.6	6.0
29006	74.5	6.0
29007	72.0	6.0
29008	108.9	6.0
29009	81.8	6.0
29010	94.4	6.0
29011	124.1	6.0
29012	89.2	6.0
29013	95.9	6.0
29014	151.3	6.0
29015	74.9	6.0
29016	80.7	6.0
29017	92.3	6.0
29018	86.6	6.0
29019	76.0	6.0
29020	60.3	6.0
29021	70.0	6.0
29022	141.2	6.0
29023	50.9	6.0
29024	51.9	6.0
29025	88.0	6.0
29026	66.6	6.0
29027	95.3	6.0
29028	63.2	6.0
29029	103.0	6.0
29030	109.9	6.0
29031	69.6	6.0
29032	100.3	6.0
29033	76.6	6.0
29034	78.1	6.0
29035	76.8	6.0
29036	69.6	6.0
29037	62.0	6.0
29038	78.9	6.0
29039	73.8	6.0
29040	86.2	6.0
29041	75.2	6.0
29042	77.1	6.0
29043	86.4	6.0
29044	69.9	6.0
29045	87.3	6.0
29046	98.7	6.0
29047	98.1	6.0
29048	70.8	6.0
29049	96.6	6.0
29050	71.8	6.0
29051	102.5	6.0
29052	88.3	6.0
29053	56.8	6.0
29054	74.5	6.0
29055	65.8	6.0
29056	87.7	6.0
29057	118.5	6.0
29058	82.5	6.0
29059	107.7	6.0
29060	40.1	6.0
29061	86.1	6.0
29062	66.6	6.0
29063	80.4	6.0
29064	91.9	6.0
29065	79.3	6.0
29066	61.7	6.0
29067	75.2	6.0
29068	75.1	6.0
29069	136.2	6.0
29070	61.6	6.0
29071	74.1	6.0
29072	89.7	6.0
29073	80.6	6.0
29074	108.9	6.0
29075	65.9	6.0
29076	91.9	6.0
29077	67.3	6.0
29078	90.3	6.0
29079	97.6	6.0
29080	79.6	6.0
29081	57.6	6.0
29082	72.9	6.0
29083	91.0	6.0
29084	68.6	6.0
29085	70.3	6.0
29086	87.5	6.0
29087	86.9	6.0
29088	39.404	6.0
29089	92.4	6.0
29090	96.5	6.0
29091	62.3	6.0
29092	81.7	6.0
29093	77.5	6.0
29094	75.97599999999998	6.0
29095	119.9	6.0
29096	81.5	6.0
29097	101.7	6.0
29098	45.4	6.0
29099	157.2	6.0
29100	81.7	6.0
29101	78.0	6.0
29102	98.5	6.0
29103	91.5	6.0
29104	84.8	6.0
29105	143.5	6.0
29106	77.2	6.0
29107	89.1	6.0
29108	82.5	6.0
29109	104.6	6.0
29110	74.8	6.0
29111	70.7	6.0
29112	122.9	6.0
29113	77.2	6.0
29114	40.846	6.0
29115	120.8	6.0
29116	73.7	6.0
29117	101.8	6.0
29118	103.9	6.0
29119	49.4	6.0
29120	60.4	6.0
29121	74.4	6.0
29122	55.4	6.0
29123	109.3	6.0
29124	82.6	6.0
29125	96.9	6.0
29126	101.4	6.0
29127	74.1	6.0
29128	100.6	6.0
29129	82.09300000000003	6.0
29130	85.3	6.0
29131	99.2	6.0
29132	69.8	6.0
29133	93.9	6.0
29134	78.9	6.0
29135	56.1	6.0
29136	56.4	6.0
29137	75.3	6.0
29138	139.1	6.0
29139	61.8	6.0
29140	59.7	6.0
29141	94.4	6.0
29142	57.7	6.0
29143	102.4	6.0
29144	104.0	6.0
29145	109.8	6.0
29146	98.6	6.0
29147	88.8	6.0
29148	119.9	6.0
29149	75.6	6.0
29150	78.8	6.0
29151	97.5	6.0
29152	69.9	6.0
29153	168.8	6.0
29154	112.2	6.0
29155	79.5	6.0
29156	85.7	6.0
29157	47.9	6.0
29158	129.0	6.0
29159	72.2	6.0
29160	72.6	6.0
29161	113.9	6.0
29162	49.5	6.0
29163	110.0	6.0
29164	92.9	6.0
29165	81.7	6.0
29166	97.4	6.0
29167	96.6	6.0
29168	56.6	6.0
29169	117.0	6.0
29170	62.7	6.0
29171	109.8	6.0
29172	64.9	6.0
29173	79.3	6.0
29174	106.3	6.0
29175	81.1	6.0
29176	63.1	6.0
29177	63.6	6.0
29178	77.8	6.0
29179	56.9	6.0
29180	115.1	6.0
29181	72.7	6.0
29182	62.3	6.0
29183	117.8	6.0
29184	129.1	6.0
29185	94.5	6.0
29186	93.4	6.0
29187	58.0	6.0
29188	51.3	6.0
29189	70.4	6.0
29190	77.5	6.0
29191	70.9	6.0
29192	90.6	6.0
29193	64.0	6.0
29194	130.7	6.0
29195	94.3	6.0
29196	72.0	6.0
29197	69.4	6.0
29198	48.0	6.0
29199	81.6	6.0
29200	50.7	6.0
29201	58.4	6.0
29202	88.4	6.0
29203	56.2	6.0
29204	59.72199999999998	6.0
29205	61.2	6.0
29206	88.6	6.0
29207	79.8	6.0
29208	68.2	6.0
29209	59.8	6.0
29210	92.7	6.0
29211	67.8	6.0
29212	102.8	6.0
29213	84.0	6.0
29214	75.3	6.0
29215	64.0	6.0
29216	85.6	6.0
29217	112.0	6.0
29218	93.3	6.0
29219	86.4	6.0
29220	61.4	6.0
29221	100.5	6.0
29222	55.8	6.0
29223	120.4	6.0
29224	65.9	6.0
29225	51.9	6.0
29226	81.7	6.0
29227	98.8	6.0
29228	128.89279999999994	6.0
29229	124.7	6.0
29230	76.1	6.0
29231	74.5	6.0
29232	68.0	6.0
29233	65.6	6.0
29234	52.1	6.0
29235	85.79600000000003	6.0
29236	75.7	6.0
29237	57.4	6.0
29238	78.97299999999997	6.0
29239	69.2	6.0
29240	96.22599999999998	6.0
29241	84.1	6.0
29242	65.3	6.0
29243	51.9	6.0
29244	86.8	6.0
29245	95.6	6.0
29246	74.5	6.0
29247	73.3	6.0
29248	49.3	6.0
29249	94.5	6.0
29250	85.6	6.0
29251	78.1	6.0
29252	70.7	6.0
29253	72.2	6.0
29254	78.0	6.0
29255	69.8	6.0
29256	63.8	6.0
29257	83.8	6.0
29258	63.0	6.0
29259	56.4	6.0
29260	61.4	6.0
29261	60.6	6.0
29262	72.3	6.0
29263	76.4	6.0
29264	86.5	6.0
29265	143.3	6.0
29266	51.4	6.0
29267	71.4	6.0
29268	119.8	6.0
29269	84.3	6.0
29270	66.9	6.0
29271	107.4	6.0
29272	56.4	6.0
29273	230.7	6.0
29274	50.0	6.0
29275	63.6	6.0
29276	62.9	6.0
29277	75.1	6.0
29278	59.9	6.0
29279	79.5	6.0
29280	72.6	6.0
29281	63.4	6.0
29282	116.9	6.0
29283	62.5	6.0
29284	87.2	6.0
29285	49.1	6.0
29286	73.2	6.0
29287	109.7	6.0
29288	93.9	6.0
29289	65.1	6.0
29290	61.3	6.0
29291	116.7	6.0
29292	71.2	6.0
29293	71.5	6.0
29294	56.0	6.0
29295	71.2	6.0
29296	59.8	6.0
29297	121.4	6.0
29298	76.2	6.0
29299	100.6	6.0
29300	97.0	6.0
29301	66.2	6.0
29302	76.3	6.0
29303	65.5	6.0
29304	73.3	6.0
29305	60.7	6.0
29306	61.28440000000001	6.0
29307	65.6	6.0
29308	50.0	6.0
29309	160.6	6.0
29310	115.2	6.0
29311	103.0	6.0
29312	77.1	6.0
29313	79.6	6.0
29314	115.3	6.0
29315	71.7	6.0
29316	82.5	6.0
29317	96.7	6.0
29318	89.5	6.0
29319	108.7	6.0
29320	106.0	6.0
29321	84.8	6.0
29322	52.9	6.0
29323	109.6	6.0
29324	86.2	6.0
29325	64.3	6.0
29326	77.1	6.0
29327	54.3	6.0
29328	95.0	6.0
29329	88.2	6.0
29330	88.7	6.0
29331	88.2	6.0
29332	84.80699999999997	6.0
29333	62.9	6.0
29334	56.3	6.0
29335	110.6	6.0
29336	128.9	6.0
29337	67.9	6.0
29338	78.0	6.0
29339	113.1	6.0
29340	78.3	6.0
29341	86.3	6.0
29342	72.7	6.0
29343	79.3	6.0
29344	83.4	6.0
29345	87.3	6.0
29346	72.4	6.0
29347	108.1	6.0
29348	77.0	6.0
29349	55.9	6.0
29350	78.0	6.0
29351	67.4	6.0
29352	61.8	6.0
29353	64.1	6.0
29354	89.8	6.0
29355	50.3	6.0
29356	96.2	6.0
29357	71.4	6.0
29358	87.3	6.0
29359	64.1	6.0
29360	64.2	6.0
29361	81.9	6.0
29362	47.29400000000001	6.0
29363	66.9	6.0
29364	79.3	6.0
29365	86.1	6.0
29366	96.4	6.0
29367	96.6	6.0
29368	63.8	6.0
29369	66.7	6.0
29370	105.1	6.0
29371	99.3	6.0
29372	84.1	6.0
29373	90.5	6.0
29374	97.4	6.0
29375	77.2	6.0
29376	43.7	6.0
29377	91.2	6.0
29378	64.3	6.0
29379	60.1	6.0
29380	63.7	6.0
29381	74.9	6.0
29382	65.5	6.0
29383	88.0	6.0
29384	69.3	6.0
29385	74.9	6.0
29386	125.4	6.0
29387	58.7	6.0
29388	86.6	6.0
29389	50.4	6.0
29390	57.7	6.0
29391	63.4	6.0
29392	63.2	6.0
29393	71.8	6.0
29394	66.9	6.0
29395	79.7	6.0
29396	82.9	6.0
29397	99.0	6.0
29398	77.8	6.0
29399	69.3	6.0
29400	79.7	6.0
29401	53.8	6.0
29402	67.3	6.0
29403	53.7	6.0
29404	77.64399999999998	6.0
29405	82.3	6.0
29406	88.3	6.0
29407	82.6	6.0
29408	101.0	6.0
29409	93.5	6.0
29410	103.0	6.0
29411	104.6	6.0
29412	101.8	6.0
29413	77.1	6.0
29414	112.0	6.0
29415	67.1	6.0
29416	110.0	6.0
29417	54.4	6.0
29418	57.6	6.0
29419	91.0	6.0
29420	107.6	6.0
29421	74.30299999999993	6.0
29422	56.5	6.0
29423	79.1	6.0
29424	92.0	6.0
29426	87.3	6.0
29427	63.3	6.0
29428	74.10299999999997	6.0
29429	88.8	6.0
29430	106.9	6.0
29431	55.7	6.0
29432	65.9	6.0
29433	97.3	6.0
29434	89.4	6.0
29435	79.0	6.0
29436	49.7	6.0
29437	134.7	6.0
29438	81.4	6.0
29439	68.6	6.0
29440	121.8	6.0
29441	87.9	6.0
29442	61.1	6.0
29443	91.7	6.0
29444	58.2	6.0
29445	77.0	6.0
29446	73.0	6.0
29447	92.3	6.0
29448	84.4	6.0
29449	92.3	6.0
29450	67.67600000000002	6.0
29451	53.6	6.0
29452	91.0	6.0
29453	84.7	6.0
29454	82.1	6.0
29455	51.98399999999998	6.0
29456	81.2	6.0
29457	85.7	6.0
29458	83.5	6.0
29459	82.6	6.0
29460	65.7	6.0
29461	98.3	6.0
29462	56.8	6.0
29463	63.7	6.0
29464	87.7	6.0
29465	102.5	6.0
29466	88.2	6.0
29467	53.007999999999974	6.0
29468	94.9	6.0
29469	70.3	6.0
29470	78.5	6.0
29471	83.4	6.0
29472	97.4	6.0
29473	62.7	6.0
29474	66.9	6.0
29475	107.2	6.0
29476	58.2	6.0
29477	88.4	6.0
29478	70.1	6.0
29479	87.0	6.0
29480	146.7	6.0
29481	64.1	6.0
29482	77.7	6.0
29483	89.1	6.0
29484	60.3	6.0
29485	71.7	6.0
29487	106.1	6.0
29488	45.7	6.0
29489	117.5	6.0
29490	89.1	6.0
29491	59.1	6.0
29492	89.5	6.0
29493	94.2	6.0
29494	75.9	6.0
29495	83.6	6.0
29496	66.4	6.0
29497	101.3	6.0
29498	67.4	6.0
29499	83.3	6.0
29500	70.8	6.0
29501	90.3	6.0
29502	87.8	6.0
29503	61.0	6.0
29504	62.2	6.0
29505	49.3	6.0
29506	101.0	6.0
29507	74.5	6.0
29508	65.1	6.0
29509	55.6	6.0
29510	101.2	6.0
29511	68.5	6.0
29512	89.6	6.0
29513	73.8	6.0
29514	93.0	6.0
29515	84.7	6.0
29516	81.5	6.0
29517	51.4	6.0
29518	72.5	6.0
29519	100.1	6.0
29520	102.5	6.0
29521	100.4	6.0
29522	72.0	6.0
29523	93.6	6.0
29524	45.96200000000001	6.0
29525	89.1	6.0
29526	109.2	6.0
29527	75.6	6.0
29528	118.5	6.0
29529	101.0	6.0
29530	91.3	6.0
29531	73.8	6.0
29532	98.6	6.0
29533	68.6	6.0
29534	73.6	6.0
29535	90.5	6.0
29536	58.7	6.0
29537	70.3	6.0
29538	59.7	6.0
29539	150.6	6.0
29540	112.2	6.0
29541	51.0	6.0
29542	90.5	6.0
29543	80.0	6.0
29544	82.9	6.0
29545	82.0	6.0
29546	78.0	6.0
29547	139.1	6.0
29548	145.3	6.0
29549	183.2	6.0
29550	86.9	6.0
29551	51.8	6.0
29552	96.8	6.0
29553	66.0	6.0
29554	79.4	6.0
29555	108.0	6.0
29556	86.6	6.0
29557	83.3	6.0
29558	79.3	6.0
29559	62.2	6.0
29560	51.3	6.0
29561	102.9	6.0
29562	70.8	6.0
29563	73.7	6.0
29564	52.8	6.0
29565	80.9	6.0
29566	129.9	6.0
29567	77.7	6.0
29568	48.6	6.0
29569	79.3	6.0
29570	73.4	6.0
29571	80.3	6.0
29572	64.9	6.0
29573	59.4	6.0
29574	115.9	6.0
29575	87.6	6.0
29576	56.1	6.0
29577	60.4	6.0
29578	87.8	6.0
29579	74.7	6.0
29580	86.6	6.0
29581	48.1	6.0
29582	106.3	6.0
29583	84.5	6.0
29584	103.1	6.0
29585	100.0	6.0
29586	81.2	6.0
29587	67.2	6.0
29588	93.1	6.0
29589	78.3	6.0
29590	86.0	6.0
29591	81.9	6.0
29592	81.2	6.0
29593	81.9	6.0
29594	71.6	6.0
29595	87.8	6.0
29597	84.1	6.0
29598	58.8	6.0
29599	72.2	6.0
29600	68.6	6.0
29601	67.8	6.0
29602	77.2	6.0
29603	77.6	6.0
29604	85.2	6.0
29605	93.0	6.0
29606	90.2	6.0
29607	160.8	6.0
29608	70.1	6.0
29609	74.4	6.0
29610	73.5	6.0
29611	81.9	6.0
29612	77.0	6.0
29613	61.4	6.0
29614	90.6	6.0
29615	61.9	6.0
29616	57.0	6.0
29617	102.1	6.0
29618	75.1	6.0
29619	54.3	6.0
29620	68.4	6.0
29621	66.8	6.0
29622	80.4	6.0
29623	91.7	6.0
29624	71.4	6.0
29625	78.7	6.0
29626	75.8	6.0
29627	101.4	6.0
29628	131.7	6.0
29629	76.4	6.0
29630	79.1	6.0
29631	85.3	6.0
29632	88.4	6.0
29633	83.6	6.0
29634	75.2	6.0
29635	58.91840000000002	6.0
29636	165.3	6.0
29637	117.0	6.0
29638	90.6	6.0
29639	71.8	6.0
29640	69.6	6.0
29641	61.8	6.0
29642	59.79300000000003	6.0
29643	56.8	6.0
29644	51.07500000000002	6.0
29645	85.6	6.0
29646	77.4	6.0
29647	83.6	6.0
29648	60.6	6.0
29649	104.4	6.0
29650	73.9	6.0
29651	61.9	6.0
29652	90.1	6.0
29653	82.3	6.0
29654	57.9	6.0
29655	104.5	6.0
29656	80.92200000000005	6.0
29657	100.3	6.0
29658	100.6	6.0
29659	103.2	6.0
29660	118.2	6.0
29661	70.1	6.0
29662	65.5	6.0
29663	118.0	6.0
29664	80.2	6.0
29665	91.2	6.0
29666	45.3	6.0
29667	53.8	6.0
29668	60.3	6.0
29669	69.8	6.0
29670	75.4	6.0
29671	68.1	6.0
29672	86.4	6.0
29673	61.4	6.0
29674	74.9	6.0
29675	100.1	6.0
29676	63.5	6.0
29677	48.8	6.0
29678	55.2	6.0
29679	70.2	6.0
29680	103.8	6.0
29681	96.8	6.0
29682	89.2	6.0
29683	64.7	6.0
29684	74.0	6.0
29685	99.3	6.0
29686	79.1	6.0
29687	46.0	6.0
29688	72.4	6.0
29689	57.9	6.0
29690	80.7	6.0
29691	65.5	6.0
29692	74.1	6.0
29693	86.2	6.0
29694	62.7	6.0
29695	79.0	6.0
29696	93.8	6.0
29697	81.9	6.0
29698	57.975	6.0
29699	75.1	6.0
29700	96.4	6.0
29701	62.3	6.0
29702	83.0	6.0
29703	80.3	6.0
29704	131.5	6.0
29705	92.5	6.0
29706	94.8	6.0
29707	114.4	6.0
29708	59.7	6.0
29709	76.5	6.0
29710	74.3	6.0
29711	49.028999999999996	6.0
29712	82.0	6.0
29713	82.9	6.0
29714	76.6	6.0
29715	114.4	6.0
29716	83.4	6.0
29717	59.5	6.0
29718	50.3	6.0
29719	48.3	6.0
29720	58.9	6.0
29721	101.8	6.0
29722	92.4	6.0
29723	116.9	6.0
29724	88.0	6.0
29725	61.3	6.0
29726	59.0	6.0
29727	130.2	6.0
29728	83.4	6.0
29729	86.6	6.0
29730	60.7	6.0
29731	77.9	6.0
29732	117.4	6.0
29733	71.1	6.0
29734	82.0	6.0
29735	104.1	6.0
29736	87.2	6.0
29737	60.3	6.0
29738	138.7	6.0
29739	107.0	6.0
29740	118.0	6.0
29741	95.1	6.0
29742	85.1	6.0
29743	54.7	6.0
29744	58.7	6.0
29745	69.2	6.0
29746	63.3	6.0
29747	69.6	6.0
29748	85.0	6.0
29749	47.7	6.0
29750	70.3	6.0
29751	85.6	6.0
29752	160.7	6.0
29753	66.2	6.0
29754	115.9	6.0
29755	134.8	6.0
29756	93.9	6.0
29757	67.3	6.0
29758	60.7	6.0
29759	116.9	6.0
29760	67.9	6.0
29761	100.2	6.0
29762	82.2	6.0
29763	81.3	6.0
29764	62.1	6.0
29765	72.5	6.0
29766	85.0	6.0
29767	95.0	6.0
29768	76.9	6.0
29769	58.0	6.0
29770	52.0	6.0
29771	76.4	6.0
29772	68.3	6.0
29773	57.8	6.0
29774	90.2	6.0
29775	62.4	6.0
29776	67.3	6.0
29777	75.3	6.0
29778	76.9	6.0
29779	54.0	6.0
29780	46.4	6.0
29781	58.5	6.0
29782	126.4	6.0
29783	73.3	6.0
29784	89.8	6.0
29785	83.5	6.0
29786	71.9	6.0
29787	70.2	6.0
29788	80.7	6.0
29789	79.7	6.0
29790	69.1	6.0
29791	60.1	6.0
29792	96.0	6.0
29793	59.4	6.0
29794	83.3	6.0
29795	76.3	6.0
29796	104.4	6.0
29797	82.7	6.0
29798	128.8	6.0
29799	95.9	6.0
29801	77.5	6.0
29802	52.7	6.0
29803	63.2	6.0
29804	96.0	6.0
29805	75.65	6.0
29806	69.8	6.0
29807	67.4	6.0
29808	79.9	6.0
29809	71.7	6.0
29810	70.9	6.0
29811	91.5	6.0
29812	85.3	6.0
29813	70.3	6.0
29814	62.7	6.0
29815	86.1	6.0
29816	78.5	6.0
29817	77.4	6.0
29818	57.0	6.0
29819	87.1	6.0
29820	118.7	6.0
29821	95.8	6.0
29822	79.4	6.0
29823	77.7	6.0
29824	85.1	6.0
29825	98.4	6.0
29826	72.5	6.0
29827	89.8	6.0
29828	84.0	6.0
29829	69.0	6.0
29830	117.6	6.0
29831	91.1	6.0
29832	80.8	6.0
29833	76.7	6.0
29834	92.1	6.0
29835	83.5	6.0
29836	57.0	6.0
29837	77.83000000000001	6.0
29838	111.5	6.0
29839	91.1	6.0
29840	78.1	6.0
29841	109.6	6.0
29842	122.7	6.0
29843	62.1	6.0
29844	78.2	6.0
29845	94.7	6.0
29846	105.4	6.0
29847	106.8	6.0
29848	63.3	6.0
29849	56.0	6.0
29850	121.9	6.0
29851	80.7	6.0
29852	56.0	6.0
29853	55.8	6.0
29854	69.2	6.0
29855	82.7	6.0
29856	83.8	6.0
29857	72.8	6.0
29858	64.7	6.0
29859	89.6	6.0
29860	49.5	6.0
29861	75.1	6.0
29862	119.3	6.0
29863	68.8	6.0
29864	86.1	6.0
29865	97.1	6.0
29866	65.8	6.0
29867	60.6	6.0
29868	103.3	6.0
29869	61.6	6.0
29870	137.1	6.0
29871	71.0	6.0
29872	58.5	6.0
29873	70.8	6.0
29874	118.8	6.0
29875	72.2	6.0
29876	70.3	6.0
29877	64.2	6.0
29878	113.0	6.0
29879	58.543000000000006	6.0
29880	51.0	6.0
29881	80.0	6.0
29882	54.2	6.0
29883	76.8	6.0
29884	94.5	6.0
29885	120.1	6.0
29886	71.7	6.0
29887	60.3	6.0
29888	83.8	6.0
29889	82.0	6.0
29890	111.3	6.0
29891	74.2	6.0
29892	81.5	6.0
29893	133.7	6.0
29894	68.1	6.0
29895	64.8	6.0
29896	86.3	6.0
29897	78.7	6.0
29898	57.5	6.0
29899	113.1	6.0
29900	63.7	6.0
29901	72.9	6.0
29902	68.9	6.0
29903	57.8	6.0
29904	155.4	6.0
29905	53.1	6.0
29906	65.3	6.0
29907	64.0	6.0
29908	80.5	6.0
29909	67.0	6.0
29910	79.1	6.0
29911	52.6	6.0
29912	94.3	6.0
29913	63.9	6.0
29914	84.6	6.0
29915	53.5	6.0
29916	85.3	6.0
29917	58.8	6.0
29918	60.0	6.0
29919	68.1	6.0
29920	93.9	6.0
29921	88.1	6.0
29922	78.6	6.0
29923	72.9	6.0
29924	58.6	6.0
29925	70.8	6.0
29926	55.1	6.0
29927	79.2	6.0
29928	73.0	6.0
29929	52.9	6.0
29930	120.6	6.0
29931	77.0	6.0
29932	79.8	6.0
29933	75.1	6.0
29934	84.1	6.0
29935	77.9	6.0
29936	81.4	6.0
29937	104.6	6.0
29938	79.9	6.0
29939	90.1	6.0
29940	62.3	6.0
29941	85.3	6.0
29942	75.3	6.0
29943	68.9	6.0
29944	94.9	6.0
29945	46.6	6.0
29946	107.6	6.0
29947	64.5	6.0
29948	119.5	6.0
29949	52.1	6.0
29950	67.9	6.0
29951	89.9	6.0
29952	101.1	6.0
29953	64.7	6.0
29954	48.2	6.0
29955	86.0	6.0
29956	68.2	6.0
29957	59.896	6.0
29958	46.1	6.0
29959	78.2	6.0
29960	64.8	6.0
29961	53.2	6.0
29962	49.6	6.0
29963	72.5	6.0
29964	90.5	6.0
29965	57.7	6.0
29966	94.0	6.0
29967	92.0	6.0
29968	75.9	6.0
29969	73.6	6.0
29970	77.5	6.0
29971	88.7	6.0
29972	68.8	6.0
29973	66.8	6.0
29974	79.6	6.0
29975	91.38799999999998	6.0
29976	71.3	6.0
29977	107.0	6.0
29978	53.1	6.0
29979	69.1	6.0
29980	88.1	6.0
29981	77.6	6.0
29982	69.7	6.0
29983	93.0	6.0
29984	58.8	6.0
29985	64.3	6.0
29986	98.1	6.0
29987	142.1	6.0
29988	105.1	6.0
29989	139.8	6.0
29990	95.0	6.0
29991	79.7	6.0
29992	105.1	6.0
29993	92.9	6.0
29994	108.4	6.0
29995	61.73740000000004	6.0
29996	68.7	6.0
29997	64.0	6.0
29998	69.1	6.0
29999	95.1	6.0
30000	100.2	6.0
30001	61.5	6.0
30002	64.3	6.0
30003	91.3	6.0
30004	84.2	6.0
30005	62.8	6.0
30006	97.0	6.0
30007	75.0	6.0
30008	51.0	6.0
30009	54.7	6.0
30010	105.3	6.0
30011	94.0	6.0
30012	66.4	6.0
30013	92.9	6.0
30014	107.1	6.0
30015	75.7	6.0
30016	80.8	6.0
30017	60.4	6.0
30018	53.4	6.0
30019	60.2	6.0
30020	99.9	6.0
30021	109.2	6.0
30022	149.5	6.0
30023	77.4	6.0
30024	88.3	6.0
30025	57.3	6.0
30026	52.0	6.0
30027	57.7	6.0
30028	126.3	6.0
30029	62.7	6.0
30030	96.4	6.0
30031	54.8	6.0
30032	69.8	6.0
30033	64.3	6.0
30034	75.0	6.0
30035	97.0	6.0
30036	168.6	6.0
30037	78.4	6.0
30038	71.1	6.0
30039	60.3	6.0
30040	76.6	6.0
30041	95.001	6.0
30042	73.9	6.0
30043	90.9	6.0
30044	160.47	6.0
30045	66.7	6.0
30046	90.7	6.0
30047	78.7	6.0
30048	83.4	6.0
30049	112.9	6.0
30050	96.4	6.0
30051	74.9	6.0
30052	53.3	6.0
30053	109.6	6.0
30054	73.4	6.0
30055	82.2	6.0
30056	82.0	6.0
30057	63.8	6.0
30058	64.3	6.0
30059	65.1	6.0
30060	66.2	6.0
30061	55.5	6.0
30062	38.5	6.0
30063	96.3	6.0
30064	77.8	6.0
30065	105.8	6.0
30066	115.1	6.0
30067	70.8	6.0
30068	141.1	6.0
30069	119.1	6.0
30070	67.7	6.0
30071	54.9	6.0
30072	62.5	6.0
30073	80.8	6.0
30074	65.7	6.0
30075	67.6	6.0
30076	94.8	6.0
30077	76.0	6.0
30078	96.3	6.0
30079	55.7	6.0
30080	68.0	6.0
30081	85.2	6.0
30082	70.1	6.0
30083	72.7	6.0
30084	88.8	6.0
30085	78.3	6.0
30086	77.3	6.0
30087	72.0	6.0
30088	84.0	6.0
30089	77.8	6.0
30090	73.8	6.0
30091	81.5	6.0
30092	76.9	6.0
30093	56.2	6.0
30094	97.3	6.0
30095	50.7	6.0
30096	110.7	6.0
30097	94.1	6.0
30098	77.9	6.0
30099	48.7	6.0
30100	85.4	6.0
30101	94.6	6.0
30102	66.4	6.0
30103	87.9	6.0
30104	66.6	6.0
30105	62.8	6.0
30106	66.7	6.0
30107	77.6	6.0
30108	74.8	6.0
30109	58.2	6.0
30110	99.5	6.0
30111	70.2	6.0
30112	75.1	6.0
30113	76.2	6.0
30114	66.6	6.0
30115	74.7	6.0
30116	95.9	6.0
30117	99.55699999999996	6.0
30118	145.9	6.0
30119	76.7	6.0
30120	95.7	6.0
30121	67.9	6.0
30122	83.2	6.0
30123	55.4	6.0
30124	118.7	6.0
30125	62.9	6.0
30126	70.0	6.0
30127	148.0	6.0
30128	79.15100000000002	6.0
30129	122.4	6.0
30130	85.38599999999998	6.0
30131	70.5	6.0
30132	68.8	6.0
30133	73.3	6.0
30134	112.6	6.0
30135	98.2	6.0
30136	119.4	6.0
30137	46.8	6.0
30138	83.7	6.0
30139	110.9	6.0
30140	83.8	6.0
30141	109.74799999999998	6.0
30142	105.3	6.0
30143	102.8	6.0
30144	107.2	6.0
30145	83.4	6.0
30146	62.4	6.0
30147	106.5	6.0
30148	74.2	6.0
30149	85.2	6.0
30150	137.1	6.0
30151	83.7	6.0
30152	91.2	6.0
30153	87.3	6.0
30154	130.6	6.0
30155	53.8	6.0
30156	45.6	6.0
30157	92.3	6.0
30158	113.7	6.0
30159	69.89940000000003	6.0
30160	72.1	6.0
30161	115.0	6.0
30162	88.6	6.0
30163	57.4	6.0
30164	80.3	6.0
30165	73.9	6.0
30166	62.7	6.0
30167	59.2	6.0
30168	36.1	6.0
30169	105.7	6.0
30170	73.1	6.0
30171	62.5	6.0
30172	73.3	6.0
30173	75.55199999999995	6.0
30174	87.3	6.0
30175	70.9	6.0
30176	87.3	6.0
30177	97.1	6.0
30178	62.1	6.0
30179	68.7	6.0
30180	66.8	6.0
30181	63.3	6.0
30182	89.8	6.0
30183	76.0	6.0
30184	70.5	6.0
30185	160.7	6.0
30186	70.6	6.0
30187	70.1	6.0
30188	58.5	6.0
30189	74.2	6.0
30190	85.6	6.0
30191	88.6	6.0
30192	70.1	6.0
30193	68.7	6.0
30194	81.8	6.0
30195	79.4	6.0
30196	53.3	6.0
30197	89.4	6.0
30198	61.9	6.0
30199	140.8	6.0
30200	121.2	6.0
30201	58.5	6.0
30202	74.70800000000004	6.0
30203	65.8208	6.0
30204	62.7	6.0
30205	88.2	6.0
30206	61.7	6.0
30207	78.1	6.0
30208	97.5	6.0
30209	92.6	6.0
30210	113.2	6.0
30211	114.0	6.0
30212	64.7	6.0
30213	102.2	6.0
30214	51.2	6.0
30215	80.7	6.0
30216	62.6	6.0
30217	66.0	6.0
30218	111.9	6.0
30219	75.0	6.0
30220	63.1	6.0
30221	79.3	6.0
30222	49.5	6.0
30223	70.9	6.0
30224	99.8	6.0
30225	120.4	6.0
30226	51.0	6.0
30227	83.9	6.0
30228	88.2	6.0
30229	88.9	6.0
30230	61.3	6.0
30231	72.1	6.0
30232	53.3	6.0
30233	71.1	6.0
30234	64.7	6.0
30235	75.5	6.0
30236	84.2	6.0
30237	114.1	6.0
30238	68.2	6.0
30239	80.0	6.0
30240	62.4	6.0
30241	91.587	6.0
30242	80.0	6.0
30243	56.9	6.0
30244	53.2	6.0
30245	77.4	6.0
30246	56.7	6.0
30247	113.3	6.0
30248	110.6	6.0
30249	80.53099999999995	6.0
30250	78.5	6.0
30251	96.3	6.0
30252	60.0	6.0
30253	90.7	6.0
30254	105.8	6.0
30255	98.4	6.0
30256	66.2	6.0
30257	66.3	6.0
30258	79.4	6.0
30259	69.2	6.0
30260	95.0	6.0
30261	83.28699999999998	6.0
30262	98.7	6.0
30263	107.2	6.0
30264	73.0	6.0
30265	66.3	6.0
30266	72.0	6.0
30267	108.5	6.0
30268	78.8	6.0
30269	79.4	6.0
30270	95.4	6.0
30271	95.6	6.0
30272	87.0	6.0
30273	92.8	6.0
30274	67.0	6.0
30275	87.8	6.0
30276	119.1	6.0
30277	86.4	6.0
30278	81.8	6.0
30279	84.1	6.0
30280	61.5	6.0
30281	105.3	6.0
30282	68.7	6.0
30283	125.8	6.0
30284	81.3	6.0
30285	60.0	6.0
30286	73.4	6.0
30287	86.3	6.0
30288	64.2	6.0
30289	56.7	6.0
30290	59.9	6.0
30291	50.8	6.0
30292	63.9	6.0
30293	93.5	6.0
30294	61.5	6.0
30295	76.0	6.0
30296	85.8	6.0
30297	99.5	6.0
30298	88.6	6.0
30299	97.2	6.0
30300	91.8	6.0
30301	57.5	6.0
30302	94.4	6.0
30303	80.5	6.0
30304	92.5	6.0
30305	95.6	6.0
30306	69.3	6.0
30307	100.3	6.0
30308	95.0	6.0
30309	100.2	6.0
30310	115.4	6.0
30311	79.6	6.0
30312	82.8	6.0
30313	82.8	6.0
30314	45.0	6.0
30315	118.8	6.0
30316	107.2	6.0
30317	72.3	6.0
30318	102.0	6.0
30319	72.9	6.0
30320	68.04699999999997	6.0
30321	69.4	6.0
30322	77.5	6.0
30323	195.783	6.0
30324	79.7	6.0
30325	57.5	6.0
30326	75.9	6.0
30327	61.7	6.0
30328	62.9	6.0
30329	77.3	6.0
30330	70.4	6.0
30331	77.1	6.0
30332	88.6	6.0
30333	82.71700000000004	6.0
30334	111.1	6.0
30335	71.2	6.0
30336	81.5	6.0
30337	87.462	6.0
30338	75.8	6.0
30339	63.6	6.0
30340	60.9	6.0
30341	58.2	6.0
30342	84.7	6.0
30343	90.1	6.0
30344	105.0	6.0
30345	59.3	6.0
30346	107.4	6.0
30347	43.2	6.0
30348	74.1	6.0
30349	63.692	6.0
30350	84.7	6.0
30351	81.3	6.0
30352	85.7	6.0
30353	48.6	6.0
30354	157.3	6.0
30355	89.6	6.0
30356	43.034000000000006	6.0
30357	63.9	6.0
30358	76.9	6.0
30359	107.0	6.0
30360	73.7	6.0
30361	64.7	6.0
30362	99.902	6.0
30363	60.6	6.0
30364	60.3	6.0
30365	64.9	6.0
30366	112.9	6.0
30367	97.6	6.0
30368	137.6	6.0
30369	98.9	6.0
30370	69.6	6.0
30371	81.2	6.0
30372	84.65399999999995	6.0
30373	65.3	6.0
30374	111.4	6.0
30375	69.2	6.0
30376	78.5	6.0
30377	94.4	6.0
30378	70.0	6.0
30379	62.6	6.0
30380	87.53400000000003	6.0
30381	75.9	6.0
30382	79.3	6.0
30383	86.0	6.0
30384	70.4	6.0
30385	101.8	6.0
30386	91.9	6.0
30387	76.0	6.0
30388	87.3	6.0
30389	131.7	6.0
30390	52.0	6.0
30391	80.8	6.0
30392	109.3	6.0
30393	62.6	6.0
30395	121.2	6.0
30396	117.3	6.0
30397	98.8	6.0
30398	58.6	6.0
30399	89.4	6.0
30400	75.0	6.0
30401	81.2	6.0
30402	65.2	6.0
30403	77.2	6.0
30404	86.1	6.0
30405	55.4	6.0
30406	71.0	6.0
30407	70.6	6.0
30408	49.0	6.0
30409	97.5	6.0
30410	91.2	6.0
30411	77.4	6.0
30412	108.2	6.0
30413	74.8	6.0
30414	59.4	6.0
30415	71.3	6.0
30416	52.4	6.0
30417	144.2	6.0
30418	108.8	6.0
30419	55.6	6.0
30420	76.5	6.0
30421	92.4	6.0
30422	63.8	6.0
30423	56.9	6.0
30424	76.5	6.0
30425	65.7	6.0
30426	98.4	6.0
30427	66.1	6.0
30428	56.5	6.0
30429	77.3	6.0
30430	59.2	6.0
30431	65.1	6.0
30432	104.1	6.0
30433	61.3	6.0
30434	85.1	6.0
30435	80.3	6.0
30436	90.4	6.0
30437	63.0	6.0
30438	48.5	6.0
30439	52.1	6.0
30440	88.7	6.0
30441	110.8	6.0
30442	132.3	6.0
30443	97.8	6.0
30444	110.5	6.0
30445	88.6	6.0
30446	79.1	6.0
30447	68.8	6.0
30448	97.7	6.0
30449	61.0	6.0
30450	74.4	6.0
30451	123.7	6.0
30452	79.4	6.0
30453	77.1	6.0
30454	96.1	6.0
30455	86.39899999999996	6.0
30456	95.3	6.0
30457	40.7	6.0
30458	43.4	6.0
30459	68.5	6.0
30460	97.2	6.0
30461	103.2	6.0
30462	108.5	6.0
30463	77.8	6.0
30464	87.84099999999997	6.0
30465	73.1	6.0
30466	56.9	6.0
30467	94.0	6.0
30468	78.3	6.0
30469	92.9	6.0
30470	68.4	6.0
30471	66.2	6.0
30472	77.0	6.0
30473	137.3	6.0
30474	78.5	6.0
30475	67.2	6.0
30476	67.0	6.0
30477	88.6	6.0
30478	62.1	6.0
30479	85.5	6.0
30480	57.3	6.0
30481	109.3	6.0
30482	61.7	6.0
30483	117.8	6.0
30484	58.5	6.0
30485	73.1	6.0
30486	82.8	6.0
30487	91.2	6.0
30488	124.9	6.0
30489	57.5	6.0
30490	64.8	6.0
30491	85.8	6.0
30492	79.0	6.0
30493	49.0	6.0
30494	69.6	6.0
30495	78.24579999999997	6.0
30496	103.0	6.0
30497	46.9	6.0
30498	65.8	6.0
30499	67.8	6.0
30500	84.9	6.0
30501	59.0	6.0
30502	88.2	6.0
30503	100.5	6.0
30504	73.7	6.0
30505	66.6	6.0
30506	101.1	6.0
30507	64.0	6.0
30508	123.1	6.0
30509	68.0	6.0
30510	89.8	6.0
30511	59.5	6.0
30512	111.3	6.0
30513	114.4	6.0
30514	47.1	6.0
30515	123.6	6.0
30516	70.3	6.0
30517	43.7	6.0
30518	108.5	6.0
30519	73.3	6.0
30520	64.9	6.0
30521	80.1	6.0
30522	57.1	6.0
30523	65.7	6.0
30524	54.9	6.0
30525	106.0	6.0
30526	137.1	6.0
30527	111.6	6.0
30528	85.3	6.0
30529	58.8	6.0
30530	83.1	6.0
30531	72.0	6.0
30532	152.5	6.0
30533	65.7	6.0
30534	96.3	6.0
30535	56.0	6.0
30536	77.6	6.0
30537	84.3	6.0
30538	116.5	6.0
30539	80.7	6.0
30540	112.4	6.0
30541	112.0	6.0
30542	62.1	6.0
30543	89.6	6.0
30544	49.2	6.0
30545	45.8	6.0
30546	73.3	6.0
30547	107.8	6.0
30548	51.6	6.0
30549	74.5	6.0
30550	62.3	6.0
30551	66.4	6.0
30552	80.3	6.0
30553	94.0	6.0
30554	75.1	6.0
30555	91.1	6.0
30556	80.0	6.0
30557	84.5	6.0
30558	79.0	6.0
30559	51.2	6.0
30560	44.9	6.0
30561	71.7	6.0
30562	66.9	6.0
30563	99.1	6.0
30564	82.6	6.0
30565	80.0	6.0
30566	126.0	6.0
30567	152.0	6.0
30568	81.1	6.0
30569	75.4	6.0
30570	61.3	6.0
30571	75.0	6.0
30572	51.5	6.0
30573	75.6	6.0
30574	132.8	6.0
30575	72.7	6.0
30576	71.4	6.0
30577	65.8	6.0
30578	79.0	6.0
30579	122.4	6.0
30580	86.4	6.0
30581	134.7	6.0
30582	94.1	6.0
30583	65.4	6.0
30584	88.7	6.0
30585	78.1	6.0
30586	61.2	6.0
30587	130.8	6.0
30588	100.2	6.0
30589	43.1	6.0
30590	203.0	6.0
30591	68.7	6.0
30592	62.3	6.0
30593	74.605	6.0
30594	76.7	6.0
30595	87.1	6.0
30596	94.9	6.0
30597	113.7	6.0
30598	86.8	6.0
30599	50.0	6.0
30600	91.9	6.0
30601	90.7	6.0
30602	94.7	6.0
30603	43.45700000000002	6.0
30604	61.0	6.0
30605	89.3	6.0
30606	65.252	6.0
30607	69.1	6.0
30608	102.4	6.0
30609	73.1	6.0
30610	136.2	6.0
30611	61.5	6.0
30612	98.3	6.0
30613	88.1	6.0
30614	170.0	6.0
30615	66.6	6.0
30616	115.7	6.0
30617	133.2	6.0
30618	72.5	6.0
30619	95.2	6.0
30620	129.7	6.0
30621	83.0	6.0
30622	78.1	6.0
30623	117.6	6.0
30624	63.8	6.0
30625	53.1	6.0
30626	56.5	6.0
30627	70.4	6.0
30628	62.4	6.0
30629	75.2	6.0
30630	87.0	6.0
30631	59.0	6.0
30632	57.8	6.0
30633	92.6	6.0
30634	74.4	6.0
30635	55.5	6.0
30636	79.23700000000002	6.0
30637	102.8	6.0
30638	92.6	6.0
30639	56.2	6.0
30640	92.20799999999996	6.0
30641	77.0	6.0
30642	71.1	6.0
30643	99.6	6.0
30644	88.36100000000003	6.0
30645	91.3	6.0
30646	86.3	6.0
30647	93.3	6.0
30648	60.9	6.0
30649	99.70200000000001	6.0
30650	64.1	6.0
30651	48.9	6.0
30652	60.0	6.0
30653	63.3	6.0
30654	94.8	6.0
30655	85.16400000000003	6.0
30656	56.7	6.0
30657	90.8	6.0
30658	53.3	6.0
30659	79.3	6.0
30660	90.0	6.0
30661	74.2	6.0
30662	80.3	6.0
30663	127.7	6.0
30664	83.8	6.0
30665	79.5	6.0
30666	65.4	6.0
30667	77.1	6.0
30668	67.4	6.0
30669	63.1	6.0
30670	74.5	6.0
30671	95.0	6.0
30672	63.9	6.0
30673	75.8	6.0
30674	69.3	6.0
30675	46.4	6.0
30676	82.5	6.0
30677	54.1	6.0
30678	105.2	6.0
30679	123.1	6.0
30680	76.5	6.0
30681	55.6	6.0
30682	77.2	6.0
30683	109.7	6.0
30684	51.2	6.0
30685	89.1	6.0
30686	55.4	6.0
30687	52.3	6.0
30688	89.4	6.0
30689	93.9	6.0
30690	52.1	6.0
30691	90.5	6.0
30692	56.2	6.0
30693	85.7	6.0
30694	95.2	6.0
30695	80.8	6.0
30696	74.5	6.0
30697	62.6	6.0
30698	82.0	6.0
30699	57.1	6.0
30700	82.8	6.0
30701	77.8	6.0
30702	89.4	6.0
30703	99.3	6.0
30704	85.3	6.0
30705	87.1	6.0
30706	102.6	6.0
30707	52.5	6.0
30708	147.2	6.0
30709	87.4	6.0
30710	105.0	6.0
30711	47.4	6.0
30712	57.2	6.0
30713	76.9	6.0
30714	56.0	6.0
30715	49.4	6.0
30716	94.5	6.0
30717	70.8	6.0
30718	80.4	6.0
30719	124.1	6.0
30720	66.7	6.0
30721	101.1	6.0
30722	78.8	6.0
30723	70.5	6.0
30724	90.9	6.0
30725	71.1	6.0
30726	84.5	6.0
30727	56.8	6.0
30728	62.8	6.0
30729	72.0	6.0
30730	161.7	6.0
30731	62.0	6.0
30732	84.5	6.0
30733	87.3	6.0
30734	114.6	6.0
30735	129.3	6.0
30736	52.3	6.0
30737	70.0	6.0
30738	63.6	6.0
30739	94.0	6.0
30740	75.18800000000002	6.0
30741	91.2	6.0
30742	96.5	6.0
30743	81.9	6.0
30744	69.8	6.0
30745	67.7	6.0
30746	67.8	6.0
30747	69.9	6.0
30748	60.3	6.0
30749	74.0	6.0
30750	96.7	6.0
30751	66.6	6.0
30752	62.57939999999999	6.0
30753	78.4	6.0
30754	90.2	6.0
30755	113.3	6.0
30756	73.3	6.0
30757	96.8	6.0
30758	75.3	6.0
30759	62.9	6.0
30760	115.8	6.0
30761	89.9	6.0
30762	66.6	6.0
30763	61.64420000000001	6.0
30764	77.2	6.0
30765	76.1	6.0
30766	88.5	6.0
30767	87.3	6.0
30768	86.0	6.0
30769	70.4	6.0
30770	109.9	6.0
30771	88.9	6.0
30772	84.1	6.0
30773	84.4	6.0
30774	120.5	6.0
30775	92.6	6.0
30776	67.5	6.0
30777	55.9	6.0
30778	98.3	6.0
30779	71.8	6.0
30780	69.0	6.0
30781	51.1	6.0
30782	63.0	6.0
30783	110.2	6.0
30784	96.9	6.0
30785	106.95000000000002	6.0
30786	63.4	6.0
30787	106.0	6.0
30788	80.4	6.0
30789	89.5	6.0
30790	63.1	6.0
30791	68.1	6.0
30792	62.7	6.0
30793	33.2	6.0
30794	94.58899999999998	6.0
30795	82.7	6.0
30796	62.4	6.0
30797	69.0	6.0
30798	50.5	6.0
30799	77.7	6.0
30800	70.5	6.0
30801	93.7	6.0
30802	51.3	6.0
30803	77.4	6.0
30804	84.8	6.0
30805	96.7	6.0
30806	92.1	6.0
30807	64.3	6.0
30808	67.4	6.0
30809	95.5	6.0
30810	78.0	6.0
30811	83.1	6.0
30812	72.7	6.0
30813	93.6	6.0
30814	71.1	6.0
30815	119.2	6.0
30816	69.8	6.0
30817	103.5	6.0
30818	72.9	6.0
30819	66.3	6.0
30820	90.0	6.0
30821	75.6	6.0
30822	113.53700000000003	6.0
30823	54.3	6.0
30824	74.9	6.0
30825	106.3	6.0
[truncated: 5,035 more rows]
