# Supplementary material for: Explaining a series of models by propagating Shapley values
Source: Nat Commun. 2022 Aug 3;13:4512. doi: 10.1038/s41467-022-31384-3 (PMC9349278; doi:10.1038/s41467-022-31384-3)
Supplement: Supplementary file 4 — Source Data File [file 41467_2022_31384_MOESM4_ESM.zip › Source Data/figure3c_values_older_baselines.csv]

	age	systolic_blood_pressure	white_blood_cells	urine_albumin_isNegative	urine_glucose_isNegative	sedimentation_rate
20809	74	184.0	6.4	True	True
27	72	220.0	6.0	True	True	21.0
61	74	126.0	5.5	True	True	20.0
80	71	110.0	9.8	False	True	38.0
85	66	166.0	6.3	True	True	28.0
97	65	130.0	4.9	True	True	19.0
136	68	146.0	8.8	True	True	26.0
158	65	156.0	4.3	True	True	16.0
194	73	175.0	4.3	True	True	22.0
196	66	152.0	8.9	True	True	10.0
199	65	156.0	9.1	True	True	11.0
237	68	130.0	6.1	True	True	12.0
245	68	164.0	5.5	True	False	26.0
247	65	114.0	5.3	False	True	29.0
263	69	132.0	5.3	True	True	11.0
303	69	130.0	4.4	True	True	11.0
304	65	138.0	9.1	False	True	13.0
325	70	160.0	3.9	True	False	7.0
335	66	168.0	7.8	True	True	23.0
352	70	135.0		True	True
356	69	138.0	5.0	True	True	13.0
363	70	122.0	8.7	True	True	23.0
364	72	165.0	8.5	True	True	2.0
371	67	132.0	9.2	False	False	37.0
391	71	152.0	10.6	True	False	6.0
433	67	172.0	6.3	True	True	15.0
450	71	156.0	6.3	True	True	20.0
470	70	218.0	6.5	True	True	18.0
475	74	126.0	4.8	True	True	48.0
510	64	124.0	7.3	True	True	42.0
536	70	160.0	6.2	True	True	8.0
568	66	140.0	7.2	True	True	7.0
586	70	120.0	6.3	True	True	26.0
683	65	170.0		True	True
721	71	170.0	5.2	True	True	16.0
823	70	112.0	8.7	True	True	25.0
839	72	146.0	6.5	True	False	16.0
842	71	165.0	4.3	True	True	17.0
936	68	140.0	7.8	True	True	24.0
984	66	190.0	6.9	True	True	4.0
1000	70	144.0	4.7	True	True	3.0
1002	72	120.0	4.2	True	True	31.0
1075	69	130.0	6.8	True	True	10.0
1114	65	144.0	6.4	False	True	19.0
1125	74	168.0	6.8	False	True	7.0
1160	65	175.0	5.0	False	True	42.0
1190	70	200.0	5.2	True	True	32.0
1208	68	135.0	5.6	True	True	22.0
1243	68	160.0	5.9	False	True	24.0
1245	65	160.0	4.6	False	True	20.0
1360	64	125.0	6.6	True	True	9.0
1382	71	160.0	8.9	True	True	21.0
1390	69	220.0	7.8	False	False	51.0
1478	69	218.0	5.5	True	True	11.0
1487	70	130.0	6.0	True	False	49.0
1530	65	180.0	5.5	True	True	8.0
1590	74	140.0	3.4	True	True	35.0
1716	67	140.0	4.8	True	True	8.0
1717	65	170.0	6.2	True	True	4.0
1725	68	120.0	8.4	True	True	10.0
1727	73	110.0	7.0	True	True	13.0
1780	71	150.0	4.3	True	True	14.0
1792	73	110.0	6.4	True	True	6.0
1815	65	98.0	6.4	True	True	43.0
1820	71	142.0	8.5	True	True	41.0
1836	63	150.0	6.7	True	True	3.0
1842	65	138.0	5.9	True	True	20.0
1855	67	165.0	11.7	True	True	7.0
1871	65	138.0	7.6	True	True	27.0
1880	74	180.0	9.2	False	True	45.0
1883	69	155.0	5.6	True	True	5.0
1902	67	140.0	7.3	True	True	7.0
1934	74	110.0	13.9	True	True	22.0
1947	69	158.0	10.2	True	True	50.0
1955	72	140.0	6.5	True	True	38.0
1965	70	160.0	7.9	False	True	24.0
1973	73	110.0	9.5	True	True	13.0
1990	71	210.0	6.7	True	True	34.0
1993	72	150.0	10.6	True	True	19.0
2009	65	160.0	7.1	True	False	9.0
2010	66	200.0	8.3	True	True	3.0
2017	66	130.0	5.0	True	True	12.0
2051	65	150.0	5.1	True	True	15.0
2060	67	90.0	9.7	True	True	19.0
2069	67	190.0	5.6	True	True	24.0
2120	69	160.0	7.0	True	True	22.0
2125	68	118.0	6.3	True	True	2.0
2151	62	150.0	5.5	True	True	17.0
2221	66	110.0	6.4	True	True	19.0
2227	65	184.0	5.9	True	False	30.0
2238	70	156.0	7.1	True	True	25.0
2244	62	140.0	8.2	True	True	6.0
2272	74	140.0	7.7	True	True	17.0
2288	71	140.0	5.5	True	True	26.0
2355	69	158.0	6.0	True	True	10.0
2520	65	110.0	9.3	False	True	32.0
2530	65	130.0	4.5	True	True	10.0
2544	69	125.0		True	True	15.0
2546	65	136.0		True	True	8.0
2550	65	164.0		True	True	12.0
2552	66	110.0		True	True	22.0
2575	71	144.0		True	True	12.0
2576	65	138.0		True	True	3.0
2580	67	164.0		True	True
2594	69	132.0		True	True	9.0
2595	73	240.0		True	True	12.0
2604	70	170.0		True	True	20.0
2616	71	138.0		True	True	8.0
2655	67	120.0		True	True	13.0
2662	65	124.0		True	True	6.0
2673	74	180.0		True	True	25.0
2703	66	158.0		True	True	13.0
2743	67	194.0	7.7	False	True	13.0
2751	67	140.0	3.6	True	True	14.0
2754	72	150.0	6.2	True	True	36.0
2784	68	120.0	2.9	True	True	19.0
2871	66	140.0	6.3	True	True	35.0
2882	67	150.0	6.3	True	True	47.0
2932	71	140.0	7.6	False	False	13.0
2933	69	142.0	5.9	True	False	47.0
2977	67	160.0		True	True	20.0
3008	67	150.0	6.8	True	True	7.0
3073	65	115.0	6.5	True	True	31.0
3077	65	150.0	3.6	True	True	15.0
3103	68	200.0	4.1	True	True	19.0
3124	73	150.0	7.9	True	True	15.0
3127	74	170.0	6.5	True	True	19.0
3133	68	170.0	6.4	True	True	11.0
3141	68	140.0	6.0	True	True	11.0
3169	70	146.0	11.5	True	True	5.0
3200	68	132.0		True	False	1.0
3219	69	154.0	6.8	True	True	37.0
3236	72	168.0	7.0	True	True	9.0
3254	67	170.0		True	True	26.0
3262	73	182.0		True	True	24.0
3274	65	138.0	7.6	True	True	45.0
3284	66	150.0	8.5	False	False	10.0
3299	66	132.0		True	True	5.0
3308	69	146.0		True	True	12.0
3327	65	162.0	8.6	False	False	10.0
3336	65	142.0		False	True	9.0
3339	72	204.0	9.2	True	True	28.0
3345	65	162.0		True	True	30.0
3358	74	216.0		True	True	14.0
3372	69	140.0	9.3	True	True	23.0
3399	67	180.0	9.7	True	True	4.0
3410	71	160.0	5.7	True	True	10.0
3417	66	140.0	9.3	False	True	12.0
3515	68	140.0	5.4	True	True	35.0
3536	68	120.0	7.0	True	True	42.0
3537	64	178.0	5.9	True	False	12.0
3555	66	220.0	9.8	False	True	32.0
3576	69	170.0	5.9	True	True	11.0
3602	66	120.0	7.9	True	True	11.0
3616	66	180.0	9.6	True	True	19.0
3646	73	190.0	6.7	False	True	11.0
3671	65	120.0	5.2	True	True	18.0
3674	68	130.0	9.5	True	True	8.0
3677	66	110.0	7.1	True	True	14.0
3681	67	110.0	6.0	True	True	5.0
3720	67	170.0	6.5	True	False	18.0
3740	74	150.0		True	True
3752	70	180.0	5.6	False	False	30.0
3754	68	180.0	5.2	True	True	28.0
3763	71	125.0		True	True
3780	67	160.0	6.5	True	True	11.0
3808	70	120.0	5.0	True	True	38.0
3820	71	140.0	4.2	True	True	19.0
3841	65	115.0		True	True
3847	71	160.0	5.3	True	True	34.0
3858	69	140.0	9.3	True	False	13.0
3892	74	195.0	8.0	True	True	17.0
3924	63	135.0	4.2	True	False	24.0
3933	65	180.0	3.3	True	True	42.0
3949	71	160.0	10.5	True	True	21.0
3957	72	138.0	4.8	True	True	43.0
3958	65	148.0	12.7	True	True	15.0
3961	71	200.0	7.4	False	False	8.0
3994	63	164.0	9.7	True	False	12.0
4014	67	158.0	7.6	False	True	3.0
4035	72	116.0	14.3	True	True	30.0
4041	71	170.0	6.1	True	True	22.0
4043	71	190.0	6.0	True	True	40.0
4075	70	154.0	7.0	True	True	23.0
4107	70	224.0	10.2	True	True	21.0
4122	65	90.0	9.3	True	True	50.0
4140	65	170.0	8.2	True	True	50.0
4142	71	156.0	6.4	False	False	25.0
4166	66	134.0	6.5	True	True	5.0
4236	67	168.0	10.4	True	True	13.0
4258	63	172.0	6.5	True	True	7.0
4260	71	164.0	8.6	True	True	22.0
4277	72	130.0	6.7	True	True	36.0
4279	66	138.0	7.2	True	True	9.0
4288	68	90.0	5.1	False	False	13.0
4299	74	136.0	8.8	True	True	19.0
4302	66	124.0	5.4	True	True	38.0
4315	68	140.0	6.1	True	True	4.0
4386	69	140.0	5.2	True	True	21.0
4388	66	120.0	5.9	True	True	23.0
4390	66	148.0	5.8	True	True	42.0
4396	72	144.0	7.1	True	True	23.0
4407	66	140.0	8.0	True	True	58.0
4417	69	114.0	7.4	True	True	27.0
4428	65	140.0	4.1	True	True	36.0
4429	72	150.0	7.3	False	True	28.0
4492	66	100.0	8.3	True	True	38.0
4500	65	170.0	9.4	True	True
4511	71	150.0	7.0	True	True	10.0
4525	69	130.0	8.6	True	True	12.0
4535	71	140.0	7.1	True	True	28.0
4540	65	100.0	5.0	True	True	6.0
4547	69	136.0	8.2	True	True	32.0
4549	67	158.0	7.9	True	True	12.0
4574	62	160.0	5.1	True	True
4599	68	120.0		True	True	10.0
4614	73	96.0	5.0	True	True
4643	73	120.0	6.9	True	True	17.0
4663	69	140.0	7.7	True	True	22.0
4702	69	190.0	11.3	True	True	17.0
4716	66	166.0	9.2	False	True	3.0
4785	68	170.0	5.7	True	True	15.0
4786	71	130.0	5.1	True	True
4791	70	150.0	6.2	True	True	28.0
4826	73	140.0	8.1	True	True	25.0
4842	73	150.0	5.4	True	True	13.0
4893	73	126.0	6.8	True	True	10.0
4897	70	150.0	8.2	True	True
4928	68	150.0	5.8	True	True
4942	62	130.0	8.8	True	True	26.0
4948	63	140.0	6.3	False	False	9.0
4964	67	152.0		True	True	13.0
4970	71	150.0	9.1	True	True
4989	73	120.0	5.4	True	True	22.0
4992	68	140.0	7.1	True	True	31.0
5001	64	130.0	7.1	True	False
5005	70	190.0	7.7	False	False	24.0
5022	73	118.0	6.8	True	True	39.0
5031	65	154.0	8.4	False	True	32.0
5057	67	184.0	5.6	False	True	26.0
5062	68	154.0	9.3	True	True	42.0
5084	67	166.0		True	True	30.0
5108	70	108.0	5.7	True	True	12.0
5122	71	178.0		True	True	15.0
5127	66	138.0	8.0	True	True	19.0
5134	69	140.0		True	True	25.0
5149	71	142.0	8.0	True	False	20.0
5154	68	156.0	5.0	True	True	46.0
5208	69	150.0	11.1	True	True	33.0
5210	70	152.0	9.0	False	True	24.0
5214	69	140.0	6.7	True	True	23.0
5228	72	172.0	4.3	True	True	3.0
5239	72	150.0	9.8	True	False	14.0
5249	72	164.0		True	False	14.0
5257	66	144.0		True	True	9.0
5260	69	166.0	6.0	True	True	14.0
5268	73	170.0	9.0	True	True	22.0
5284	69	144.0		True	True	12.0
5288	66	126.0	8.2	True	True	9.0
5292	72	166.0	6.3	True	True	23.0
5294	68	180.0		True	True	13.0
5304	65	184.0		True	True	11.0
5325	70	110.0	3.8	True	True	16.0
5331	69	120.0		True	True	4.0
5336	68	150.0		True	True	33.0
5345	72	120.0	10.6	True	True	40.0
5347	67	117.0		True	True	8.0
5427	73	120.0		True	True	19.0
5434	68	126.0	10.6	True	True	11.0
5439	72	158.0	7.5	True	True	19.0
5458	63	128.0	7.9	True	True	20.0
5466	73	146.0		True	True	53.0
5470	69	118.0	8.9	True	False	23.0
5479	63	150.0	7.5	True	True	10.0
5493	64	136.0	6.3	True	True	6.0
5572	65	190.0	12.4	False	True	20.0
5603	65	138.0	5.2	True	True	27.0
5611	72	170.0	8.0	True	False	15.0
5614	71	170.0	8.5	True	True	4.0
5639	66	225.0	6.9	True	True	10.0
5648	73	180.0	5.5	True	True	44.0
5665	65	122.0	7.9	True	True	21.0
5709	70	165.0	5.7	False	True	37.0
5755	68	124.0	6.4	True	True	26.0
5757	69	110.0	4.3	True	True	10.0
5783	74	145.0	10.7	True	True
5795	65	240.0	8.9	True	True	32.0
5798	70	140.0		True	True
5809	71	180.0		True	True
5817	73	160.0	5.2	True	True	23.0
5884	72	160.0		False	False
5892	67	140.0		False	False
5919	72	200.0	7.9	False	False
5922	65	155.0		False	False
5949	68	110.0		False	False
5954	71	170.0	8.1	True	True
6017	68	170.0	8.4	True	True
6063	70	170.0		False	False
6089	65	180.0	7.3	True	True
6090	74	195.0	4.0	True	True
6117	72	130.0	9.0	True	True	40.0
6121	73	140.0	10.5	True	True
6133	66	130.0	5.7	True	True	16.0
6145	65	180.0	7.2	True	True	18.0
6168	69	140.0	5.2	True	True
6171	65	150.0		True	True
6192	72	150.0		True	True
6198	71	160.0	7.0	True	True
6255	63	150.0		True	True
6261	67	140.0		False	False
6264	66	170.0		False	False
6269	68	190.0	8.2	False	False
6282	65	150.0		True	False
6294	69	140.0		True	True
6297	64	200.0	8.9	False	False
6300	68	190.0		True	True
6330	73	120.0	5.3	True	True	18.0
6335	73	148.0	5.0	True	True	16.0
6344	67	130.0	4.4	True	True	17.0
6393	65	146.0	6.7	True	True	35.0
6423	68	144.0	6.5	True	False	34.0
6430	73	130.0	7.4	True	True	18.0
6463	72	188.0	5.6	False	False	30.0
6469	65	140.0	5.8	True	True	13.0
6550	66	156.0	4.7	False	False	22.0
6578	66	150.0	5.4	True	True	11.0
6584	73	110.0	5.5	False	False	43.0
6588	68	152.0	7.4	True	True	17.0
6648	67	198.0	7.5	False	True	11.0
6649	72	120.0	8.1	True	True	9.0
6651	72	200.0	5.2	True	True	26.0
6652	71	162.0	10.9	True	True	8.0
6677	69	158.0	4.7	True	True	10.0
6683	70	124.0	9.5	True	True	5.0
6808	68	113.0	4.4	True	True	7.0
6817	66	220.0	7.2	True	True	34.0
6826	69	124.0	6.1	True	False	31.0
6939	63	92.0	7.5	True	True	11.0
6965	63	130.0	9.7	True	True	16.0
6969	67	170.0	4.5	True	True	31.0
6982	70	120.0	8.9	True	False	25.0
6987	66	104.0	8.9	True	True	11.0
6994	65	124.0	8.1	True	True	9.0
7042	68	140.0	9.4	True	True	16.0
7080	73	150.0	6.0	True	True	13.0
7091	69	190.0	6.3	True	True	15.0
7152	65	140.0	9.0	True	True	11.0
7225	69	175.0	8.4	False	True	44.0
7227	73	170.0	5.4	True	True	29.0
7238	66	210.0	8.5	False	True	18.0
7286	69	145.0	10.1	True	True	15.0
7323	65	110.0	2.9	True	False	16.0
7346	65	125.0	10.8	True	True	19.0
7372	66	124.0	7.1	True	True	21.0
7444	74	116.0	6.9	True	True	24.0
7452	65	162.0	7.3	True	True	10.0
7477	69	164.0	5.6	True	True	10.0
7478	72	164.0	5.7	True	True	15.0
7536	74	190.0	6.7	True	True	41.0
7546	65	154.0	9.1	True	True	6.0
7548	74	138.0	9.2	True	False	8.0
7553	65	168.0	7.3	True	True	5.0
7624	68	136.0	11.0	True	True	18.0
7650	66	200.0	5.6	False	True	30.0
7672	67	170.0	7.5	True	True	18.0
7677	64	138.0	10.6	False	False	20.0
7688	67	145.0		True	False
7714	69	145.0		True	True
7715	69	170.0		True	True
7758	66	200.0		True	True
7762	74	168.0		True	True
7768	71	160.0		True	True
7771	66	135.0		True	True
7803	67	145.0		False	False
7818	69	128.0		True	False
7839	71	160.0		True	True
7848	69	150.0		True	True
7852	71	155.0		False	False
7854	66	146.0		True	True
7869	70	120.0		False	False
7885	67	164.0		False	True
7900	64	112.0		True	True
7908	64	174.0		True	True
7909	72	220.0		True	True
7912	67	114.0		True	True
7923	73	140.0		True	True
7931	65	142.0		True	True
7945	67	130.0		False	False
7997	72	140.0	6.4	True	False	16.0
8001	74	130.0	8.9	True	True	22.0
8057	69	170.0	6.2	True	True	17.0
8097	66	140.0	7.0	True	True	6.0
8103	72	120.0	5.4	False	True	4.0
8104	71	130.0	9.2	True	True	43.0
8111	66	150.0	6.4	True	True	17.0
8121	72	150.0	8.1	True	True	34.0
8122	71	190.0	6.6	True	True	24.0
8127	69	150.0	5.3	True	True	21.0
8159	69	106.0	8.0	True	True	8.0
8179	65	136.0	11.3	True	True	20.0
8186	67	122.0	5.4	False	False	1.0
8188	68	130.0	6.8	True	True	14.0
8227	70	130.0	8.0	True	True	28.0
8234	69	122.0	8.0	True	True	15.0
8238	70	150.0	11.1	False	True	13.0
8259	71	116.0	10.4	True	True	10.0
8267	70	142.0	10.9	True	True	13.0
8285	66	160.0	8.5	True	False	7.0
8308	70	160.0	7.1	True	True	16.0
8382	65	158.0	10.1	True	True	23.0
8383	63	140.0	10.6	True	True	25.0
8397	66	130.0	9.4	True	False	14.0
8399	65	110.0	7.7	True	True	10.0
8416	69	110.0	7.7	True	True	27.0
8417	67	144.0	6.0	True	True	18.0
8468	69	160.0	5.7	True	True	23.0
8470	73	130.0	7.9	True	True	19.0
8556	69	148.0	9.5	True	True	24.0
8579	68	130.0	9.0	True	True	27.0
8589	71	142.0	6.9	True	True	17.0
8628	67	140.0	9.0	True	True	27.0
8634	72	126.0	8.4	True	True	31.0
8676	70	128.0	8.7	False	True	12.0
8737	67	130.0	2.3	True	True	44.0
8755	67	138.0	5.1	True	True	3.0
8846	66	126.0	4.5	True	True	10.0
8850	64	130.0	6.6	False	True	49.0
9001	75	208.0	5.1	True	True	21.0
9029	66	138.0	6.2	True	True
9031	73	150.0	6.1	True	True	7.0
9041	66	128.0	7.7	False	True	9.0
9063	63	108.0	5.9	True	True	47.0
9087	71	130.0	5.3	True	True	5.0
9096	74	150.0	7.5	True	True	13.0
9108	69	144.0		True	True
9111	71	160.0	6.6	True	True	9.0
9128	69	138.0	7.8	True	True	5.0
9137	74	184.0	7.0	True	True	15.0
9153	66	130.0	6.1	True	True	3.0
9166	68	160.0	7.8	True	False	10.0
9167	66	174.0	4.8	True	True	12.0
9190	74	120.0	7.4	True	True	6.0
9221	64	156.0	5.9	True	True	7.0
9225	70	162.0	6.0	True	True	13.0
9227	70	128.0	7.1	True	True	11.0
9286	73	100.0	8.3	True	True	30.0
9293	65	154.0	7.4	True	True	19.0
9304	65	134.0	8.4	True	True	22.0
9305	69	148.0	8.0	True	True	3.0
9314	73	126.0	10.4	True	True	24.0
9341	68	158.0		True	True	21.0
9348	72	160.0		False	False
9367	72	150.0		False	False
9368	70	164.0	9.8	True	True	26.0
9389	72	128.0		False	False
9432	73	120.0		True	True
9436	71	120.0		True	True	21.0
9462	68	100.0		True	True
9470	69	150.0		False	False
9491	70	120.0		True	True
9502	74	124.0		True	True
9508	73	176.0		False	False
9509	66	147.0		False	False
9514	73	108.0		False	False
9529	65	130.0		True	True
9544	71	128.0		False	False
9546	63	128.0		True	True	26.0
9553	70	154.0		True	True
9569	69	154.0		True	True	27.0
9573	62	124.0		True	True	27.0
9592	72	138.0		False	False
9602	67	152.0	8.7	True	True	21.0
9610	63	140.0		True	True
9611	73	190.0		False	False
9684	72	120.0		True	True	23.0
9704	70	150.0		True	True
9746	72	154.0		True	True
9800	74	160.0		False	False
9814	66	130.0		True	True
9852	71	150.0		True	False
9872	68	120.0		True	True
9881	68	122.0		True	True	19.0
9890	70	140.0		False	True
9925	68	180.0	8.1	True	True	1.0
9935	72	154.0	5.7	True	True	5.0
9956	71	154.0	7.2	True	True	19.0
10035	74	190.0	7.0	True	True	12.0
10078	67	102.0	6.1	True	True	7.0
10088	66	228.0	8.1	False	False	10.0
10091	62	164.0	7.2	True	True	10.0
10112	74	146.0	8.0	True	True	20.0
10133	65	104.0	6.8	True	True	2.0
10146	67	180.0	8.8	True	True	14.0
10173	67	164.0	8.2	True	True	1.0
10176	68	126.0	9.8	True	True	2.0
10253	67	134.0	5.3	True	True	2.0
10279	67	140.0	8.6	True	True	2.0
10285	65	116.0	6.3	False	True	4.0
10292	72	136.0	7.8	True	True	33.0
10293	68	156.0	9.9	True	True	2.0
10362	63	122.0	7.2	True	True	10.0
10372	71	98.0	7.5	True	True	3.0
10383	69	150.0	5.5	True	True	48.0
10384	74	158.0	6.9	True	True	5.0
10408	73	160.0	3.6	True	True	9.0
10420	66	180.0	7.8	True	True	5.0
10421	72	160.0	4.5	True	False	13.0
10451	69	140.0	7.5	True	True	13.0
10469	62	142.0	5.5	True	True	3.0
10520	68	128.0	7.1	True	True	4.0
10552	73	160.0	7.3	True	False	3.0
10578	69	140.0	13.0	True	True	35.0
10604	67	150.0	7.6	True	True	3.0
10611	70	134.0	5.4	True	True	25.0
10622	64	132.0	7.0	True	True	15.0
10623	70	138.0	7.3	True	False	3.0
10624	62	140.0	6.8	True	True	16.0
10631	66	130.0	12.1	True	True	13.0
10643	75	120.0	8.8	True	True	14.0
10672	66	126.0	5.9	True	True	6.0
10674	65	120.0	6.8	True	True	4.0
10676	70	176.0	10.9	False	True	6.0
10684	75	140.0	8.8	True	True	4.0
10706	75	140.0	7.2	False	False	4.0
10734	64	100.0	4.2	False	False	40.0
10746	68	122.0	9.2	True	True	9.0
10796	66	154.0	6.9	True	True	3.0
10797	69	100.0	10.5	True	True	12.0
10808	65	134.0	7.4	True	True	19.0
10843	72	156.0	5.9	True	True	3.0
10895	72	140.0	11.8	True	True	31.0
10899	67	150.0	6.4	True	True	5.0
10907	72	146.0	5.7	True	True	3.0
10964	66	118.0	4.6	True	True	1.0
10968	66	150.0	3.6	True	True	10.0
10971	62	136.0	8.3	True	True	3.0
10983	71	160.0	12.8	True	True	40.0
10987	73	124.0	8.9	True	True	26.0
10988	69	150.0	7.5	True	True	18.0
11008	69	130.0	6.5	True	True	9.0
11023	71	124.0	5.9	True	True	6.0
11048	65	110.0	6.8	True	True	15.0
11054	66	132.0	7.5	True	True	13.0
11055	67	170.0	8.4	True	True	59.0
11071	69	124.0		False	True	3.0
11091	65	154.0		False	True
11130	69	150.0	7.7	True	True	13.0
11150	67	170.0		False	False
11163	73	148.0	12.7	True	True	6.0
11177	65	112.0	9.5	True	True	6.0
11198	65	118.0	7.9	True	True	4.0
11206	72	144.0		True	True
11220	71	172.0	9.2	True	True	36.0
11224	69	146.0	5.0	True	True
11263	70	140.0	6.6	False	True
11268	72	120.0	7.1	True	True	27.0
11279	67	120.0		False	False
11282	74	130.0	7.2	True	True	36.0
11292	71	140.0	10.6	True	True	29.0
11295	71	172.0	6.4	False	True	17.0
11331	74	150.0	7.1	True	True	18.0
11332	62	112.0	5.8	True	True	8.0
11339	69	130.0	7.4	True	True	14.0
11354	68	158.0	7.1	True	True	3.0
11361	69	100.0	10.9	False	True	21.0
11372	73	150.0		True	True
11378	72	170.0		True	True	12.0
11414	65	200.0	6.0	True	False	7.0
11417	66	130.0	9.1	True	True	17.0
11422	70	120.0	4.7	True	True	9.0
11426	72	160.0	6.1	True	False	20.0
11485	65	120.0		True	True
11512	69	162.0	5.5	False	False	10.0
11538	64	120.0	8.6	True	True	9.0
11539	66	138.0	8.1	False	False	14.0
11541	72	140.0	7.1	True	True	38.0
11556	71	156.0	10.3	False	False	9.0
11574	72	150.0	8.9	True	True	14.0
11589	73	150.0	6.5	True	True	17.0
11598	74	156.0	2.7	True	True	5.0
11634	68	150.0	5.5	True	False	8.0
11651	67	154.0	9.1	True	True	5.0
11658	65	210.0	6.6	True	True	22.0
11683	68	164.0	7.6	True	True	10.0
11687	71	158.0	7.6	True	True	21.0
11692	66	120.0	6.1	True	True	12.0
11696	69	140.0	4.7	False	False	32.0
11719	74	140.0	7.0	True	True	12.0
11761	68	120.0	5.5	True	True	23.0
11767	68	110.0	6.8	True	True	23.0
11775	68	122.0	8.6	True	True	9.0
11787	63	170.0	7.2	True	True	14.0
11820	63	118.0	3.3	True	True	27.0
11825	73	130.0	4.7	False	False	7.0
11828	64	150.0	8.9	False	False	8.0
11830	73	160.0	6.8	True	True	33.0
11833	70	180.0	11.4	True	True	41.0
11857	67	190.0	9.8	True	True	16.0
11862	70	110.0	3.9	True	True	11.0
11873	68	152.0	6.0	True	True	16.0
11889	68	124.0	7.3	True	True	10.0
11898	65	140.0	6.9	True	True	16.0
11905	66	100.0	6.1	True	True	9.0
11907	71	162.0	6.3	True	True	4.0
11908	68	130.0	9.7	True	False	14.0
11928	67	190.0	6.3	True	True	29.0
11935	67	120.0	11.2	True	True	3.0
11961	72	218.0	4.3	True	True	26.0
12001	71	150.0	8.5	True	True	39.0
12076	67	148.0	5.8	True	True	18.0
12137	65	150.0	8.6	True	True	6.0
12177	72	140.0	7.4	True	True	7.0
12196	68	130.0	5.7	True	True	11.0
12260	71	130.0	7.3	True	True	20.0
12283	74	140.0	4.6	True	True	38.0
12315	67	150.0	5.2	True	True	35.0
12322	66	150.0	4.3	True	True	29.0
12332	73	200.0	10.6	True	True	4.0
12375	70	120.0	6.1	True	True	26.0
12380	68	146.0	8.2	True	True	17.0
12400	65	162.0	9.5	True	True	31.0
12432	65	132.0	9.2	True	True	14.0
12457	70	142.0	6.7	True	True	26.0
12459	69	144.0	5.9	True	True	4.0
12469	70	158.0	7.6	True	True	18.0
12471	68	102.0	7.8	True	True	17.0
12478	69	160.0	7.1	True	True	38.0
12488	65	158.0	8.1	True	False	9.0
12502	67	140.0	9.9	False	True	16.0
12514	74	144.0	6.8	True	True	14.0
12529	69	116.0	3.4	True	True	43.0
12612	74	140.0	5.8	True	True	45.0
12620	66	116.0	7.7	True	True	38.0
12667	67	146.0	6.1	True	True	19.0
12674	74	166.0	7.3	True	True	4.0
12687	65	126.0	6.1	True	True	8.0
12712	74	170.0	7.2	True	True	5.0
12713	65	170.0	6.9	True	True	3.0
12718	73	164.0	8.4	True	True	2.0
12763	65	140.0	5.6	True	True	33.0
12801	74	150.0	8.4	False	False	19.0
12837	66	138.0	5.0	True	True	5.0
12892	70	164.0	4.0	True	True	1.0
12943	67	112.0	8.3	True	True	2.0
12950	69	142.0	9.3	True	True	5.0
12960	66	124.0	5.6	False	False	12.0
12969	65	140.0	8.4	True	True	7.0
12970	66	160.0	8.9	True	True	4.0
12979	65	150.0	10.6	True	True	40.0
12992	70	160.0	9.4	True	True	30.0
13012	65	160.0	8.6	True	False	29.0
13063	72	120.0	9.4	True	True	5.0
13072	69	130.0	6.7	True	True	40.0
13081	68	140.0	6.2	True	False	27.0
13084	65	140.0	6.4	True	True	21.0
13100	68	160.0	8.8	True	True	3.0
13207	62	210.0	8.1	True	True	3.0
13215	63	138.0	7.1	True	True	14.0
13234	66	180.0	8.2	True	True	29.0
13241	67	140.0	8.3	True	True	40.0
13251	63	130.0	9.6	True	True	14.0
13262	71	132.0	6.7	True	True	5.0
13302	68	190.0	8.4	True	True	5.0
13317	67	122.0	5.7	True	True	46.0
13322	74	160.0	6.7	True	True	7.0
13369	65	120.0	7.8	True	True	4.0
13371	73	150.0	8.4	True	True	17.0
13466	70	180.0	6.0	True	True	9.0
13490	72	164.0	7.1	True	True	44.0
13506	62	176.0	6.7	True	True	12.0
13512	62	162.0	7.3	True	True	7.0
13534	70	146.0	7.6	True	True	13.0
13535	73	130.0	6.4	True	True	9.0
13540	73	170.0	9.3	True	True	7.0
13556	73	128.0	12.4	True	True	7.0
13580	68	132.0	7.5	True	True	15.0
13583	68	146.0	7.5	True	True	2.0
13588	70	130.0	6.2	True	True	1.0
13607	70	120.0	7.1	True	True	13.0
13614	70	220.0	6.4	True	True	2.0
13626	70	130.0	8.8	True	False	6.0
13653	68	120.0	7.2	True	True	3.0
13655	67	144.0	7.7	True	True	25.0
13672	62	166.0	8.2	True	True	8.0
13682	73	154.0	7.5	True	True	12.0
13687	65	150.0	10.4	True	True	22.0
13688	71	160.0	10.6	True	True	24.0
13697	68	120.0	8.2	True	True	11.0
13713	66	140.0	7.1	True	True	10.0
13724	66	168.0	7.5	True	True	18.0
13757	69	144.0	7.0	True	True	20.0
13760	71	190.0	7.8	True	True	5.0
13803	62	142.0	7.3	True	True	2.0
13819	69	152.0	4.7	True	True	7.0
13926	67	148.0	7.7	True	True	2.0
13937	65	138.0	5.4	True	True	8.0
13998	65	158.0	5.5	True	True	3.0
14015	65	138.0	7.5	True	True	1.0
14045	67	142.0	6.1	True	True	7.0
14048	70	114.0	8.6	True	True	15.0
14052	65	172.0	8.5	True	True	21.0
14060	67	156.0	8.3	True	True	6.0
14073	70	156.0	5.9	True	True	2.0
14083	67	168.0	5.5	True	True	15.0
14097	66	166.0	6.1	True	True	36.0
14103	68	192.0	8.5	True	True	17.0
14105	73	184.0	9.8	True	False	14.0
14139	68	110.0	5.0	True	False	3.0
14144	74	176.0	8.0	True	True	22.0
14145	69	150.0	7.7	True	True	46.0
14146	70	160.0	5.8	True	True	22.0
14184	66	122.0	6.6	True	True	6.0
14234	68	142.0	7.8	True	True	25.0
14261	67	180.0	11.4	True	True	25.0
14280	66	104.0	5.9	True	True	20.0
14281	62	124.0	5.4	True	True	4.0
14285	71	136.0	8.6	True	True	11.0
14326	73	170.0	7.2	True	True	2.0
14351	68	144.0	7.6	True	True	16.0
14410	65	192.0	8.3	True	True	5.0
14425	73	136.0	7.0	True	True	6.0
14434	67	130.0	7.3	True	True	18.0
14435	71	160.0	9.9	True	True	10.0
14458	69	120.0	6.9	True	True	1.0
14462	66	148.0	9.4	True	True	4.0
14536	66	120.0	5.8	True	True	21.0
14606	71	160.0	5.7	True	True	13.0
14632	74	210.0	5.1	True	True	8.0
14638	67	158.0	8.6	True	True	42.0
14658	66	110.0	6.5	True	True	10.0
14676	68	230.0	4.8	True	True	43.0
14699	70	180.0	8.7	True	True	34.0
14725	65	120.0	6.1	True	True	36.0
14747	68	240.0	8.7	False	True	25.0
14748	73	160.0	7.2	True	False	25.0
14784	73	140.0	4.5	True	True	50.0
14812	63	130.0	8.0	True	True	17.0
14853	68	130.0	5.0	True	True	4.0
14855	69	140.0	4.5	False	False	39.0
14857	69	140.0	7.2	True	True	24.0
14871	66	138.0	6.2	True	True	27.0
14872	72	190.0	5.2	True	False	39.0
14874	72	138.0	9.9	False	False	49.0
14877	67	150.0	6.8	True	True	13.0
14936	71	130.0	5.2	True	True	9.0
14948	66	130.0	8.3	True	True	27.0
14975	69	210.0	6.1	False	False	17.0
14976	62	142.0	7.2	True	True	6.0
14999	65	170.0	11.8	True	True	7.0
15032	69	250.0	8.9	True	True	23.0
15037	69	140.0	6.0	True	True	14.0
15123	70	122.0	9.6	True	True	4.0
15136	68	188.0	10.3	True	False	10.0
15142	71	110.0	9.6	True	True	1.0
15162	70	162.0	5.5	True	True	10.0
15174	70	150.0	9.1	True	False	2.0
15297	72	180.0	6.6	True	False	27.0
15298	69	100.0	9.4	True	True	5.0
15435	67	148.0	5.2	True	True	3.0
15472	66	150.0	8.9	True	True	2.0
15474	66	106.0	7.6	True	True	1.0
15539	66	118.0	5.3	False	False	1.0
15564	68	124.0	7.3	True	True	1.0
15570	72	176.0	9.5	True	True	8.0
15589	63	190.0	8.6	True	True	3.0
15612	65	144.0	26.4	True	True
15623	66	156.0	6.3	True	True	6.0
15636	70	140.0	5.2	True	True	2.0
15658	68	130.0	8.6	True	True	4.0
15669	72	170.0	6.5	True	True	1.0
15683	67	130.0	7.5	True	True	4.0
15700	72	126.0	8.3	True	True	4.0
15780	69	124.0	10.4	True	False	23.0
15791	66	140.0	9.7	True	True	11.0
15798	72	130.0	7.6	True	True	8.0
15841	68	120.0	5.1	True	True	5.0
15862	73	142.0	6.0	False	True	5.0
15869	65	150.0	11.2	True	True	4.0
15886	66	125.0	5.2	True	True	4.0
15915	73	130.0	7.0	True	True	22.0
15921	68	144.0	11.7	True	True	21.0
15929	64	144.0	4.8	True	True	13.0
15930	69	174.0	9.8	True	True	20.0
15961	74	160.0	7.2	True	True	8.0
15980	64	110.0	7.9	True	True	14.0
16009	67	130.0	7.3	True	True	35.0
16025	64	155.0	7.4	True	True	9.0
16078	72	140.0	8.2	True	True	2.0
16145	69	190.0	8.7	True	True	20.0
16166	65	130.0	6.5	True	True	5.0
16174	68	140.0	8.9	True	True	2.0
16184	74	180.0	10.9	True	True	11.0
16185	68	162.0	8.4	True	True	7.0
16195	65	150.0	5.9	False	False	10.0
16206	66	130.0	7.7	True	True	21.0
16244	73	140.0	7.5	True	True	44.0
16259	68	104.0	7.5	True	True	9.0
16272	71	126.0	11.5	True	True	49.0
16297	71	148.0	8.3	True	True	6.0
16307	68	140.0	5.5	True	True	3.0
16317	68	120.0	8.2	True	True	6.0
16319	64	152.0	6.3	True	True	24.0
16326	66	144.0	10.9	True	True	3.0
16340	69	112.0	8.7	True	True	5.0
16350	72	150.0	4.8	True	True	5.0
16368	73	140.0	6.5	True	True	13.0
16376	68	120.0	10.6	True	False	7.0
16384	66	160.0	8.6	True	True	4.0
16386	71	104.0	11.4	True	True	16.0
16393	69	122.0	7.8	False	True	8.0
16418	66	152.0	5.6	True	True	6.0
16458	67	142.0	6.4	True	True	1.0
16526	66	148.0	6.9	True	True	8.0
16529	62	156.0	7.1	True	True	15.0
16541	73	138.0	9.8	True	True	2.0
16562	66	116.0	8.5	True	True	15.0
16589	74	160.0	6.3	True	True	11.0
16598	66	122.0	6.6	True	True	8.0
16655	68	154.0	9.1	True	True	2.0
16657	65	130.0	8.4	True	True	1.0
16704	70	120.0	8.5	True	True	5.0
16727	65	172.0	6.9	True	True	2.0
16740	62	106.0	9.6	True	True	1.0
16742	66	130.0		True	True
16753	70	120.0	7.6	True	True	2.0
16765	69	200.0	5.7	True	True	3.0
16782	73	174.0	6.7	False	True	20.0
16844	70	132.0	7.3	True	True	1.0
16867	65	170.0	8.5	True	True
16883	65	114.0	7.8	True	True	5.0
16900	70	140.0	7.9	True	True	3.0
16904	65	134.0	7.9	True	True	2.0
16917	66	170.0	11.7	True	True	2.0
16941	69	140.0	8.3	True	True	10.0
17019	74	130.0	6.6	True	True	4.0
17040	68	158.0	8.8	True	True	4.0
17042	68	150.0	6.6	True	True	3.0
17065	66	155.0	7.1	True	True	11.0
17075	65	170.0	7.1	True	True	8.0
17076	70	190.0	5.2	False	False	4.0
17092	62	102.0	8.7	True	True	1.0
17185	72	150.0	7.3	True	True	30.0
17205	66	205.0	9.0	True	True	9.0
17212	65	135.0	5.8	True	True	2.0
17235	73	165.0	6.5	True	True	12.0
17240	64	125.0	6.5	True	True	2.0
17241	74	155.0	9.3	True	True	10.0
17255	73	140.0	6.4	True	True	10.0
17280	66	185.0	7.2	True	True	5.0
17285	69	145.0	8.2	True	True	6.0
17306	64	120.0	6.6	True	True	6.0
17339	65	170.0	8.0	True	True	9.0
17536	72	194.0	5.5	True	True	2.0
17570	68	136.0	6.3	True	True	5.0
17577	64	120.0	6.8	True	True	1.0
17635	68	102.0	10.2	True	True	16.0
17681	71	116.0	7.4	True	True	2.0
17683	66	108.0	7.3	True	True	3.0
17721	74	124.0	7.8	True	True	4.0
17791	70	130.0	8.3	True	True	10.0
17792	64	188.0	5.1	True	True	5.0
17812	71	146.0	7.2	True	True	2.0
17823	67	116.0	8.9	True	True	1.0
17840	73	210.0	8.9	True	True	6.0
17899	68	160.0	9.5	True	True	4.0
17902	71	154.0	7.8	True	True	3.0
17905	67	162.0	9.9	True	True	7.0
17922	68	154.0	7.5	True	True	1.0
17949	70	140.0	9.5	True	True
17975	68	146.0	9.7	True	True	6.0
17978	72	210.0	8.9	True	True	3.0
17986	69	138.0	7.7	True	True	6.0
17989	70	142.0	8.8	True	True	11.0
17998	72	136.0	8.5	True	True	8.0
18019	74	188.0	8.6	True	True	2.0
18047	65	132.0	5.7	True	True
18052	66	148.0	5.2	True	True
18061	65	168.0	6.7	True	True	7.0
18097	67	146.0	8.4	True	True	3.0
18230	73	168.0	7.6	True	True	22.0
18240	66	120.0	7.5	True	True	13.0
18326	68	130.0	5.5	True	True	8.0
18333	62	156.0	7.0	True	True	10.0
18337	65	110.0	11.5	True	True	15.0
18364	66	128.0	5.6	True	True	3.0
18366	70	154.0	7.7	True	True	36.0
18398	69	132.0	6.9	True	True	13.0
18420	65	142.0	6.8	True	True	20.0
18423	72	168.0	9.4	True	True	15.0
18434	73	106.0	8.5	True	True	18.0
18436	68	142.0	6.5	True	True	22.0
18437	66	142.0	7.1	False	False	20.0
18443	68	144.0	5.8	True	True	7.0
18470	67	114.0	5.8	True	True	13.0
18492	73	136.0	8.1	True	True	19.0
18521	73	158.0	7.9	True	True	2.0
18570	72	170.0	10.3	True	True	26.0
18588	68	148.0	5.7	True	True	14.0
18591	67	136.0	6.9	True	True	2.0
18592	70	126.0	6.3	True	True	24.0
18614	66	120.0	10.3	True	True	8.0
18618	67	142.0	7.6	True	True	4.0
18619	69	112.0	7.3	True	True	40.0
18633	73	132.0	9.8	True	True	42.0
18659	66	108.0	7.9	True	True	1.0
18685	71	162.0		True	True
18689	66	144.0	9.9	True	True	12.0
18708	65	142.0		True	True
18723	62	132.0	9.1	True	True	5.0
18738	74	134.0	7.4	True	True	10.0
18745	74	142.0	6.3	True	True	2.0
18752	66	134.0	8.4	True	True	2.0
18769	66	114.0	9.3	True	True	11.0
18777	66	156.0		False	True
18781	72	152.0	7.2	True	False	15.0
18785	74	142.0	7.9	True	True	20.0
18790	72	148.0	8.7	True	True	4.0
18791	74	152.0	5.4	True	True	10.0
18807	72	156.0	6.8	True	True	1.0
18819	65	142.0	7.4	True	True	10.0
18832	62	128.0	7.5	True	True	14.0
18834	66	174.0	7.8	True	True	13.0
18842	73	168.0	7.3	True	True	5.0
18846	62	142.0	6.4	True	True	9.0
18864	69	144.0	6.8	True	True	11.0
18886	65	140.0	8.7	True	True	3.0
18894	66	130.0	8.1	True	True	12.0
18955	67	144.0	5.8	True	True	7.0
19029	70	230.0	6.5	True	True	6.0
19076	70	100.0	9.1	True	True
19092	67	140.0	5.3	True	True	3.0
19120	69	162.0	4.4	True	True	13.0
19130	62	190.0	5.8	True	True	11.0
19131	67	184.0	8.7	True	True	16.0
19133	67	132.0	9.6	False	False	8.0
19156	74	160.0	5.2	True	True	2.0
19159	69	150.0		True	True
19178	75	164.0	6.3	True	True	22.0
19181	69	155.0	7.1	True	True	5.0
19201	72	130.0	8.1	True	True	4.0
19239	74	152.0	8.5	True	True	3.0
19246	72	160.0	4.7	True	True	5.0
19250	71	142.0	4.4	True	True	6.0
19272	65	146.0	9.4	True	True	5.0
19312	72	110.0	6.8	True	True	11.0
19328	70	102.0	9.5	True	True
19332	71	128.0	5.2	True	True	2.0
19353	66	186.0	6.2	True	True	22.0
19371	67	160.0	7.8	True	True	16.0
19372	69	158.0	6.8	True	True	3.0
19378	71	174.0	7.7	True	True	16.0
19458	66	122.0	8.2	True	True	7.0
19482	71	175.0	5.7	True	True	22.0
19554	65	124.0	7.9	True	True	7.0
19558	65	130.0	9.8	True	True	8.0
19573	64	156.0	8.9	True	True	2.0
19575	69	140.0	17.2	True	True	20.0
19585	72	132.0	8.7	True	True	21.0
19597	63	140.0	6.2	True	True	8.0
19598	68	124.0	7.6	True	True	8.0
19621	69	134.0	8.2	True	True	23.0
19645	69	144.0	6.0	True	True	17.0
19685	67	150.0	5.4	True	True	14.0
19772	73	130.0	9.5	True	True	23.0
19788	74	130.0	8.0	True	True	9.0
19839	66	160.0	7.4	True	True	11.0
19864	74	160.0	13.5	True	True	11.0
19876	71	170.0	6.6	True	True	9.0
19937	69	172.0	9.2	True	True	27.0
19938	65	120.0	7.1	True	True	15.0
19982	66	138.0	5.2	True	True	4.0
20020	73	206.0	8.6	True	False	11.0
20042	65	124.0	6.5	True	True	22.0
20045	67	160.0	9.1	True	True	13.0
20046	63	164.0	5.7	True	True	7.0
20052	66	148.0	11.5	True	True	10.0
20076	68	150.0	3.2	True	True	30.0
20099	68	140.0	6.9	True	True	10.0
20114	65	178.0	6.8	True	True	7.0
20176	65	110.0	6.1	True	True	7.0
20254	71	164.0	8.3	True	True	22.0
20256	65	146.0	8.5	True	True	18.0
20264	65	132.0	6.5	True	True	15.0
20305	66	150.0	5.7	True	True	10.0
20317	65	202.0	6.1	True	True	9.0
20329	69	100.0	7.7	True	True	4.0
20358	68	130.0		True	True
20361	68	124.0	7.5	True	True	6.0
20383	72	170.0	4.4	True	True	9.0
20384	67	126.0	5.7	True	True	7.0
20387	74	160.0	6.6	True	True	16.0
20411	69	116.0	7.5	True	True	12.0
20437	65	150.0	7.4	True	True	11.0
20438	66	152.0	7.2	True	True	3.0
20512	65	116.0	11.1	True	True	21.0
20525	68	126.0	5.8	True	True	14.0
20529	70	150.0	8.7	True	True	8.0
20530	68	144.0	5.4	True	True	11.0
20620	69	126.0	8.2	True	True	15.0
20653	71	136.0	5.5	True	True	7.0
20656	75	116.0	5.3	True	True	8.0
20720	69	190.0	5.7	True	True	1.0
20722	71	108.0	7.7	True	True	11.0
20728	69	130.0	4.8	True	True	6.0
20736	65	100.0	5.1	True	True	10.0
20871	65	170.0	13.2	True	True
20886	66	230.0	8.6	True	True
20893	63	130.0	4.5	True	True
20906	72	170.0	7.4	True	True
20921	64	144.0	7.1	True	True
20963	62	170.0	6.0	True	True
20993	62	128.0	9.5	True	True
21002	63	140.0	8.5	True	True
21015	67	196.0	7.7	True	True
21041	70	118.0	6.1	True	True
21051	67	154.0	4.9	True	True
21093	67	138.0	6.8	True	True
21102	66	150.0	7.4	True	True
21123	74	165.0	12.4	True	True
21153	63	134.0	5.8	True	True
21156	63	120.0	5.8	True	True
21227	70	170.0	9.8	True	True
21301	63	128.0	9.4	True	True
21315	64	132.0	5.0	True	True
21319	65	122.0	8.4	True	True
21330	64	168.0	9.3	True	True
21332	62	116.0	6.8	True	True
21484	67	162.0	8.3	True	True
21492	67	152.0	7.1	True	True
21499	63	118.0	8.4	True	True
21500	69	136.0	7.1	True	True
21523	63	138.0	8.4	True	True
21526	74	160.0	7.3	True	True
21584	74	130.0	6.5	True	True
21592	71	110.0	6.9	True	True
21607	62	134.0	6.6	True	True
21612	63	158.0	5.7	True	True
21742	63	116.0	5.8	True	True
21890	64	112.0	7.4	True	True
21933	62	132.0	10.8	False	True
21937	68	134.0	5.7	False	True
21947	66	146.0	7.6	True	True
21957	66	148.0	7.7	False	True
21980	68	104.0	9.4	False	True
22005	72	120.0	7.2	True	True
22009	62	132.0	8.7	True	True
22019	64	150.0	6.3	True	True
22022	72	150.0	9.6	True	True
22055	66	120.0	5.0	True	True
22058	64	138.0	9.8	True	True
22118	63	184.0	8.9	True	True
22120	63	114.0	7.3	True	True
22128	73	174.0	7.0	True	True
22200	64	148.0	8.0	True	True
22216	65	130.0	7.8	True	False
22261	71	104.0	9.7	True	True
22269	66	142.0	9.6	True	True
22304	70	132.0	6.2	True	True
22332	64	140.0	6.1	True	True
22435	67	184.0	5.1	False	False
22457	68	164.0	6.9	True	True
22485	71	124.0	5.5	False	True
22520	66	128.0		True	True
22619	72	150.0	5.6	True	True
22647	72	166.0	8.9	True	True
22654	67	168.0	6.2	True	True
22655	70	118.0	5.8	True	True
22658	72	126.0	5.1	True	True
22661	70	126.0	6.8	True	True
22695	66	208.0	7.6	False	True
22716	63	154.0	6.5	True	True
22733	62	164.0	7.4	True	True
22751	73	124.0	7.6	True	True
22785	68	134.0	8.8	True	True
22882	71	170.0	4.8	True	True
22886	66	130.0	6.3	True	True
22887	73	176.0	10.1	True	True
23018	68	144.0	9.1	True	True
23146	66	124.0	5.1	True	True
23151	66	116.0	9.1	False	False
23186	70	142.0	7.1	True	True
23214	62	160.0		True	True
23251	74	138.0	5.7	True	True
23276	66	130.0	6.0	True	True
23294	63	132.0	8.8	True	True
23386	74	166.0	9.7	True	True
23435	62	146.0	6.4	True	True
23463	68	104.0	3.8	False	True
23491	71	136.0	4.9	True	True
23502	66	154.0	6.3	True	True
23510	65	174.0	7.8	True	True
23513	68	126.0	7.7	True	True
23651	68	126.0	9.7	True	True
23711	71	126.0	6.3	True	True
23755	66	128.0	7.1	True	True
23757	71	148.0	10.0	True	True
23775	74	148.0	7.6	True	True
23783	65	146.0	7.5	True	True
23803	65	136.0	8.8	True	True
23809	68	126.0	8.4	False	True
23824	65	130.0	6.8	True	False
23868	66	140.0	6.4	True	True
23872	71	176.0	6.6	True	True
23881	71	170.0	6.8	True	True
23899	73	150.0	6.0	True	True
23920	71	106.0	5.0	True	True
23939	72	150.0	5.9	True	False
23988	67	150.0	6.1	True	True
23990	67	158.0	6.8	True	True
24010	72	148.0	7.7	True	True
24017	73	150.0	5.6	True	True
24113	67	108.0	10.6	True	True
24122	68	110.0	8.7	True	True
24127	65	146.0		True	True
24132	67	140.0	7.7	True	True
24169	65	172.0	7.9	True	True
24218	71	204.0	9.8	True	True
24228	63	168.0	7.2	True	True
24231	73	190.0	9.0	False	True
24243	70	144.0	8.2	True	True
24253	71	170.0	9.9	True	True
24259	74	134.0	8.0	True	True
24309	62	112.0	7.4	True	True
24386	67	144.0	7.6	True	False
24531	62	150.0	4.4	True	True
24566	66	120.0	5.1	True	True
24588	68	210.0	8.8	True	False
24613	68	132.0	6.3	True	True
24705	75	120.0	7.6	True	True
24721	63	130.0	8.3	False	False
24788	74	120.0	7.9	False	False
24837	65	136.0	9.8	True	True
24951	67	150.0	6.1	True	True
24958	72	150.0	7.8	False	True
24979	67	160.0	6.4	False	True
24991	73	160.0	5.7	True	True
24997	70	180.0	6.3	False	False
