# Supplementary material for: Explaining a series of models by propagating Shapley values
Source: Nat Commun. 2022 Aug 3;13:4512. doi: 10.1038/s41467-022-31384-3 (PMC9349278; doi:10.1038/s41467-022-31384-3)
Supplement: Supplementary file 4 — Source Data File [file 41467_2022_31384_MOESM4_ESM.zip › Source Data/figure3d.csv]

	Mean model output (positive ablation, cluster background)	Mean model output (positive ablation, random background)	Mean model output (negative ablation, cluster background)	Mean model output (negative ablation, random background)	# Features ablated
0	0.7260462641716003	0.7260462641716003	0.7260462641716003	0.7260462641716003	0
1	0.646480917930603	0.7224866151809692	0.7741145491600037	0.7650353312492371	1
2	0.6063253879547119	0.6849412322044373	0.7997074127197266	0.7853661179542542	2
3	0.5791240334510803	0.6499680280685425	0.8152798414230347	0.7976876497268677	3
4	0.5590135455131531	0.6214237809181213	0.8260794878005981	0.8059746623039246	4
5	0.5444944500923157	0.5989516377449036	0.8342477083206177	0.811905562877655	5
6	0.5324507355690002	0.5815697908401489	0.84055095911026	0.817422091960907	6
7	0.5225266218185425	0.5677103400230408	0.8462496995925903	0.8227176070213318	7
8	0.5147453546524048	0.5564424991607666	0.8511195182800293	0.8274884223937988	8
9	0.5082702040672302	0.5468279719352722	0.855693519115448	0.8315605521202087	9
10	0.503251314163208	0.5388428568840027	0.8600786328315735	0.8353075981140137	10
11	0.49892541766166687	0.5328824520111084	0.8638319373130798	0.8386451601982117	11
12	0.4954107105731964	0.5285589098930359	0.8674187660217285	0.8415120840072632	12
13	0.4929446280002594	0.5256051421165466	0.8707543611526489	0.8441727757453918	13
14	0.4909188747406006	0.5229341983795166	0.8736861348152161	0.8468403816223145	14
15	0.4893343150615692	0.5208534002304077	0.8763638138771057	0.8490394949913025	15
16	0.48823702335357666	0.5191195011138916	0.8787554502487183	0.8511539697647095	16
17	0.4875360429286957	0.5180193185806274	0.8807634711265564	0.8528870344161987	17
18	0.48696455359458923	0.5169570446014404	0.8826711177825928	0.8545610308647156	18
19	0.48640257120132446	0.5160360932350159	0.8843037486076355	0.855799674987793	19
20	0.4857964813709259	0.5155454277992249	0.8858033418655396	0.8572776913642883	20
21	0.48555609583854675	0.5152921080589294	0.8871238827705383	0.8585547208786011	21
22	0.48545077443122864	0.5145848989486694	0.8882105350494385	0.8599553108215332	22
23	0.48564207553863525	0.5140648484230042	0.8892640471458435	0.8613996505737305	23
24	0.4856462776660919	0.513617753982544	0.8902151584625244	0.8628823161125183	24
25	0.48557138442993164	0.5130720734596252	0.8911961913108826	0.8644781112670898	25
26	0.4853835105895996	0.5128399133682251	0.8921362161636353	0.8661320805549622	26
27	0.48545145988464355	0.5125529766082764	0.893020510673523	0.8677909970283508	27
28	0.4855166971683502	0.5122396945953369	0.8939208984375	0.8692173957824707	28
29	0.48551350831985474	0.5120934247970581	0.8947696089744568	0.8705763816833496	29
30	0.4855390191078186	0.5120997428894043	0.8956777453422546	0.8717842102050781	30
31	0.48555102944374084	0.5121597647666931	0.8964981436729431	0.8729397058486938	31
32	0.48554727435112	0.5122361183166504	0.8972998857498169	0.8738520741462708	32
33	0.48548147082328796	0.5124592185020447	0.8981317281723022	0.8745914101600647	33
34	0.48545876145362854	0.5127318501472473	0.8987508416175842	0.8752306699752808	34
35	0.48544061183929443	0.5129266381263733	0.8993187546730042	0.8758323192596436	35
36	0.4854494333267212	0.5131542086601257	0.8997005224227905	0.8762841820716858	36
37	0.4854678809642792	0.5134326815605164	0.9000976085662842	0.8766398429870605	37
38	0.4854711592197418	0.5136317610740662	0.9004607200622559	0.8767686486244202	38
39	0.4854753911495209	0.5139915943145752	0.9007762670516968	0.8768489956855774	39
40	0.48547911643981934	0.5141463875770569	0.9010575413703918	0.8769340515136719	40
41	0.4854780435562134	0.5143280625343323	0.9013158679008484	0.8769673705101013	41
42	0.4854780435562134	0.5145153403282166	0.9015515446662903	0.8770155310630798	42
43	0.48547911643981934	0.514718234539032	0.9017171859741211	0.8770409226417542	43
44	0.48547911643981934	0.5148347020149231	0.9017806649208069	0.8770884275436401	44
45	0.48547911643981934	0.5149326324462891	0.9018670916557312	0.8771011829376221	45
46	0.48547911643981934	0.5149823427200317	0.9019376039505005	0.8771060109138489	46
47	0.48547911643981934	0.5149878859519958	0.9019721746444702	0.8771083950996399	47
48	0.48547911643981934	0.5149835348129272	0.9019877314567566	0.8771165609359741	48
49	0.48547911643981934	0.5150031447410583	0.9019965529441833	0.8771180510520935	49
50	0.48547911643981934	0.515018105506897	0.9019995331764221	0.8771183490753174	50
51	0.48547911643981934	0.5150189995765686	0.9019850492477417	0.877122163772583	51
52	0.48547911643981934	0.5150187015533447	0.9019868969917297	0.8771243691444397	52
53	0.48547911643981934	0.5150187015533447	0.9019873142242432	0.8771263957023621	53
54	0.48547911643981934	0.5150187015533447	0.901987612247467	0.8771278858184814	54
55	0.48547911643981934	0.5150187015533447	0.901987612247467	0.8771279454231262	55
56	0.48547911643981934	0.5150187015533447	0.901987612247467	0.8771279454231262	56
57	0.48547911643981934	0.5150187015533447	0.901987612247467	0.8771279454231262	57
58	0.48547911643981934	0.5150187015533447	0.901987612247467	0.8771279454231262	58
59	0.48547911643981934	0.5150187015533447	0.901987612247467	0.8771279454231262	59
60	0.48547911643981934	0.5150187015533447	0.901987612247467	0.8771279454231262	60
61	0.48547911643981934	0.5150187015533447	0.901987612247467	0.8771279454231262	61
62	0.48547911643981934	0.5150187015533447	0.901987612247467	0.8771279454231262	62
63	0.48547911643981934	0.5150187015533447	0.901987612247467	0.8771279454231262	63
64	0.48547911643981934	0.5150187015533447	0.901987612247467	0.8771279454231262	64
65	0.48547911643981934	0.5150187015533447	0.901987612247467	0.8771279454231262	65
66	0.48547911643981934	0.5150187015533447	0.901987612247467	0.8771279454231262	66
67	0.48547911643981934	0.5150187015533447	0.901987612247467	0.8771279454231262	67
68	0.48547911643981934	0.5150187015533447	0.901987612247467	0.8771279454231262	68
69	0.48547911643981934	0.5150187015533447	0.901987612247467	0.8771279454231262	69
70	0.48547911643981934	0.5150187015533447	0.901987612247467	0.8771279454231262	70
71	0.48547911643981934	0.5150187015533447	0.901987612247467	0.8771279454231262	71
72	0.48547911643981934	0.5150187015533447	0.901987612247467	0.8771279454231262	72
73	0.48547911643981934	0.5150187015533447	0.901987612247467	0.8771279454231262	73
74	0.48547911643981934	0.5150187015533447	0.901987612247467	0.8771279454231262	74
75	0.48547911643981934	0.5150187015533447	0.901987612247467	0.8771279454231262	75
76	0.48547911643981934	0.5150187015533447	0.901987612247467	0.8771279454231262	76
77	0.48547911643981934	0.5150187015533447	0.901987612247467	0.8771279454231262	77
78	0.48547911643981934	0.5150187015533447	0.901987612247467	0.8771279454231262	78
79	0.48547911643981934	0.5150187015533447	0.901987612247467	0.8771279454231262	79
80	0.48547911643981934	0.5150187015533447	0.901987612247467	0.8771279454231262	80
