# Supplementary material for: Explaining a series of models by propagating Shapley values
Source: Nat Commun. 2022 Aug 3;13:4512. doi: 10.1038/s41467-022-31384-3 (PMC9349278; doi:10.1038/s41467-022-31384-3)
Supplement: Supplementary file 4 — Source Data File [file 41467_2022_31384_MOESM4_ESM.zip › Source Data/figure3c_attr_older_baselines.csv]

	age	systolic_blood_pressure	white_blood_cells	urine_albumin_isNegative	urine_glucose_isNegative	sedimentation_rate
0	0.07155609012410954	0.04036095704513263	-0.012146082908232448	0.01072231237798061	0.00997994496061963	0.0009276673168772622
1	0.04647896086823399	0.08000211205955285	-0.01684518417531724	0.01089901484158992	0.009398336908069932	0.009483292537638499
2	0.081143267185914	-0.02520362383734197	-0.026712000659343184	0.012185495219766534	0.011010842253783319	0.008387338308412417
3	0.024708665458120574	-0.01921063653790361	0.021153169302016776	-0.07232350298462918	0.006770924487615707	0.03239109832823883
4	-0.026853173294837576	0.024058280951169384	-0.01255672129260219	0.010426348473873304	0.010082499587369207	0.015335480671692919
5	-0.049021277473077676	-0.018065136074547967	-0.04688897102235771	0.012361137818351351	0.010002762822254721	0.012208601693640306
6	-0.0020612139290887093	0.00027935593551556466	0.021192288418480296	0.011939905266943955	0.010269528739406201	0.021371736420883646
7	-0.04375705225640245	0.01833758767329841	-0.07198647327913725	0.009216366160010146	0.008908288304750458	0.0038293558713687497
8	0.052456873461007816	0.02847546609474826	-0.03550203115217606	0.009205675765638473	0.009058034717636575	0.009536238108301674
9	-0.029491980692073632	0.008529953218602051	0.030102512990379405	0.011283359954795985	0.010949346507367558	-0.008673109554559248
10	-0.04495968510607785	0.014635778260910217	0.032052549327763254	0.013025069476463102	0.011791383113453376	-0.008693279225111077
11	-0.001744587166715521	-0.01627904557771669	-0.019713113432642603	0.010484442346035875	0.011648437722135654	-0.006687011657867094
12	0.0005834230960902983	0.013717925355205104	-0.016248083863029724	0.006074899332021199	-0.07027904987841095	0.01741550177711057
13	-0.020051187681075073	-0.017191593415297034	-0.017533078457059842	-0.0605198300726249	0.005295272614608291	0.017340369047175126
14	0.02414924781217587	-0.03835938595914962	-0.05674699365319851	0.015534315646607108	0.01906431014040715	-0.024281660338467424
15	0.012738322249547164	-0.024295853892737328	-0.0668153678602978	0.013199588529346077	0.012064591260129555	-0.012219425551345161
16	-0.035928281104373995	-0.0058319978034851875	0.03323327593039786	-0.10394296418367117	0.010535002587415165	-0.004331984159704181
17	0.02804619542524882	0.02599085741443621	-0.07031797187965723	0.009919532721087922	-0.09020269660068583	-0.021618678612727735
18	-0.027873578952512128	0.022155329079444334	0.006565246606859793	0.011483390338968131	0.010220580982922174	0.016400292295806525
19	0.019307740272157363	-0.007543014280412161	0.0024308566270582516	0.008267072013063474	0.006557432993630854	0.0018654141501068032
20	0.011794037392604729	-0.008202457733483355	-0.03851652987692269	0.012965294816735385	0.010206402052617402	-0.005533599537580848
21	0.023644862349054	-0.020256047164046893	0.022287931295538903	0.010830628659252248	0.00988376967364749	0.017612258766240542
22	0.04633053433806762	0.0264627700934835	0.020157805526139307	0.008426948349129944	0.008394786505269137	-0.012154788071358225
23	-0.012650541222717509	-0.012364831793730269	0.027918762202639547	-0.09292415667160049	-0.09856728982283448	0.05332662913109262
24	0.025743211952313338	0.006941776499365401	0.03300536968765455	0.005676113763690821	-0.0720503449678417	-0.012986802198906036
25	-0.014551393258772777	0.03969167561064694	-0.01657471466513963	0.008306511276704242	0.010345126396482694	-4.3291071499254755e-05
26	0.031247149786119074	0.010487780558270971	-0.011453760573083088	0.008470409174546608	0.008506607749122748	0.00676096886595403
27	0.022310847989418275	0.0792747439850872	-0.010884080966161232	0.011601000928555063	0.008658544822044539	0.0026651962517223703
28	0.0651890384615096	-0.017503488764142133	-0.028129776496494164	0.009217036059813959	0.007361523085326836	0.03309863430934075
29	-0.06398777736969487	-0.024946248267083578	0.000732608424678152	0.012657902317605284	0.011089192765646575	0.06291655944818089
30	0.025925323767971513	0.018651892023753506	-0.01925010113626197	0.01266674179017263	0.01059323674194653	-0.016405868866864095
31	-0.03796414385572378	-0.00822237392256535	-0.0013630152046962651	0.012745830667642254	0.011071215921590305	-0.026423011664794802
32	0.025028813639853077	-0.024687286356598368	-0.014650008525430231	0.011600163349471223	0.01117839156278705	0.024375989155661127
33	-0.04253079197084451	0.029851695309748072	0.0026227239219957584	0.011809075762348305	0.009675127745266493	0.0006911275095207358
34	0.03874835080420307	0.030319063494490674	-0.03284292612611592	0.012309293269763485	0.010748166471973948	0.0006614240572081186
35	0.021400689989279416	-0.023031581268952897	0.018609385875968987	0.00873288933220603	0.008997665787161034	0.01637377915769678
36	0.04953397086346077	0.0024131440308453123	-0.01164778221757382	0.008222614117497435	-0.09898902509271293	0.005791035518349584
37	0.03708288638253712	0.0292967519494746	-0.04795271063612081	0.008919197843304286	0.00838220266760374	0.007027837812368603
38	-0.0022960589896402687	-0.005964704045672172	0.008674113328934604	0.012039266551080056	0.010553021535340804	0.01638197111915929
39	-0.03465935185388696	0.05754266705159435	-0.007165934656165163	0.013009472425504619	0.010996255298763455	-0.03126404430057396
40	0.03013209706081428	-0.0018792490417696521	-0.061346030409143576	0.013040483121953142	0.012143252170584285	-0.035910698204012534
41	0.05797242437053753	-0.03196067343291444	-0.056368247586393035	0.012649640099108204	0.011982965956923757	0.037152454409178255
42	0.012682331351839032	-0.018114017454240863	-0.009688119885690738	0.013061754391822396	0.010770026544316757	-0.013492104149733366
43	-0.05303560545347792	-0.001615611524131065	-0.01714109712302373	-0.13206490418695985	0.010852476754363837	0.01093498329659901
44	0.04837397504655408	0.018408543641031144	-0.0051423552722408795	-0.06781635846246765	0.006232346672413345	-0.012085538515683798
45	-0.023721848899881076	0.019003525641010474	-0.017465449708181594	-0.07215496368770975	0.007340938457377085	0.05148654197749734
46	0.020661967396053506	0.06301686797952408	-0.025343338451829796	0.01013483427732303	0.008230120914512092	0.018180665251145475
47	-0.00282293619643302	-0.011786457956830705	-0.025840214458198105	0.012774018573098168	0.01109395409389136	0.01633237983960278
48	-0.0002795466654130587	0.013394197007702328	-0.011183347054156823	-0.08909222166567247	0.007954908013091838	0.012558802562525699
49	-0.035676646029492526	0.013270081309187196	-0.02792648565959636	-0.095690125936534	0.009548521705033007	0.011138464820844235
50	-0.06822946821093932	-0.03790699220245307	-0.015388653602205883	0.012975699695292407	0.012208478985119717	-0.02388399887397543
51	0.03533646617724431	0.013379722268346253	0.0214523102268215	0.011428303624704492	0.009871527396666831	0.009701164133678986
52	0.00522091151062257	0.022896921577213743	0.0029462839401330973	-0.03774605520710361	-0.043900560616464065	0.028445376323710393
53	0.009881959660958402	0.08767267911869114	-0.02513093030735699	0.008782994552010644	0.007921264388268094	-0.0076072728865968645
54	0.013429190089311413	-0.0067908632018861435	-0.009377302158286778	0.003906165519590442	-0.03525720894162414	0.03390197440885541
55	-0.05034444788505185	0.059655543772035864	-0.03400289163677988	0.010973674535849166	0.010810253515194209	-0.01884969770875089
56	0.05762622778952009	-0.0030215512486816325	-0.040525495597074246	0.008242293469022206	0.00804844874933566	0.048603352785588354
57	-0.016963961363615446	-0.007841965512119051	-0.049044696136194284	0.011807189105911548	0.0106638669573321	-0.017952066309580204
58	-0.04215306300421159	0.03848485398547104	-0.01971511087767261	0.011776515983657582	0.009946034631333292	-0.02445088255623131
59	-0.0023489370012965303	-0.02421686211376032	0.017100272076886726	0.011586672317817978	0.012331840442860398	-0.009710627174085527
60	0.06559275074231129	-0.037921450356675726	-0.003344105388178634	0.011543145762412537	0.012288907361096219	-0.004723854754665853
61	0.029572088017774414	0.004555476495484721	-0.03448738421852214	0.00871385834277162	0.009001110131183829	-0.0013089406599230587
62	0.06350589340862853	-0.03994887621958898	-0.009983879772626547	0.012280191623916302	0.010457088037751779	-0.012630512769526897
63	-0.044053395272229845	-0.057882138205190586	-0.013097893522672028	0.011542562040555938	0.012114411266362781	0.08988085038727588
64	0.03335988256054863	-0.0031472547134483993	0.01442381614506536	0.010168330381351995	0.009607029268658432	0.04969947020481837
65	-0.07965900720372278	0.010164598425476533	-0.011253887848223619	0.013295382885006656	0.012201408660853992	-0.03942923587508957
66	-0.04628267098048659	-0.009242818128767705	-0.021509505111326467	0.013081833985981155	0.012589477932812008	0.012062693095820977
67	-0.013772808970222584	0.020407952581992184	0.06823431448066251	0.011995428133075659	0.010141929814707457	-0.014098239114875727
68	-0.04081900253989344	-0.009085072853972673	0.005158463036453578	0.011632455599325834	0.010795276992199846	0.025711751307714973
69	0.0466458275637946	0.01974227477464105	0.017014119335007058	-0.07466049808151962	0.007017092874582759	0.04138140236849654
70	0.012755223807768445	0.015491638124998427	-0.03429517847585635	0.014572531258977553	0.013798488054337867	-0.030066940106324335
71	-0.018186939154343457	-0.008210284162846759	0.0005406955265855108	0.013003263148921628	0.012192094532086016	-0.02138899047877412
72	0.06307854017595815	-0.03301875898588827	0.05774128213600508	0.008099950207457431	0.008382983816462507	0.003164545761305763
73	0.00977781604430828	0.012256417387333515	0.03473926329468124	0.008012837984962762	0.007708872529100173	0.0660825898168397
74	0.04759096616034292	-0.00492344700514748	-0.01032114782731619	0.008317477640997866	0.009009062660284211	0.06606714213295799
75	0.02096318035441194	0.014271652737893452	0.008938697047054791	-0.07903575851124484	0.007669649030228459	0.014673485887742033
76	0.06263372470017604	-0.03109230242549042	0.03222883119543654	0.01025733191994794	0.009619979262819866	-0.004831290614606351
77	0.030391084237395772	0.06761263106081859	-0.007188218837562311	0.009043886242718189	0.007529384130807694	0.023382328628984327
78	0.04601362512213103	0.003542866230560926	0.04314672987467164	0.010871118479844254	0.009758863243808388	0.006216774101215475
79	-0.04919155984049601	0.02633558657013632	-0.002911352877393692	0.010146903713019283	-0.08823601636105503	-0.014565058549405907
80	-0.02553668138917126	0.05704669560165731	0.01309016962305719	0.010728909793993057	0.009095410082563454	-0.018451914134616335
81	-0.03445327536395034	-0.025893495146856293	-0.051674041159241346	0.01327121566116885	0.01216658792775238	-0.010823572804692684
82	-0.04448849935580349	0.004293588951179752	-0.031852096971385344	0.012042601613855541	0.011742416620489035	-0.000515762664365555
83	-0.014202754697125494	-0.047813525721138415	0.03702077569622762	0.011733868701001722	0.011054704536656076	0.008974022316550543
84	-0.015220034724354133	0.06187225967801066	-0.02684082025316639	0.011798353775617427	0.010930033033454849	0.016445159341106203
85	0.010820037892621912	0.01526799719760149	-0.003896515787736462	0.0121471572228098	0.011012609661532745	0.009263995750670958
86	-0.00418601250914229	-0.0566677563841529	-0.029262611151184004	0.012893684073006822	0.012960871019690236	-0.05581467914904972
87	-0.09118571457893422	0.006168155259020113	-0.032978717404586196	0.012602842763679241	0.010280663137609806	0.006274862000165569
88	-0.03303752549619712	-0.044625810853509404	-0.014013216604020296	0.012493682461878184	0.012422781848215486	0.01259663052306924
89	-0.02569699613875974	0.02977859499432264	-0.011630643617208175	0.005212052000747045	-0.043296781199409294	0.026963061784797827
90	0.023640198710442584	0.010121713574293298	-0.0018065389453819135	0.011159823206678639	0.010346036797257315	0.016055521486002415
91	-0.10014965437720036	-0.009006951855803691	0.023739247938466025	0.01326649676681278	0.011914411960660223	-0.028633741231608372
92	0.08415476522409805	-0.0043085118774402464	0.00820042167361518	0.011020327631514696	0.010318660920385667	0.006294176066978847
93	0.0401494689276797	-0.007757729703736081	-0.03486657007487342	0.013206138445435915	0.011322474834967403	0.021950042516639248
94	0.011625678116869348	0.015387079379040075	-0.01990572599838574	0.012688448980111221	0.010947443973168032	-0.011943509582442518
95	-0.03671187317447464	-0.033149823372336296	0.024796240956798138	-0.07707980301912203	0.009684833313528544	0.03223172189952362
96	-0.05343249224122757	-0.030160114240957082	-0.056404234457067076	0.00979237973684346	0.01345988658109521	-0.021454706410396006
97	0.013665485939474328	-0.026711071795643145	0.004899398868297881	0.0124485404334649	0.011004147151709208	0.0009035164866990087
98	-0.06126271395703226	-0.01626335440064442	0.00507890595914554	0.014432531807584678	0.01236829554922797	-0.02202051775813631
99	-0.059495730755575224	0.034332315761098194	0.004858158341462268	0.013130440106741664	0.012433147780108116	-0.008709494332157753
100	-0.02986914954888869	-0.0458089909425427	0.004379987768436174	0.011606914869486748	0.010417986902205188	0.015492346231541478
101	0.04480876154327894	-0.0010321023356809336	0.003920027771990851	0.013037414448587605	0.011253072585758082	-0.00767408803417335
102	-0.059710703835282465	-0.01225162788268653	0.005034036050968344	0.014402214095985154	0.013588784115372888	-0.039106139946937346
103	-0.01763929256988754	0.024998900094167168	0.0037199077373888155	0.012095281834455972	0.009194999004521856	0.003969919531184156
104	0.014567233912749498	-0.019541586554888017	0.004862430667938859	0.013452801986068186	0.011340570136634913	-0.017954146270668287
105	0.049864016139283984	0.08228993086284847	0.0028312037640845895	0.00858756877865263	0.006465543896219284	-0.0034201032285546534
106	0.025848888787273424	0.02711604041319861	0.0034897645506546207	0.012016952618962705	0.009667083519308428	0.007922974787246101
107	0.04650636575530704	-0.008326298985439887	0.004926264659092683	0.010781915782105222	0.009585591317480366	-0.020345161448298017
108	-0.020564413928848616	-0.04365525378699062	0.005376934056638153	0.013825629773507963	0.01265661885729844	-0.005531029125621858
109	-0.0606954949861906	-0.0386412853996282	0.005138964012390147	0.014187405873652827	0.01250393620959311	-0.028149240854766784
110	0.06312564240127179	0.0339849863660892	0.003035180362783159	0.009047756172007227	0.007169100077037515	0.020285646978672633
111	-0.03893525618945918	0.019711544093201538	0.004233381368890179	0.011260134864058488	0.010569499375833142	-0.005339685185245474
112	-0.010916143016976297	0.0503951082137774	0.007072039410257791	-0.09221780932936235	0.007914015228220135	-0.002689022510056663
113	-0.020440689784727337	-0.010879633939072946	-0.10200412044861212	0.013193674909771707	0.011284031064971287	-0.0036100984831072863
114	0.03999948596624493	0.0030381676846715096	-0.012114575532792847	0.009550225265312962	0.008066539286305874	0.03997229727948299
115	-0.0028801607590393124	-0.028012494645099487	-0.06803759634257041	0.010236234304949068	0.01099487483794892	0.014083204346585672
116	-0.03093984353867146	-0.006880139050593669	-0.013450003972225741	0.012427331904284052	0.011572249938904587	0.047894245256019985
117	-0.015145238869874829	0.004599209805954795	-0.01264873012170319	0.011353212929325335	0.010099067628719843	0.08063392751177012
118	0.03537741579471846	-0.004240395096755206	0.004576436604558357	-0.10040648375082585	-0.10529649133788993	-0.006179662460983563
119	0.011286816619271786	-0.004427670277014863	-0.01995013083954547	0.009096990882258	-0.10513512449118927	0.09754612206863002
120	-0.01573118401907651	0.017769393769560687	0.0025553528422101912	0.01125091498570987	0.01157188185615729	0.01232683277839099
121	-0.017712129745380795	0.009716348970876388	-0.009874135436179233	0.012095172597051741	0.010464519731011397	-0.023137791572202117
122	-0.04451839907935822	-0.029446071610155087	-0.011956705570003376	0.01082238926013492	0.01131710126896714	0.045707084903247874
123	-0.042288487734477596	0.00636322865672898	-0.05887628117826858	0.012095813188616848	0.009571445210983626	0.0014039515575253144
124	-0.0020364690911943094	0.06707175572487413	-0.04317570522718032	0.010827907236925203	0.009355880660912069	0.005321845008231168
125	0.06251744781092779	0.006393754237020599	0.011319067824227333	0.011382110312334895	0.010948493024505164	-0.0006851691842748877
126	0.06491370525274195	0.026770078055320935	-0.009886462079214602	0.010661108778491015	0.008931349287573003	0.0025299786590269498
127	-0.0017057050155924272	0.02098058472382858	-0.01140353555216324	0.010116199684018551	0.009384161167406162	-0.004600312952756327
128	-0.003080602624433418	-0.007095975139342778	-0.021849322318071504	0.012770198559556065	0.010460396434349184	-0.007638735280578713
129	0.02281719283509236	0.0016365387106603423	0.053449220263289576	0.010408871130406533	0.009419060537777177	-0.015496070143887193
130	-0.0012309984003503708	-0.022073092897423863	0.004655815506173217	0.010040309179952703	-0.12484002081712023	-0.04277070649849089
131	0.010768374945347239	0.009375710738450676	-0.005913490878547242	0.011588368112092417	0.01072401816516289	0.04689282697877604
132	0.049850865864044205	0.031554826251069756	-0.0033628142613453234	0.011822837504801915	0.010288058270103533	-0.009909266117224088
133	-0.011862880902489353	0.026522147228211584	0.0032936710083261876	0.0089755604198639	0.008388492616855928	0.024532771603034485
134	0.0591011577110874	0.037636435016040234	0.0019078644463193203	0.010828759329017156	0.010101531658321132	0.010144963357533999
135	-0.035455167683043055	-0.007264218261241519	0.003916159073770848	0.010287149893076187	0.009095290460383583	0.07445647913305033
136	-0.014174808333976809	0.007233312966179431	0.014524566130101804	-0.03386582048530187	-0.03381088180055762	-0.006335057049537585
137	-0.043506724512375756	-0.02590930851944885	0.004190075678253734	0.01343064849328385	0.012480301410658258	-0.03806059549737862
138	0.011140190463401938	0.0026669014251272135	0.004458544969545041	0.009556026129109683	0.008961212337947264	-0.006452120002940084
139	-0.032887856007382976	0.01806417863377002	0.0143910865292442	-0.06592461857900803	-0.090663470203022	-0.010230260665739387
140	-0.04394932565641798	-0.004302794454328354	0.003426910912543539	-0.09633282340053015	0.01082969062798436	-0.015137481526223365
141	0.03274212962095176	0.047990225735996046	0.020523607960080886	0.007324453789646122	0.005898713673162009	0.008313992443510531
142	-0.04332993207880655	0.023828630443466736	0.004146195172923462	0.011036992820002615	0.009995452382483264	0.040269736473941636
143	0.07064616273136574	0.08454614187620482	0.003008014104370284	0.009192991000674534	0.007523921438818628	-0.0011165654443965032
144	0.01023664498153433	-0.004754480156151717	0.027763327528477495	0.010576052889095596	0.009910748593767104	0.015753691091443565
145	-0.0173325849780659	0.04973787723782781	0.04563849467803231	0.01192326329595763	0.010118241190200614	-0.030215895298261485
146	0.03760840729312756	0.016948998796648008	-0.02388071989862732	0.012019560652581201	0.01016821853482629	-0.009284808724878614
147	-0.022938470827366844	-0.004729766075354701	0.024105848283667908	-0.10471466913756525	0.009163769950099652	-0.0038217626963340397
148	-0.001905766948555746	-0.005740108872588417	-0.02402381487618358	0.010763417199709639	0.010105061608781277	0.04942383401927828
149	-0.00206195912508979	-0.027216373103317232	-0.002883782692652221	0.012082082419138215	0.009009558605370692	0.060399234393343694
150	-0.03966112073944413	0.03402793657919215	-0.017517739987283853	0.007817966540179602	-0.06185118976513923	-0.004038668274570124
151	-0.01435838610342179	0.06475679390058389	0.025249432240460442	-0.03688202601957936	0.002582810042617898	0.028244776254828803
152	0.011425653812831614	0.033306675763367405	-0.02477786413598565	0.012909906423964567	0.010963767759169046	-0.00861790299542209
153	-0.03500426650150636	-0.04208659544958047	0.01618483731517482	0.013563890525835343	0.012885082145307996	-0.013651659924623876
154	-0.027572696814371956	0.038176842570274386	0.033907282544173176	0.011982573503300925	0.010018379210343131	0.005291146211195806
155	0.0481285894806826	0.03891716303920929	-0.006511522571172252	-0.08825865475124481	0.007656371292092233	-0.0042099741357265585
156	-0.04589847424691345	-0.040282486100371113	-0.04307043458920211	0.009693887723492707	0.009318231762224507	0.006068193813019323
157	-0.0012137052476329994	-0.008592760080140502	0.030356897936178975	0.009180327041903438	0.008253918000495939	-0.013563181738344626
158	-0.03151523100806506	-0.0403572210776168	-0.002109169382060083	0.010999690085044615	0.010855892057146186	-0.0011210253391388668
159	-0.020395853967749736	-0.062092675464812744	-0.029625430912085447	0.010261214118388342	0.013163593308841893	-0.04868464465135031
160	-0.016830754244408698	0.04732119234503059	-0.01701460272491362	0.008243668393661741	-0.11132573063053273	0.013153301684139128
161	0.07122044482739788	0.004336535819847116	0.002593186468151359	0.010536143932011053	0.010066388146624848	0.0016054440502570298
162	0.018918724122326494	0.03531316061606156	-0.021416112206853986	-0.1003173947383171	-0.0917663834767985	0.029022106821707073
163	-0.0017471625236222578	0.03425072697557607	-0.02677597234119106	0.011100917483584863	0.009828322608572134	0.02740734954605666
164	0.03417354729605064	-0.016853677765799876	0.002565079186344024	0.009915811650227061	0.009419678654627882	0.002329093864404529
165	-0.014176673296053759	0.01647669175171347	-0.011067076758328014	0.011486820341381387	0.009657487963254469	-0.0085226329649886
166	0.021662841608130496	-0.02231457985741829	-0.027265291564631634	0.009959674845106245	0.01002182474325975	0.06064339122752198
167	0.04388148012370536	-0.0074164338824689235	-0.06580652812699904	0.010908811904770208	0.012257111335063037	0.015051582364606441
168	-0.041315842998010464	-0.034269267665618115	0.0025022930159791126	0.008838387126189519	0.00987320597793141	0.0009445805153233949
169	0.033178055880970385	0.012499737201471408	-0.021995362271085016	0.009795791457261614	0.00929123805542788	0.0463375459969822
170	0.010154808124830848	-0.0028206652405474023	0.024943797859331932	0.00707979354912495	-0.08142464172575263	-0.002918891524036133
171	0.05965885509174967	0.04873350203701775	0.007721862778654918	0.009292133846126665	0.00853799945395155	0.002011029315005526
172	-0.1106376928620531	-0.03100060995795441	-0.10473509444427978	0.010052458308123902	-0.1237100898807926	0.05900202420585506
173	-0.034798895878832725	0.03301069460644651	-0.04481594426389728	0.009936159620641934	0.008832296903367795	0.06649930450538322
174	0.03294872797692146	0.014486659488754914	0.04247429705627807	0.010779034638419107	0.010102459150584862	0.00860210377572838
175	0.045548946806405616	-0.006709668999361085	-0.030309323370900598	0.010370888327357383	0.009764818856958325	0.06923562137802461
176	-0.04415136356715009	0.002709701011052758	0.06042482608119256	0.011370578154460947	0.010759134808162577	-0.0007958430969839955
177	0.022909186010114952	0.04021627473703766	0.002487339539911304	-0.06890907874578941	-0.05179301423562465	-0.009315822443390725
178	-0.05624020279622508	0.019351639834851574	0.03242048428450767	0.006786919348848803	-0.050588243435472836	-0.004583560933538254
179	-0.014493592948116356	0.017424723692003485	0.008295936051958585	-0.12135730435817034	0.011285458224076108	-0.0390464088277134
180	0.040921598771695385	-0.02405659286764682	0.08022680940720706	0.009474054625721567	0.008729639236618701	0.028981613026878243
181	0.031897270228270165	0.026683200185121953	-0.015910176231226848	0.010525310873053617	0.0084259968338533	0.01314281077416444
182	0.031103301245937687	0.04213387883573166	-0.013479329830555721	0.009559104690045268	0.008218949920575126	0.04247252949078387
183	0.02387918343969782	0.007399618008880653	-0.0029628905993054726	0.010999988835211475	0.010577262709659498	0.01880689253150576
184	0.025137724171736448	0.10631572410024265	0.04016717214522857	0.01031703395593277	0.008200703275155064	0.0035997017373945966
185	-0.0332863334762776	-0.03963714554340697	0.02102910766605724	0.008484514837061008	0.009089245753171677	0.08669029491394627
186	-0.03816184935779397	0.024008107537113504	0.011090532099335665	0.010835356630635439	0.008933684857347548	0.07710859890882861
187	0.028040411781367888	0.00884289576436826	-0.009051865544382611	-0.08664449967415197	-0.08693013653061489	0.02330440014420389
188	-0.03414934134614347	-0.017746398437515694	-0.016298666864630735	0.01363687447640937	0.011698487914634672	-0.0313145128488066
189	-0.01589525595259474	0.02559126032138383	0.04393179406797969	0.012404101319615871	0.010584712917432034	-0.003660071321061167
190	-0.07726228275104387	0.034780218818848165	-0.009789466749766206	0.009765539114970554	0.010089939602885662	-0.017638357302926393
191	0.03399006460676601	0.020694444530804358	0.021225212826420786	0.009212011410153119	0.008242602069454263	0.014229955122640057
192	0.050105157554256534	-0.016262787269693678	-0.007824543766769412	0.011771479905115735	0.009514433528175412	0.04852649016388477
193	-0.03827025260211838	-0.011896677491314348	-0.0014036428206543724	0.011149019462733254	0.012295044029702289	-0.01787951721640654
194	-0.002849636333004703	-0.07926052728939531	-0.029215985854348488	-0.05738971964865701	-0.1120348148172449	-0.005837266056968034
195	0.07425860299819378	-0.009678086266790228	0.026018631187102802	0.011045206407429443	0.008647525316290984	0.005804209174337813
196	-0.03217740660765747	-0.029052843060045543	-0.03811631124385563	0.010181513600486825	0.010614248670806932	0.08019383370033074
197	-0.0022199047650027386	-0.006760733307210531	-0.01986337955410168	0.012376556379780447	0.010549180131183908	-0.026398990596722044
198	0.011874600762692866	-0.006572191239809747	-0.04228754504492561	0.01328913567471377	0.011253720028149918	0.019471739110798233
199	-0.027747191541620028	-0.024533816120426023	-0.015595595211961964	0.011201392604217382	0.011254699244897047	0.014509032093883234
200	-0.029128378673298958	0.0025372441313546543	-0.02301025737312565	0.012162719522022641	0.010139224330194463	0.06680591017942263
201	0.048234272335216696	-0.0022890914380135964	-0.0023265729771885747	0.010994919189505736	0.010484050073146426	0.011736623465957208
202	-0.021385156660380347	-0.0036812795113676643	0.007200727609323632	0.008300478453133316	0.008533867594821224	0.1062098475221471
203	0.010461953609831402	-0.025766083456237453	0.0025959719512561857	0.010762455791943747	0.010565963961326398	0.02500729341019417
204	-0.03726472352259629	-0.005942461726821939	-0.03912782929333214	0.010531574547076303	0.009947255150959662	0.04454905023707275
205	0.03838212395864733	0.004851280579873181	0.0011309436486279783	-0.09514025230127057	0.008834396176692004	0.02463051477231303
206	-0.02681571501858818	-0.04022590837076547	0.015055987696266272	0.01089691102437251	0.011419660277292203	0.06340578875904293
207	-0.03341417571118489	0.022218643973364195	0.025678000215569277	0.009795799455822617	0.008373494745463582	0.0023914229407408032
208	0.04350669569618821	0.010448596789364913	-0.006593088689685485	0.011867852108642635	0.01016119198678698	-0.016273958345717352
209	0.011938749581315765	-0.013000790905192674	0.020144127427880413	0.01152917899200444	0.009658737134918183	-0.004042338929648646
210	0.034630386415348026	-0.006098871784442969	-0.0021450983182930337	0.010693537839261134	0.009537265243008223	0.029889510837583153
211	-0.0535002014706518	-0.06715350305636701	-0.044906201000685944	0.010279931921788575	0.010699891504733423	-0.026910156935998287
212	0.010086521712509983	-0.009029802699040712	0.01144679001141428	0.008485167224020025	0.009502979395066983	0.02416041716942191
213	-0.01452502603390674	0.016232611766830825	0.01142177623788606	0.010606257473136418	0.00952429044019003	-0.0060364069024523995
214	-0.09564600884990566	0.022724918064526443	-0.034620565556637166	0.011525449273576727	0.009237547296691745	0.0051333223534818
215	-0.003861733857660104	-0.03706138536402777	0.003993890030190346	0.012688466047420828	0.012511888534969984	-0.015901566735417188
216	0.061082123224165695	-0.04565729066838148	-0.03020749623586917	0.00975925160726056	0.00912096848891705	0.0051791266199578655
217	0.06645528712859693	-0.034459557304658425	-0.005640894685634352	0.012270681369505865	0.012006168329933746	0.003766974197072864
218	0.010605550466707364	-0.005196625777158505	0.0069596134157777715	0.011944570624074401	0.009756007006949102	0.015002320508910372
219	0.008902676176703442	0.04337150490279312	0.0470586342832976	0.009332475773115051	0.007704079219307182	0.002243110225739239
220	-0.025305764947429255	0.022394675109264066	0.026813960490424563	-0.1153141462400241	0.01051682181613952	-0.023145080160573636
221	-0.00202363367912071	0.03498864043652249	-0.026928851354510494	0.012303021299152863	0.009998236444973009	0.0003328985693234521
222	0.03446700254767296	-0.014930856939472287	-0.027887138561393302	0.010055960765322865	0.010107840597947842	0.0034856383963968404
223	0.024189408147283802	0.004174923997522365	-0.01591012104242732	0.011719137516096753	0.011025269860541621	0.024061057415109298
224	0.05903092741797456	-0.006175027714464678	0.011320792335642352	0.011026576503533468	0.010262224105754378	0.013817219710115142
225	0.07035698487881376	0.006319370287550434	-0.03684013067228331	0.011969624788834352	0.012013421993183154	-0.006939040853807306
226	0.06709934664223667	-0.024298692520617997	-0.007707377913738762	0.012320343332962178	0.011682220544838773	-0.015847507255373792
227	0.02383449891610347	0.005331689283173241	0.014942395839101752	0.011391476931314294	0.009324505039597166	0.0035061192882213884
228	-0.0013627969977940341	0.004787218182992671	-0.019870499087342095	0.010287550107111652	0.009542578464284631	0.004762058949490535
229	-0.077397995902273	-0.018092144784355342	0.02493463204941205	0.00891294216577296	0.010094375824918823	0.024151197815590008
230	-0.06794882637628831	-0.0056439126178990185	-0.013549055477288513	-0.0892603642759611	-0.0985422958430685	-0.0163296318747548
231	-0.015606051738253355	0.008392723303691672	0.0028845817632822957	0.01064949532248444	0.010944191092743576	-0.004776825853441302
232	0.032109735414055686	0.0046485998476114565	0.024779425019384578	0.009570585924449935	0.008211059432880861	0.0028148188032073736
233	0.06920997181723167	-0.022481631918947094	-0.033968700663446226	0.009897410057533244	0.009456824158638431	0.018738072704402604
234	-0.0028113675620066157	-0.006972622168567371	-0.0027947712666199363	0.011231767878663793	0.011391396403149194	0.03379143962008769
235	-0.0405211671597271	-0.01386617473024389	-0.0013027639858132118	0.006418168003036891	-0.08885035539973617	0.0008266532051692302
236	0.014231055482868776	0.033175526445297615	0.0036708858562054052	-0.06934214366000027	-0.0672351281130764	0.013565281607600909
237	0.05289707966929047	-0.021026967715024263	-0.004916267373982808	0.00949204589705264	0.010135393927106343	0.053040977743663405
238	-0.03649777880687697	0.008343154700533009	0.012594124921503557	-0.1028825241327952	0.009564998470655854	0.0236494381603796
239	-0.01156416727274905	0.035311239184243955	-0.01859784320280024	-0.0911305599548966	0.008903103033992055	0.019450473754373445
240	-0.001290613630499002	0.007938969166917678	0.022590814030337043	0.009945298702085026	0.008856446320015811	0.055283320721997486
241	-0.012714234764976077	0.01948226877165246	0.0018755370189714761	0.009678165940740282	0.009355177413485608	0.03266343990635543
242	0.026802842335775713	-0.045722299051907354	-0.032976762177789186	0.01324870461208673	0.01210220336088059	-0.011556179876964704
243	0.03703949298741068	0.033664596935025375	0.0033710228367462712	0.011253928501516533	0.010399667752505138	-0.0006223401800319682
244	-0.034678134160489704	-0.011558105977655985	0.015633472328146252	0.011526811909873777	0.010304966852001081	0.0147467973651857
245	0.011754174671220273	-0.006315710513840736	0.002685112070752834	0.011043767461187796	0.010458791950664782	0.02415739716290486
246	0.025477867175154573	-0.0004902484747540169	0.009407854613592843	0.005495908652476461	-0.05214684105312619	0.010247753318735345
247	-0.0015320325688230958	0.009864382824587958	-0.02376385099398788	0.010035290237959028	0.009838345606926936	0.07271154936057513
248	0.010644590196278548	0.003529744648852498	0.04270998978959549	0.009866957661846715	0.009791425571210323	0.03947646146259346
249	0.020297863891043565	0.0061584328594652	0.016511759042954172	-0.0920132320883817	0.007808966358458559	0.016375567929249147
250	0.010931506510973476	-0.0051847259527489755	-0.008230232459894385	0.011356259125741036	0.009270301513382899	0.018904642853595884
251	0.055234810212732195	0.0464696305757953	-0.0678818044838355	0.013061903307447643	0.010979126531295305	-0.037327662092112
252	0.04106476608213066	0.006795671317046514	0.03401394445614287	0.006682201859345478	-0.06589397760795015	-0.0005677518968180978
253	0.032906277083165805	0.013982729152858314	0.0026890915117702974	0.005125229776136104	-0.04866719250106195	0.00023454472349587982
254	-0.03672260836584498	-0.002602764251362737	0.003351650226072128	0.011290412986242981	0.012600913920846392	-0.022560298359472136
255	0.011955106028842194	0.02885168825589593	-0.024956518735075546	0.012740949538641995	0.01176303484305138	-0.0029573896215333646
256	0.05684179883306723	0.023107095519548204	0.022716786428372913	0.010793419260155814	0.009579118087016832	0.011006486852431371
257	0.012048614558082664	-0.0017087503019857077	0.0031210493780853728	0.01192492000655971	0.011496495031614477	-0.008232772437490442
258	-0.034635380951337	-0.03393944927032046	0.022258785237984	0.013680657149832168	0.012788065775240878	-0.01918553384224894
259	0.04556282404917395	0.01838768201949052	-0.011417763166103292	0.010274495140025645	0.009376965875499292	0.014108807643103629
260	-0.0019134490635041115	0.03873157776861113	0.001996385258289252	0.010697999136754127	0.010535224527440348	-0.0054595554656624865
261	-0.04190617375605551	0.04232833715970077	0.002782605516584775	0.011834466068365274	0.011010787053837888	-0.009822160397542194
262	0.025910689719626036	-0.04289509980898613	-0.06252731649169045	0.012156312664124836	0.012981817069845247	0.0021979885980814525
263	0.012282099522208984	-0.03469853940051578	0.003813148052596186	0.012272602156046248	0.012023159355993483	-0.035037961123312755
264	-0.000872145574542841	0.005368803119948112	0.0033219741346846546	0.00994950409379197	0.00916608381724058	0.0481997462443616
265	0.03592813543280119	-0.01544882576421024	0.031798149145820645	0.007807481846098651	0.008108691602333094	0.04814932100090286
266	-0.020263055518637413	-0.039750506890870466	0.0044362984091747505	0.013357208105443441	0.012872717704164743	-0.028930154100092795
267	0.08234255131736072	-0.035817802666798584	0.003887520794572231	0.010340060443333849	0.010790563088960512	0.01742017332346046
268	-0.0018794265744692328	-0.020286126360791145	0.04705726098853146	0.010951329228119464	0.011801574569854704	-0.00880504021911026
269	0.05277756993355005	0.012422702148077539	0.003508432699376178	0.009011238326327439	0.007517957913899494	0.014562750695376507
270	-0.07615061158251271	-0.013532676980614767	0.010485245891930733	0.008394439135297822	0.007847463735099936	0.015845780505857693
271	0.02952744345215946	0.0010508919845084595	0.001939825029176329	0.003948603746894904	0.0035406275644749214	0.04909010587757684
272	0.012534098884360453	-0.03521354107390867	0.024195812063555172	0.008459553748517952	-0.10598880189887809	0.017156335650073233
273	-0.08654562711423372	0.0065560336595868116	0.003822871475271951	0.01104599793542674	0.011601947114263808	-0.015333812291312915
274	-0.06922633318909122	-0.014756215760932327	-0.020797792730715626	0.010762359100268905	0.011645666395405048	-0.03325557632622181
275	-0.03153496259691692	0.040970461862337715	0.05342076288937254	-0.09258167900393062	0.007779907131064079	0.007690398071205986
276	-0.04074074356031963	-0.00804379337148877	-0.025445570486066032	0.010678705687951701	0.010531443717340555	0.032673261446455444
277	0.03333363053146218	0.019640747600468047	0.008178743439482557	0.005793931059033043	-0.07015477698303418	0.0005975745533837235
278	0.03458138776195415	0.029518355410954322	0.018631197767337543	0.010977614629406367	0.00965899825066756	-0.01579565499129034
279	-0.02507271056976584	0.10135154232058062	-0.004717522929068865	0.010294323425237902	0.008976286219488112	-0.007409790122494579
280	0.05037592407733774	0.026777308568939538	-0.017309524412681	0.00907228420786119	0.007978515677273295	0.05141959047623604
281	-0.04408960953773658	-0.02296783992852531	0.011328682328065635	0.012513906456102742	0.01141249008290377	0.013651443974828219
282	0.015134978971493412	0.017983275683866276	-0.012813761096232692	-0.05821161890907562	0.003507856120225611	0.02976785494891467
283	-0.0037785978886612634	-0.029777630667215782	-0.009547938534731472	0.01112364880090515	0.011932000437798435	0.01898703060177667
284	0.012181001582463793	-0.05081585826036668	-0.053075189092009284	0.011571936462607438	0.012220418063766184	-0.01207186190893761
285	0.06171787428502169	-0.00018647576718004095	0.0415692571891802	0.009487256360531693	0.008683591318383062	0.0014240031777911252
286	-0.03411081038705806	0.10157781024655757	0.02003029693958807	0.009692739461876125	0.007586819792617314	0.026891182856775574
287	0.026591322554752255	-0.00603944701729181	0.0029695282566123615	0.012093293303987286	0.010765986488466838	0.0026922793663281086
288	0.031814803417220726	0.03303796141835325	0.001843019416550301	0.009758843904922314	0.00729192569181334	0.0005931522326039751
289	0.05836343349500172	0.014111250218601051	-0.024958530212130414	0.011039920517601625	0.009967672496073774	0.016339254095908785
290	0.041096383062283026	0.014511495292237582	0.0023100329707251635	-0.09494514125337611	-0.09388025008665486	0.0022079309901835084
291	-0.017301330457822155	-0.007271742982361048	0.0024423541334590913	-0.11436295171987614	-0.11805123729008007	0.004297618121542132
292	0.042647356979977645	0.05221242316894294	0.007189780993655779	-0.09612624054521403	-0.08275771060797642	0.00192259487126117
293	-0.041741106956509164	0.0137575921060182	0.0025316905233692144	-0.1041461774216457	-0.11226791655782475	0.003745723703881637
294	-0.0009412101744686191	-0.03533942311619545	0.002618904757556076	-0.08913503914879564	-0.09287199343088799	0.00397028142282672
295	0.033819655339826275	0.02584924675479521	0.009987165571275228	0.00998356391123354	0.008454684258266187	0.002456179869144733
296	-0.0015417033160726183	0.024922353468775124	0.013832072449523742	0.01097406424368294	0.009586134696694256	0.0018407894289675106
297	0.021230931110757113	0.023869450168464607	0.0022789625757634823	-0.09941043141609315	-0.09020780497646673	0.0019437512028202132
298	-0.03717328888124383	0.037189916593224	0.00032369879842412144	0.010660697529933406	0.008408573365145123	0.003694637255604844
299	0.07175228274609598	0.056359153715819434	-0.04475708035795274	0.01018400484405158	0.0081092170204322	0.00425057721240459
300	0.042228916656830595	-0.012765104856408367	0.021210178572368205	0.009489059834342346	0.00844795453536037	0.04852658249435005
301	0.04907248078422951	-0.004015831691082364	0.038402941095861905	0.00895840006566127	0.00770358226624549	0.0025468872485297257
302	-0.03309408516844126	-0.021815833308163272	-0.026596267629685286	0.01251526271040907	0.012181218105600522	0.0024063900886626527
303	-0.041651985730465635	0.04376712403420489	-0.0012758574057177374	0.011761852830171532	0.010773618031435256	0.003761839149174572
304	0.011440345654379411	-0.006086755455162486	-0.029793229408885867	0.011071941885064626	0.01023170877075444	0.004019804993456479
305	-0.044712379109099205	0.004285928790224746	0.002631372596007374	0.012095955713972862	0.01011455727646862	0.0014688611580330505
306	0.04695337919121652	0.0049434416450627764	0.0027943481506856787	0.010500742090296212	0.01004009167893188	0.0025096467030846815
307	0.03329015480471607	0.01750637685941829	-0.0041208261133181675	0.01004651884336863	0.0094471160514343	0.0027478047204765738
308	-0.07143263675426989	0.004989205344747245	0.0031570579572109663	0.011097249633107868	0.010940436605543835	0.003333297340550684
309	-0.014466711826032904	-0.005859429454831003	0.0021824941225615977	-0.09518943507656671	-0.09976291116475634	0.002834952402999786
310	-0.0332086539729617	0.03475055906272824	0.0024398317434549586	-0.11837801928739085	-0.11790925110499709	0.00381174129355991
311	-0.0010948291150822305	0.043100838827026526	0.008792808964490511	-0.08958921923450075	-0.08323273185928944	0.002362325265193247
312	-0.025458189920567278	0.004946175024240942	0.001823431135259757	0.005584379604932936	-0.07019594391359735	0.0005337474507085727
313	0.012852093204193208	-0.00429868676909975	0.003820350614380042	0.008062339317927396	0.008309838949227566	0.004709222401456447
314	-0.050678676367745985	0.0615187107624053	0.02006739420695614	-0.10264872689465913	-0.080442207099104	0.0018764346444099576
315	-0.0007972492119355975	0.04145809446053108	0.001834372079207282	0.008509120156715228	0.007741189766494297	0.0015469056846282411
316	0.04826145894903274	-0.02069088225524379	-0.016033982646878563	0.007672691276182455	0.008703851537950183	0.005820052049360636
317	0.06305725109513466	0.0024414631803653807	-0.03248463522190221	0.010919669260447948	0.010882584751835392	0.0014820934546094014
318	-0.01977155463911444	-0.02329554070313827	-0.06297538676707236	0.012961887362015725	0.012842433367283924	0.005215010667658131
319	-0.0364759389977475	0.0005977707118294326	-0.007860791008579433	0.010481864929415753	0.009894318582686561	0.04314360889191996
320	0.0010993032005163239	0.000732672786609995	-0.007374946298835546	0.005579857438450929	-0.050684449859072694	0.03370480635778529
321	0.06504129670233011	-0.016290496346361778	0.0022442417416255428	0.012270315049259746	0.010949273848014461	0.006136703808783274
322	0.037773146784932383	0.034800827865197795	-0.019885254999686134	-0.09228037028796512	-0.08590561694440013	0.029802468020724032
323	-0.05173682304308467	-0.009655079160083747	-0.032786302579148295	0.014124379655885639	0.012578029982863708	-0.006871348139497144
324	-0.015861800337984462	0.010765136358077783	-0.017501904693565096	-0.06330334013216163	-0.06796640958848853	0.010415017624561367
325	-0.036809506802448134	0.009449467496881858	-0.047983288143411386	0.014650347829025384	0.01325526039553319	-0.012803882462549633
326	0.05167651709281545	-0.030446374580674996	-0.02145748981638127	-0.08909615205228202	-0.10327514791254545	0.07165608427721716
327	-0.0020320915934123377	0.007297706595980942	0.002916702174711261	0.011968665309212353	0.010150241407989638	0.004126375839799092
328	-0.011452979930311686	0.056388451403319814	0.003935273560445147	-0.09863297038372122	0.008761288013133455	-0.004590294333705182
329	0.05481523130332514	-0.035465827418739514	0.01701084467507198	0.011939082524483334	0.012277433218995772	-0.01451513107251151
330	0.042252337617363626	0.05877925999153354	-0.026334243651721215	0.010153167268132248	0.008233179766550625	0.018561193493601965
331	0.035431376632236694	0.015772339363760247	0.048138801416384866	0.011549366357997923	0.01001194343611666	-0.012304028678646235
332	0.011304781634395614	0.015551006656532938	-0.04487139286119128	0.012164020079913318	0.011316125685795776	-0.013129150628778884
333	0.026559672713064496	-0.029529227103980822	0.03811049928596928	0.012637180299316857	0.012153938523048146	-0.023388760401524624
334	-0.0043848384361861534	-0.05896601930774184	-0.07541442775506181	0.01294004046969838	0.013716833183859339	-0.030718963252478637
335	-0.026247053314319	0.08249850071152484	-0.0013538809502737885	0.010589946464813	0.009604820535003951	0.028890494877190757
336	0.01016492694061858	-0.01614967306041246	-0.01299764999738137	0.006982155840490309	-0.0864260098454421	0.029396413457193276
337	-0.09154875980122346	-0.08800769131958507	0.006288493202829718	0.012316028768856247	0.01413047542536026	-0.01622456992512429
338	-0.08161034836411805	-0.026509421062277713	0.051026670770049486	0.00931397232595673	0.010813919203274945	0.007763424045981093
339	-0.012058521333398797	0.028561458741870962	-0.038798887451136764	0.010315427899371598	0.009314704049682165	0.03722165256007289
340	0.022290496738525855	-0.026087619565880817	0.021254986933894077	0.007907905397536873	-0.10540167062717655	0.017795108945126974
341	-0.03195111049248343	-0.06020899564264741	0.024477087851368196	0.011868126999345864	0.010054332536618419	-0.009221946688809936
342	-0.0431820260588754	-0.025652357561920396	0.01616332654213915	0.011174036056533254	0.010314953569329705	-0.009617518704109493
343	-0.0013123541137688365	-0.005606779790006037	0.03852812758223731	0.011944712641429975	0.009797735757503206	0.0031048777114286966
344	0.06605502522723596	0.005842834213413519	-0.019536782690111432	0.012406030273298143	0.01077477864419125	-0.0045200952777127434
345	0.010538762673766315	0.05073329017858249	-0.012495458145357454	0.010949477227096414	0.010221327571762221	-0.0015632749891058846
346	-0.0391309586885067	-0.00493240850549082	0.02841083110639258	0.011381245549583073	0.009783296979399767	-0.008399597752370569
347	0.00982702540389662	0.02756490012566557	0.010888858818017695	-0.0950274116732542	0.008452064323938538	0.04378025919048198
348	0.06045993472830369	0.024743181339002097	-0.023395813629016052	0.011011742950895412	0.010452599692910161	0.026316289137560546
349	-0.020950346567301104	0.06101549088590277	0.0161954797081134	-0.09300572812501846	0.00813404799251534	0.0028882169143249255
350	0.012077581136268584	-0.001027846803529433	0.03951422662182375	0.011885565212479495	0.011415485082829593	-0.0008513498454997602
351	-0.05279871686525022	-0.06651735827368788	-0.09263170002557725	0.009701671772088303	-0.12060546357788891	0.0032909454665893435
352	-0.05192422882489859	-0.033913075227056555	0.060785320279099365	0.007818029998841961	0.010173535182914332	0.012975848143994332
353	-0.029486062746844895	-0.023461550615459705	-0.0018321187107230982	0.013539230015508136	0.00937902262534455	0.012589233340753271
354	0.08078119808930485	-0.030625731850546026	-0.00509380473100325	0.012012297140371182	0.011872315334122963	0.02441034827590645
355	-0.048116376157123254	0.029123392864834615	0.0014176296609632727	0.012977396538681822	0.012118004322456266	-0.013178939794942031
356	0.011654974063105545	0.023084037317294852	-0.028368470051536507	0.012647705047915465	0.011284222096797431	-0.011758134412895537
357	0.044057338248113635	0.02192348851229996	-0.02097659057172538	0.010369096225230658	0.00926610567291227	0.00017650365753820027
358	0.061238763574216364	0.039462369296070963	-0.006066636170407689	0.009346608273104526	0.007703847562887504	0.043019285071595165
359	-0.04590797281928952	0.00918386892179397	0.029277376506148575	0.012626231214564137	0.010664793060019152	-0.024335831584093314
360	0.06942250859963713	-0.006873957343488928	0.028933744758413663	0.007692112840438061	-0.09145769031703395	-0.013616532993949727
361	-0.04868540612021032	0.039294658758618456	0.0012589706662074684	0.013306248872928904	0.01141686759304168	-0.03416536713441292
362	-0.0022993525857402594	-0.009834920850825567	0.05696802367734083	0.012793537437123954	0.011715650484999883	0.004671373840755979
363	-0.021308077783977104	0.04581189603418805	-0.019844446399867755	-0.09194404658729563	0.009373018927368283	0.031604804440147564
364	-0.016380070318467138	0.024924672245092244	0.002888777940143206	0.011613886723216046	0.010806007868889812	0.0016106744759028311
365	-0.056276702345516655	-0.009506766951297787	0.050880952937485194	-0.1065170733284532	-0.1141536290802473	0.011087479697587008
366	-0.007117908717515931	0.001176074182181807	0.0026373403439371246	0.005473934978677465	-0.04864978052638784	0.0032135541480327345
367	0.01323365113309352	-0.0006911522105089487	0.003730924113508839	0.012205564392014052	0.01203205340083167	0.0032914290104127143
368	0.011149522598401438	0.024516188208938312	0.00316210580949282	0.010347044948155575	0.009398066848250959	0.003266826219540594
369	-0.03390399949165388	0.06799595381056005	0.0029175439872810233	0.0126418010081005	0.011654578541227882	0.001766703294993801
370	0.07676624901075782	0.02342772039243934	0.002610779362256069	0.0112397131229486	0.01038562752445391	0.0014760387960612382
371	0.030923075015336976	0.011061933404913325	0.0028772325311920205	0.008728359633018243	0.007676906217590293	0.002388126253022244
372	-0.03787519920777329	-0.014241663041374135	0.003550658970913111	0.013145673710384675	0.013118861625308224	0.003346781247433043
373	-0.016273360130563783	-0.000139680870856494	0.002861113373458524	-0.1062971321112551	-0.12175780060505662	0.003996703245540396
374	0.010150597424816808	-0.012160015912017241	0.0027578794601755582	0.006067366985225797	-0.058065670210573614	0.003995232455381877
375	0.03437262141691344	0.01358823065118451	0.002658337027759035	0.010301756334145718	0.009524461686511889	0.0017243685054850928
376	0.01135242868706707	0.004096238729874695	0.0028378803122171437	0.012060601338313937	0.011119267252123387	0.0011025821654269744
377	0.03365282003116762	0.011198422401953761	0.002847372282552041	-0.09702457443762454	-0.09902835301507965	0.0030001855879807763
378	-0.03102920014254454	0.00019912100141334532	0.0029412660255136217	0.011915973963778593	0.011356933797709433	0.00260816263523826
379	0.027657767077943044	-0.039772699982494546	0.0026207732316046095	-0.10175891086312391	-0.12061973279723086	0.0043655875767452555
380	-0.006790333407919883	0.011811307741213778	0.0018760631508911048	-0.06325100312869993	0.003527818114820366	0.002110883647448325
381	-0.06403541444562641	-0.037810783136035954	0.0030097631343036133	0.01175817535402693	0.011909597594371577	0.003492154068651186
382	-0.05839095833033764	0.03443323218098023	0.003338929638365872	0.012425022966272722	0.010592143756269224	0.0022009459290180584
383	0.025660891234535577	0.06241938373857382	0.0012436593177608335	0.0047922040959787185	0.005100496957217909	0.0008564593730406405
384	-0.019211994519138128	-0.04250876189287791	0.003534715965263426	0.012050474044743967	0.013174634535472966	0.004459375785511892
385	0.059323248224529994	-0.0047485244651921665	0.002877183190199238	0.009693029025137244	0.009862208603542989	0.0020895804749444724
386	-0.05889503215796326	-0.005053314976729753	0.0038037929440541515	0.01270054971013977	0.013416920003539527	0.005731098034138753
387	-0.020571578928357644	-0.021805877113995984	0.002238020999642554	-0.11574492486175461	-0.11745649326206085	0.003675564550277345
388	0.05205613643520114	-0.006159105615962658	-0.013732411783651689	0.008605846184430012	-0.08374699245885785	0.0024447048696130238
389	0.07420033583812954	-0.014536940586774644	0.0208918623872063	0.010938255366427469	0.010612550346607151	0.014219381016490654
390	0.011553940202677315	0.02535254762699614	-0.01541536894154378	0.01151246954097959	0.010362789253981443	0.005516556050176014
391	-0.032403712963277674	-0.007335677093809691	-0.0036885260401521994	0.012383150219469802	0.011301490959136462	-0.020299189345141213
392	0.04985207035561777	-0.028645576822719346	-0.04000529690855335	-0.11641528824344485	0.011517012642135711	-0.031031824602431663
393	0.030938726260114402	-0.010363438645421236	0.019901242582161072	0.009067647818044719	0.0089586257686632	0.05738846877372208
394	-0.03191927296135471	0.004913851957907209	-0.013955336948639175	0.012368858863603501	0.011802470235643346	0.003406855659291303
395	0.04740795459309253	0.003976465262651146	0.010590569110621053	0.011056963976011188	0.010546187639793668	0.03150417536661993
396	0.03419426065422873	0.05212953650321906	-0.008865202695918579	0.010784583147164715	0.009325106189625374	0.012972500254791552
397	0.011225932881639688	0.004736256284297538	-0.03020077144555677	0.012476288513268818	0.011821094622432882	0.011865336169301428
398	0.013889124339982342	-0.056357807488928775	0.017995018481342988	0.012185236755163451	0.0128679341883028	-0.025444268651205266
399	-0.03828893339279924	-0.00941349337792934	0.06024948177457818	0.011782675438567801	0.010151998523141552	0.008412392991448995
400	-0.019123874569112055	-0.0348035816528369	-0.038206674704898136	-0.10835089229062825	-0.11829596782930005	-0.047566968495832244
401	-0.0019491329381960826	-0.01801094619471713	-0.008027930375652586	0.012731662270083911	0.01114489412933582	-0.0023075999289547565
402	0.02278151578484491	-0.017618141835400548	0.01203440888650772	0.010260546179466222	0.009731987717923912	0.031104321925006322
403	0.010599478630086612	-0.022385739259667244	0.011379094232152526	0.01164675045625592	0.011469615248821124	-0.0011827525708542111
404	0.021874440578661215	0.007780228724690176	0.05719723622110311	-0.04640991865309052	0.00394316835814728	-0.0026263138222376243
405	0.03606181085095944	-0.033081103617139784	0.05571136029917325	0.011455482623600789	0.009969314154735218	-0.009874788910589415
406	0.021536531546052017	-0.0033163654575924907	0.05023931777535895	0.010788037917421634	0.00982751493308983	-0.004237926363239327
407	-0.02505275093751462	0.02139050565405824	0.020232172738495483	0.008738531273897726	-0.08940720537976707	-0.01611381438942246
408	0.024882523339076996	0.01484642170624481	-0.0022606203283729058	0.012004198889364246	0.01028467611951932	0.0022257768806566236
409	-0.03400726516799669	0.015396645011533662	0.035402734553231716	0.010106666949647895	0.008959327714691807	0.012964325581274834
410	-0.06584599622863309	-0.0051826400711408455	0.05341496926585384	0.009554478845565335	0.010160161053158064	0.03755062820363056
411	-0.022350713451582266	-0.015691165000845882	0.024371642470725464	0.00786956854602706	-0.09986317271632406	-0.0016919256323166024
412	-0.04894398839563674	-0.04227917881385772	0.007984004672409775	0.010271076113808567	0.011861349552079656	-0.011479167194186372
413	0.01253169615793392	-0.04328963578572048	0.010829242713240138	0.01254945329845278	0.011352614099434602	0.034224832640860584
414	-0.01801813654796103	-0.0024109413371193092	-0.024323270848440423	0.012391206799388824	0.011626367759860411	0.005895364276614175
415	0.01168442533935961	0.01873436762288127	-0.028883317784102504	0.012615321746319783	0.010370564613575344	0.01831323243830175
416	0.06604413764314718	-0.015525316519186589	0.010111229602839748	0.012474705872893848	0.0109719259273743	0.006268609888112562
417	0.011442820792059145	0.002366567885441153	0.03695672777697446	0.01303240544835069	0.011575483942978864	0.013053408433723558
418	-0.0021972142524564696	-0.01678656937904421	0.026995452461750134	0.012552244949771016	0.011498163727728527	0.02600813871150224
419	0.048822423547838854	-0.005426282813350306	-0.009893961423459035	0.013049878682658337	0.012413993766961002	0.008744664031676501
420	-0.014355673121651785	-0.006050891040161147	0.024227147116007187	0.011649630144426687	0.009817459712975544	0.023793202583142367
421	0.05532670489479486	-0.0166233064704592	0.018761351548596223	0.011689028262289606	0.009224714375125833	0.03360251243034854
422	0.021581913196396692	-0.014295490202088713	0.0182464706686547	-0.10226368716648702	0.008258374021716315	-0.004214958704076714
423	-0.01410386332049862	-0.013890959536979912	-0.0833765398975896	0.007937685725951037	0.00920497287358733	0.08963377738655524
424	-0.020926476177917996	-0.015854669181667766	-0.06099514580542075	0.012275276044583984	0.012189241725079009	-0.049801587800352376
425	-0.03419699136718804	-0.03023033559332372	-0.05492943748115757	0.0120851585507028	0.011825893891898288	-0.021786728941229207
426	-0.030348070482177476	-0.007057845585683947	-0.004408288993751423	-0.0610996123240996	0.0037108457063863677	0.032240448329021384
427	0.07681244470853477	0.05458022645880436	-0.024725357183026767	0.009373447653763021	0.008327827396401154	0.010738026553515724
428	-0.03898903699886989	-0.010480196935274036	-0.023105827660404414	0.010719505670281923	0.011039094211622153	0.004733845721410145
429	0.06553387449826349	0.004119956694171264	-0.01717506414091734	0.01138371618375813	0.011004694146254974	-0.018069183803511347
430	-0.02998250831392989	-0.01633875692354904	0.005338112952601703	-0.1081478065547437	0.010413402653767726	-0.012463505045702306
431	-0.05017101155894023	-0.02535924536467572	-0.014050612844926813	0.0067991666667316965	0.005374593619596147	0.047920285696904916
432	0.04196027046057153	-0.023265967249846878	-0.04337905414949127	0.01373914337293599	0.012188463349292314	-0.025699734342327415
433	0.06875963829010993	0.004935728627183887	0.004165331762109753	0.01098554874434229	0.00977355611680222	-0.003300780006756521
434	0.009531314079389909	-0.00037904015846884956	0.002667803391746954	0.00830591323600858	0.007228855971587154	0.002947291377903965
435	0.035314455013963575	0.01925740770750289	-0.010261916066856419	0.011335720792133167	0.010513325607763467	-0.007652703349276845
436	0.012499033430442761	-0.009262935424687794	0.010744900715366698	0.012898733183829577	0.01176232864619521	-0.02916676568157843
437	0.06818938509510152	0.04339748115480285	-0.003312133286004943	0.010541788820857888	0.009344113717977337	-0.0007030975722386898
438	-0.03659931037998216	-0.026667780319164017	-0.030683235769224052	0.012005920655631545	0.011254748886535767	-0.03460316169266609
439	-0.004498161482701185	0.03635266266648136	0.01517633727170714	0.012766570750050029	-0.13485459108223632	-0.02829663819419992
440	-0.02696609510247863	0.030384440609377106	-0.036502456331591555	0.011790784989009727	0.00915399043933054	-0.004696598444726953
441	0.08580474434055493	-0.03892748696783402	0.004079906476036741	0.012753820785675562	0.012212097354617715	-0.0221799736071329
442	-0.06709223832609694	0.016945461091761323	-0.03055511974027594	0.013978728566389704	0.011819423156287402	-0.022673750287005988
443	0.023624522296221827	0.024406648206307356	-0.02021293962871127	0.011391294523784483	0.010109534920653283	-0.00422507030040481
444	0.02679910649324705	-0.020692932450880275	-0.002152035456248238	0.013056541423764396	0.01279478066890058	-0.010120767186264219
445	0.05865539609842309	-0.04550181849023255	0.013212359291842534	0.010440220459195711	0.011484882904853694	0.02793072653657762
446	-0.036783640513729794	0.008964614377876169	0.0014786625397502121	0.010839681284288616	0.010435985825935565	0.004154335995450567
447	-0.044273138384192987	-0.014798661890971947	0.018181693231038087	0.011056149401445042	0.011857182473109733	0.016536893069823175
448	0.015809734157873512	0.0036562188040503	0.015406144949890524	0.0088674993352003	0.008948619793382915	-0.05237699381865326
449	0.05979476047232154	-0.01958193663096527	0.04076535591784937	0.009660783413485984	0.01006681197207348	0.020374949159990094
450	-0.0018188509374961947	0.014489093683116964	0.002986710814968229	0.012270824943224264	0.009786100196459098	0.015049758499355649
451	0.039848322445822947	0.014000424980518213	0.0023883767091415938	-0.08191686818013583	-0.05822998321525197	0.0011475091756955758
452	0.04034586865341713	0.004838402701170476	0.0019458384867019473	-0.08457798586527511	-0.05799215503939711	-0.00037290007342417045
453	0.02270724433215504	0.017988699905180306	0.03352851392474645	0.011130039931109332	0.009296962045605272	0.0195866354797139
454	0.04057496070996253	-0.01825819970594634	0.0026150786623993995	-0.08263815786311812	-0.059966788054420885	0.0016369864981984957
455	0.06900944468743245	-0.03281517298140119	0.0046324879537317735	0.011035348200563606	0.009916968316185546	0.004617083214679298
456	0.03869300618920199	-0.028284820419876885	0.0035003330550254204	0.012895336766642453	0.010057525537538343	0.01458978745095819
457	-0.0022040439887406403	-0.062036122117164624	0.004104171407604678	0.011914942418837894	0.011703675809473334	0.003999168833974445
458	0.008744249289366771	0.004590387943010654	0.002524268992195557	-0.08281278621812842	-0.0604511870235983	0.0013927488245935205
459	0.027957703050856597	-0.031199820481920226	0.003932324615854379	0.012633137991555592	0.01011770100670903	0.003019941942805982
460	0.07322641632696056	-0.021098532094782078	0.002549427871201544	0.011169680447214747	0.008934865463892303	0.001216442369996739
461	0.049611090504708286	0.03014942040682691	0.002071588454464728	-0.08260600467368027	-0.057348979782135	-0.000355158281655398
462	-0.024367943660385305	0.001851228993526302	0.0019439500472520099	-0.08365218896635064	-0.05563426074550334	-8.734289454662198e-05
463	0.058110174340474656	-0.033238203565732524	0.0040259880537416685	-0.08118876608557112	-0.07071418387081631	0.002124360008582433
464	-0.05258396664111307	-0.02595579875449972	0.003568304001178609	0.012862227077099216	0.010229168195850385	0.003107389585795445
465	0.030275166622272434	-0.018088831864615167	0.003029171487854713	-0.08018710516332664	-0.059194012612942215	0.001082861127572387
466	-0.07866079353023457	-0.021544594969015	0.0047517921374921005	0.01176946232304264	0.008589133654611142	0.04079874418390525
467	0.022826824435636658	0.0075553582031084926	0.003016523128381165	0.01065324007444434	0.00889107514102333	0.0012523518600312516
468	0.01171145988253127	0.009196421571769017	0.003507813132796611	0.012586120285535799	0.009031406995539303	0.03003082756284392
469	-0.10224998582873315	-0.029109739032904834	0.004282697663652304	0.013608951429212457	0.011177497073729649	0.0443640549809034
470	0.04450544841513171	-0.007043334595813409	0.0024091201883294873	-0.08545764838740706	-0.0724096611320433	0.004209765555226347
471	-0.014088808538765409	0.006487322849245682	0.01745818158147437	0.010201742420715565	0.01037536526045484	0.009063371112480272
472	-0.08064836775401267	-0.00863082155937344	0.0033314386926885245	0.011461248097452798	0.010138413355607775	0.002780541875032281
473	0.052616505772337514	0.04748145331177711	0.0022369592930638295	-0.0903219228512369	-0.06805098874783584	0.0039427215185471026
474	0.049632923561828475	-0.02774115999845294	0.0024789540513300064	0.011815147166859314	0.009416743310718881	0.013959297300491485
475	0.02508413317149327	0.005295590829587536	0.0030244843129939693	0.01148427066685344	0.009496293705322446	0.0028287114378213367
476	0.04269966427331526	0.0081659492186345	0.00211478662326014	0.010513766523169106	0.008543879195302518	0.0007414502030906178
477	0.04681615108447791	0.010237621418809318	0.0019678968504123207	-0.07223846020390304	-0.06372271421250447	0.0017381879442867202
478	-0.02833195585952006	-0.016820883980871237	0.0035895821756697487	0.011232210958905269	0.008956772011037692	0.004195853360243066
479	0.025127762239753867	0.0050835128799756315	0.0030509877311635006	0.006392030520941784	-0.05098117355726387	0.003256068641397374
480	-0.002627277701027465	-0.03441667035396975	0.0034607146887261253	0.011965821452005945	0.008961920565957095	0.00446401828655207
481	-0.0024897641301510707	-0.029400018046765137	0.0033011832429842296	0.010952237763199564	0.008671881937978196	0.013174909768135868
482	0.01921580683369972	-0.004000088066084182	0.0021581605430540172	-0.09139789023584352	0.0066944339248998785	0.0015045416927296372
483	-0.0010351405238346102	0.04480156090622309	0.01442119048934061	0.011069035627341954	0.009377394263442026	-0.023646583873488225
484	0.05269986792178654	0.01261233925660703	-0.027689551083278773	0.01260965309659904	0.010471114470377626	-0.020296174108090734
485	0.0360511179940726	0.009508055986117429	-0.0004892428309763761	0.01123902230255778	0.010564368259036849	0.00692270051731392
486	0.06639438374927108	0.040462315317009015	-0.0032921125136759553	0.01040393359792928	0.008666065817650604	-0.004400551462840484
487	-0.02143209011369974	-0.08511214002757389	-0.032230799057128806	0.013752784680903067	0.014477681999670318	-0.03648605118160549
488	-0.02026786488404039	0.07388035491218856	0.009177594987799586	-0.09027429073712352	-0.07497666197615682	-0.00871637387968782
489	-0.08561186387361353	0.029681108041740508	-0.0006704326312123317	0.011909392462102894	0.012001031682196572	-0.018936253601540505
490	0.0682412492310068	0.00037842972549738624	0.009263114584036801	0.010940510843225096	0.010863971071171675	0.008964519481205519
491	-0.05362685088192957	-0.07555864205790828	-0.01316599102085565	0.011831396778625875	0.012080773649861834	-0.048733992184697955
492	-0.01579784173773538	0.04139136199754885	0.022287021382425776	0.012380680015778082	0.010430206944438632	-0.002802721155884715
493	-0.01647460895964861	0.02582572146165944	0.01582485257384451	0.012100487166702903	0.00988476343077907	-0.03254562770815614
494	-0.0019266108968805302	-0.02437594466761254	0.04028252557552387	0.011448567553031776	0.010873999570060841	-0.03086998175141542
495	-0.01769879548497253	-0.016183179999902438	-0.04341572891462874	0.01184042641871197	0.01015134605455659	-0.032682462705337485
496	-0.01729296928124946	-0.00701125626105459	0.026219738247279866	0.01272463675495111	0.010752448095239583	-0.0330167681303391
497	-0.05015414592941213	-0.0553365155841611	-0.02465230514956169	-0.13371840632297935	0.013569250775157745	-0.04950815850326829
498	0.050398716635107574	-0.01073852374195069	0.007087757770645733	0.01218891745993306	0.010050861626443641	0.03711033221717528
499	-0.0014246490530129463	0.011163556088325071	0.03491657700525882	0.011177126074948392	0.009045229823254591	-0.020380859113358147
500	-0.07948555306779306	-0.029300817145715016	-6.850271551155977e-05	0.012720786064955768	0.012044933703313622	-0.01428682829145713
501	0.02832774263634697	-0.047316753765169216	0.0028287959760313645	0.0047115830790223	0.0059875318251130455	-0.02795883604502629
502	0.01175767590604195	0.002971888040663227	-0.024675953085907813	0.007408361347433784	0.008340323739386046	0.07566070379079598
503	0.07334011367527767	0.01563456516061186	-0.004706149689383879	0.011044378009983185	0.009446369441309716	-0.018439615361991915
504	0.07142940911492303	0.021919791303490765	-0.07226811611942778	0.012818502695033575	0.01164079254489626	-0.01500732917826192
505	-0.02971006115569782	0.04894059478641018	0.010712961578590979	0.012216405219238963	0.00999214492088548	-0.019821006966904402
506	0.05979673286948249	0.025581230357617328	-0.055612531034814	0.010349243980459884	-0.08649234495760395	-0.004530301643487853
507	0.01157829433818319	-0.0065808181182336525	0.005713239107452788	0.012299895931433047	0.011517405186905763	-0.00300687847219619
508	-0.10314543549351668	-0.004773736725771134	-0.044426478326722085	0.012024415652672904	0.010531770441177547	-0.05447887286790464
509	-0.0028375223380345356	-0.028512090013676755	-0.0025627836562419626	0.014018292336046446	0.012579009774293541	-0.04279496059351164
510	0.05744616274778919	0.01997646183396267	0.0012532656825287763	0.007615335103443895	-0.07749945061796841	-0.023466977933666606
511	0.009813295266707892	-0.004851853640353379	0.08183475551768812	0.010455013805292271	0.00935293800120111	0.03759678925115236
512	-0.01823475686389869	0.006622662562001397	0.005947578125296746	0.010949834487625053	0.012296606722704204	-0.03194113774892843
513	0.02039283377207437	-0.013093247716152043	-0.026631928055142005	0.009530890151443332	0.00833222029222398	0.023267456273322457
514	-0.072493628542505	-0.016809380991614973	-0.005702233139315878	0.008542743660481182	0.010425109575807721	0.0020592360622584465
515	0.027440210804891438	-0.009820845244519436	0.0013390894600093196	0.008638867430720355	-0.10347385397997569	-0.023920146893422898
516	-0.09002577491756465	-0.005706003738267965	-0.009569662648421028	0.009063619489326663	0.008821775497000675	0.0023099363872756164
517	-0.028977506478596194	-0.0217530080205122	0.051469913367063795	0.010780796901728893	0.010898820948895788	-0.005191377630314543
518	0.08565247706638048	-0.022409234747970297	0.02254666573480936	0.011070078391942729	0.010817966267821253	-0.002081012361190572
519	-0.03294142002184429	-0.02604146827401536	-0.027467798306782525	0.012615929788979664	0.011091402657788385	-0.029411517917724467
520	-0.050703536974497775	-0.03404400518512661	-0.00863589019651649	0.013376315816490967	0.011844634030121265	-0.03746322550686754
521	0.013985755575544186	0.017845541854317352	0.028660856005289368	-0.06364506811912311	0.0028007854282235843	-0.00721332521948721
522	0.08173704664962199	-0.005064090106406897	0.02170881665553689	0.010620622872889073	0.009583989403144528	-0.017708524538165425
523	0.08426358903153497	-0.006357867129828874	-0.0009561222150813699	-0.09075175328826453	-0.09764155993914105	-0.014797432736538984
524	-0.049042682049394305	-0.04909134088925391	-0.04165145739647413	-0.0823304248042561	-0.09792838557241139	0.08240474095003383
525	-0.0021969235748747046	-0.02464663821900263	0.02671014311911477	0.012087668607217189	0.011462139773253801	-0.010457410143866648
526	-0.03405365518334923	0.011642696951074989	-0.0061477261379257854	0.012966300052521446	0.010563747096975983	-0.03767980058226187
527	0.011194140594579394	-0.05096048742037828	0.05315852152846579	0.012118229043684684	0.010883595296391152	-0.005991607804141331
528	-0.042239339188114046	-0.014018320153555025	0.0022882799502871847	0.012480575835286714	0.01115922210010139	0.009580037192896405
529	0.05700520239681491	0.018943339124199175	-0.029725635532590396	0.01323396945951017	0.010916660501559726	-0.03210329766117321
530	0.038651613295249694	-0.0038990602573971194	0.05476445922265911	0.008840731887639282	0.008082158956775099	0.03222143559319455
531	-0.0204728166803663	0.008992688881480748	-0.021111825529654342	0.014048196569907166	0.012435328962440264	-0.03682417232387527
532	0.05473020892886168	0.0011676982587938804	-0.025020045435655166	0.011774660471034466	0.009968499348930553	-0.030828162392435004
533	-0.042231714160072466	-0.05121363217821764	-0.06656560284360998	0.008335281552735576	0.011838997426681326	-0.07553602539448653
534	-0.034499381041584634	0.007494134363575518	-0.07949474774710441	0.011824635897102984	0.012918364601820704	-0.01785446584593628
535	-0.13727683642688585	-0.024074663345344284	0.03639050995921781	0.01180087683619047	0.012108857441556445	-0.07275178420643057
536	0.03387673861350353	0.011786270706526212	0.06468036338439241	0.010685275632805543	0.00994202527995891	0.0302747531397713
537	0.0432558776841423	-0.015097942578701196	0.017493544580981193	0.006503708001047095	0.005891004063045909	0.014833750692073263
538	0.010950347000038954	0.0036532049059005652	0.0030441731779913155	0.012591195351418063	0.010729919134806183	0.004551508485082981
539	0.011875113705865388	-0.014812772408058082	-0.011708110936702718	0.010243300177894599	0.010214551433346486	-0.005964139904133263
540	0.04337801469623293	-0.02921727747839564	-0.02947683435392721	0.013214341066073984	0.012701862449326848	-0.02873584151807034
541	-0.05181490211422626	-0.06594534542788869	-0.008698995719932458	0.012132466284333754	0.010481936609112447	-0.000275441788754657
542	-0.028557792904825578	-0.019946669298109808	0.005228916759514931	0.010008696432991718	0.010461572429749443	-0.0049504498702923
543	-0.010424545067372391	0.021380670092509647	0.01244881880206103	0.008017800977669475	0.006749952655036043	0.06565354488694723
544	0.012236274129701465	-0.028641867462926025	0.0035403306482124784	-0.12485452060916201	0.009334538975167107	-0.03101808598170272
545	-0.03053116729100003	0.009511665752277633	0.002800333590942893	-0.10030387884850912	0.0065828508429348915	0.002339676237581722
546	0.011452792558535768	0.00625060210168814	0.007938032172260594	0.010940468290097868	0.01029841172013123	-0.0040793082313276465
547	-0.012614038698754285	0.027458724177626456	0.0027582391403293853	-0.0757703729744996	-0.06670680995679693	0.0011210481414270187
548	0.05678172300057338	0.003117012790954523	0.07231813882231816	0.01025260043997505	0.009102241101656456	-0.016649767737210885
549	-0.043444970312477266	-0.052809419321079694	0.04012744354319569	0.010831481800459189	0.010697385684449634	-0.021043151815784974
550	-0.052921882311514956	-0.04500765761779182	0.014745815654665278	0.011986994124634257	0.01020755628305074	-0.033115277450572224
551	0.040468345351898256	-0.0009563575911117521	0.0025172500211142436	0.009115587520027382	0.007473365604602847	0.0021058390385644866
552	0.02833655366756265	0.02299422732010383	0.019995609118965165	0.008977841248517561	0.007556309768111189	0.032816888439776974
553	0.011112828407990515	0.0013016234661967108	-0.032906958466953705	0.011200968538996825	0.009957575202496625	0.0017945520954871675
554	0.02486056020977416	-0.006092270224620065	-0.008707092691838066	-0.11451694087873199	0.00867655411742932	0.0025127631577246843
555	0.055941292369526094	-0.03174518554371627	-0.0017943536955042224	0.012174751823263035	0.010848380355284388	0.026044602796000373
556	-0.012697644898099636	-0.026498936391311737	0.0030766807768606366	-0.07544293515411903	-0.06896049191521302	0.0017322023849111745
557	0.06095636282444127	-0.012023028513230808	-0.000575941467869289	0.009523719476125564	0.008036012933513593	0.04188448695682254
558	0.028908210906789876	-0.004051823769050404	0.03889049665631666	0.009315232862443878	0.007686453126297818	0.02359798092428624
559	0.03046232350019291	0.026196039108426862	-0.010718977565093336	-0.10161879402524715	0.008861941597121947	0.004297958255235103
560	0.06759597507478907	0.004922758270064698	-0.0013502272305278055	0.0104341862177391	0.00952076303323294	0.004820669692105231
561	-0.11501924529460694	-0.06593500846023857	-0.033253897927011354	0.010059693820478553	0.011613311519334896	-0.019250474887805638
562	0.010864446999993777	-0.020913854271310404	0.0028120793469473973	0.01171939903321804	0.010489655427834622	-0.004000759412652569
563	-0.0029454630259431918	0.02228581720591272	-0.003024758282540373	0.011058484006648972	0.00981645596427073	-0.04892748305709617
564	0.008090103746729941	-0.025193926583452594	0.035009628645636746	-0.065164311911643	0.004236911572471867	0.00966994490230121
565	0.0674884776272459	0.004965934551808961	0.002728537418579684	0.009188444003883627	0.00867963668045026	0.00265728941435364
566	0.04902288630879023	0.028345907461508387	0.00305748692668544	0.009901975438671924	0.008656773233402474	-0.005760680825995002
567	-0.036643487697690734	0.07988682780281095	-0.021309718377337836	0.008886831219174905	-0.09778863073125033	-0.017138439095409512
568	-0.029271093378758696	-0.013711484163756497	0.025524637637859882	0.011902057867460956	0.010830125085062885	0.004622278965846315
569	0.02861455973876897	-0.04009485070996974	-0.06106948502556452	0.01350997250910524	0.013719567496767317	-0.019841164430493496
570	0.03734435105997008	0.014332177855021163	-0.013712977662165454	0.007054565873992528	-0.05790512812856405	0.008676945212567025
571	-0.045206439401809115	-0.030004128455548406	0.003977397678832049	0.011446143529966715	0.011316401436189723	0.004807832224916266
572	0.01032214414330357	0.02110560370656734	-0.023635080876249683	-0.10440311173323442	-0.1028957916299694	-0.015067961282507302
573	-0.06321895984386097	-0.03145404134761668	0.01729312832142089	0.012894436088635814	0.012920049918123231	-0.017300144772584666
574	-0.026749924619138412	-0.007731258597703736	0.013194956726387827	-0.08337598143792364	-0.06520429550118859	-0.004408847490435918
575	0.042954999033389146	-0.0042241798840328805	-0.0018235265067281649	0.010211270630495633	0.009210349974342289	0.05556652345701303
576	0.031827508095746984	0.012857295661349046	0.034638964784665084	-0.08277766586735956	-0.07874469867813551	-0.007983126913461034
577	0.04897952505935066	0.0052314454871015955	0.02463973017926869	0.011704297617592459	0.009919836185048318	-0.0024369126614378032
578	0.05937154448251077	0.006302172130477663	-0.011882185915768074	0.011716969325063603	0.009415904061135362	0.004047145406307041
579	0.09235770477407036	0.017699987668625527	-0.10162193742194908	0.014275969723585306	0.013602472406524012	-0.03195010398172504
580	-3.973914023452023e-05	0.007788840655537656	-0.02791063562318099	0.00816231716859446	-0.10385206102486456	-0.017265738224649937
581	-0.01590417996569771	0.009984311502095815	0.02790336728761151	0.012509757749718957	0.011324347804934836	-0.0157487022612834
582	-0.042523337882288854	0.08227087420739722	-0.009446347115747088	0.012175941996797387	0.0103818396235602	0.009111030509613378
583	-0.002417502860595619	0.024132280094046887	0.006176035742290144	0.01243728802955173	0.011359089101076305	-0.009480143304055225
584	0.035367251261199155	0.014716517331312238	0.004619968215912931	0.011517437059782068	0.01044021699874981	0.009152671950603899
585	-0.03180634597995161	-0.03478077477884202	-0.022276243978043758	0.011782945122830974	0.01179310700343156	-0.011242316631348006
586	0.009328370135674943	-0.004301350721296414	-0.03433127409316617	-0.08885123115334839	-0.09818729962115402	0.041935373737955875
587	0.07623158545709025	-0.00498183113174687	-0.0033025024755751462	0.011337466047588216	0.011146116281790809	-0.00732226616652238
588	-0.0021099871314232102	-0.02643800547726565	-0.02550520217055727	0.011466624001948186	0.01205843518610033	0.01954537290831626
589	-0.003006859094093101	-0.044249183779379246	-0.009107345387517167	0.01337699457506986	0.011704302134556525	0.019573542908036184
590	-0.002520088738784684	-0.026375853212462275	0.02214411761750408	0.012289479923527129	0.011056037174140115	-0.013323706082456026
591	-0.08099341750480585	0.03810934428967216	-0.0010598536744515273	0.013618805701520808	0.010980579429495547	-0.0021478632531115724
592	-0.07417022569959064	-0.03585599556682351	-0.07537207529437076	0.008171714002687432	0.010459629911013044	0.04430481940823091
593	0.06529203097446934	-0.024237978851098758	-0.0347709939589423	-0.056297305079176754	-0.10690525241906598	-0.03761782721562137
594	-0.04513150871521065	0.005761573149339995	0.012289935474131966	-0.07103485528391215	-0.05928214563061392	-0.009932658284498267
595	0.04523156513100828	0.011311393941987114	-0.005050699196790835	0.007523216761639249	0.007078162001193287	0.030515780192629374
596	0.020888185369616147	0.022927035449288116	0.040299111575816615	0.0069754981966982975	0.0061856808471317986	0.028497931411354704
597	-0.009666206220170708	0.04223702563637742	0.030069945828257394	0.007520553722485721	0.006170102640475294	0.002631249839817435
598	0.03271361439597739	-0.04684835789875956	-0.06990622620236173	0.009395279090072909	0.011931789471476176	-0.015330186702169284
599	-0.0024246328938545628	0.009279627628626427	-0.02123502530935999	0.012350048645045464	0.011358526057984089	0.002581306006647476
600	-0.0031923254138716784	-0.02166469307929883	0.0005319480316784179	0.011669138776571018	0.012264950259428304	-0.008207368073031669
601	-0.052274540438257466	-0.00878308895102481	-0.008144142466360802	0.01184861883268046	0.010877466560838827	0.004170847953217306
602	-0.04455844148913978	-0.0876786569111596	-0.023439103840113922	0.012234601845796755	0.014629516607275309	-0.0264893658311441
603	0.03987083926445641	0.025672886719045083	-0.01967327665998314	0.01150972235889097	0.009834477432894546	-0.02579527202774007
604	0.0006827366225802815	-0.014539993089120995	0.032750939944713404	0.007353184449169083	-0.06449711005394579	-0.000592163664675513
605	-0.013494779701069803	0.06037690657709728	-0.014117900539058308	0.010666612425153326	0.008502599636812923	0.024307891613529024
606	-0.014864737381025651	-0.030336094104707993	0.055950051850964425	0.011446529679539623	0.0099209382987545	-0.023966661860196293
607	0.03932620596283948	0.07538174569191693	-0.03543116722712781	0.009064227340451567	0.007500161015462412	0.016664190836872723
608	0.030993678943218427	0.004165411665443329	0.014627202081391767	0.009983064830528762	0.008332962257756926	0.0458372969384491
609	-0.015945138062917884	0.004407276345198609	-0.024296957042790644	0.011714574206094674	0.010759616249352413	0.005598509383069568
610	-0.03961413948929324	0.006296828474779985	0.01829673478717266	0.010191380859920501	0.010516010798983748	-0.016764234465255174
611	0.04684459252728436	-0.005742562735099331	0.0024743846229674403	0.01002891031687863	0.010072163578505282	-0.015877360812187487
612	-0.003022616068000884	-0.022067080895502418	-0.03427283699268007	0.01164903892674137	0.011811510377593919	-0.01231036250703424
613	0.03654337952243684	-0.022108815460635	0.00046803731577373987	0.009140322778668204	0.010288145700930406	0.006336375598028193
614	0.07419171422850054	-0.006367108150086801	-0.04039951125555979	0.008183709861857756	0.00945990803826046	0.056139248197195096
615	-0.01361348062192813	0.00622571348381685	-0.028825675042457213	0.009722077670357791	0.00765886088291096	0.03859777405776755
616	-0.024347250614503702	0.006104729232920058	-0.04924718122800766	0.007586244301712769	0.007384986999777078	0.040414036076297406
617	0.05389987576138829	0.059360396808971316	0.03871176734196313	0.009915806985654129	0.008739052761168124	-0.01285253562861045
618	0.0251632310792516	-0.030473578276449594	-0.016797264451999323	0.011274245773652969	0.011653106538628768	0.027950405900186975
619	-0.0028085007057461553	-0.000368378023084081	0.015401853642468885	0.012290198240664728	0.01144995870150072	0.0019629842700026137
620	-0.04233403849054321	0.01750717169210838	0.03158362928705104	0.01248954310721806	0.010514808115805538	0.020934790444273738
621	-0.04642328843571554	-0.014952053211148966	0.026765717931113545	0.011775554767050382	0.010773060954096763	-0.0016085234954597637
622	0.023783153266657253	-0.004256033406572715	-0.007394500418964843	0.011049145775486751	0.011367391304833786	0.017459071265112657
623	0.01292599513370378	-0.002171097110321785	-0.03333281322023485	0.014072809978433576	0.01283334554187273	-0.03624543179338439
624	0.02420786482349199	0.013854163927575273	0.0048403400258729325	0.012240600327409059	0.011285056767163276	0.00511478851801562
625	-0.002445900665085341	-0.04534646915357438	0.010066960896731718	0.012682562445615124	0.011351496280775353	0.0038079161701851036
626	0.009707465396875638	0.014449115671024507	-0.0021511545220996727	0.010250746184182636	0.00879210837845873	0.04323910073947665
627	-0.03818412337766533	0.016559449418042414	0.013121799992408862	0.007404321418619757	-0.06518813039374603	-0.014242074971277656
628	-0.012484266471925007	-0.004216489350093235	0.027748186811109406	-0.10760108211129167	0.01068495806621779	0.0018188803167582042
629	0.07230772138846893	-0.001797791185965838	-0.005650889543049818	0.011139090123764336	0.009932666408038068	-0.001803848421747413
630	0.010184537707576337	-0.03427314420980857	-0.0573765505090209	0.011823991410867834	0.009446036891588863	0.06662991784595866
631	0.06851804005894799	-0.004559016122601648	-0.017988400084435998	0.010584423803129775	0.010116383396113298	0.0750889072646671
632	-0.026986085967943226	-0.02985478101364002	0.006068590469816968	0.00829650670399906	0.008119477210708523	0.04103007005071635
633	-0.01667979029342837	0.0008287715558031994	-0.021016029831127034	0.012084909320418828	0.011946890113770573	0.007316024572450491
634	0.07129630318914386	0.022707253523282386	0.0008632492615600587	0.010418143714365226	0.010370759154310656	-0.012660531625697798
635	-0.04450957061687698	-0.031320378246583944	-0.02335795771700722	0.009706783803845558	0.0112625503075339	-0.024355461197235462
636	0.06967352666234627	0.025172389674087046	-0.000596010485821632	0.0102521128408328	0.008566730523842936	-0.019429645680650014
637	-0.034282576618913506	0.030543729941827802	-0.003707365481527579	0.008985112461261642	0.008905327125965598	-0.0216432550507206
638	0.05229009124377296	0.020954471657865813	0.014414328547282878	0.009163940181964697	0.008638969984569554	-0.021619888177563565
639	-0.04050894680050644	-0.006566492505391625	-0.023399082635799623	0.011433062055041465	0.010119157082387673	0.03522194292594933
640	0.062431617681865205	0.005061416813918354	0.012888967974631071	-0.08555360293028175	-0.08728307791981355	0.007167680196953601
641	-0.031547706732254974	-0.010383055928437811	-0.04412420794569298	0.011741812971430876	0.0115620263428413	-0.024691246741953724
642	0.025924601873005753	0.03908212363733639	-0.0776084071879147	0.010011160044342911	0.009045897653199254	-0.05813456328178544
643	-0.018595732991619866	-0.06012946099736849	0.015358571773037242	0.009240253231012756	0.012173469649670665	-0.029519003001074188
644	0.010966973074011718	-0.0030921599244393416	0.035324884532590216	0.007931033886158123	0.008553692557619081	-0.023032286918105684
645	-0.01891572412683058	-0.021162492363900554	-0.01657802702923035	-0.07413024114138286	-0.0787818650470808	-0.006619810307369134
646	-0.043290859518668554	-0.007211099513012671	0.019477788189871368	0.01158524761666126	0.01072347287946196	-0.014780816219921066
647	-0.028078778648297123	0.02156308188210635	0.030542712004381332	0.011970310672966082	0.01063621213738487	-0.018867738986607988
648	-0.03999516372580388	0.004906258988964973	0.033467864810711796	0.011018407597567557	0.009675435650525643	0.0441887156851897
649	0.024173129301569275	0.011600788867728942	0.029103398748748736	0.01196151287374446	0.009748077918213343	0.02816379976980026
650	-0.03399573845107893	0.01809712132514992	0.02022558457911929	0.0070026619698806665	-0.053891329604441804	0.029419372035500338
651	0.05240227760183005	-0.025822137297165246	0.033394134534913036	0.012092753985132106	0.011075873353892837	-0.021163140772397608
652	0.010583340262866768	-0.015910006651877265	-0.007704787559290027	0.01184784182230092	0.010486814077993768	0.05797330064346736
653	0.0009146436869081914	-0.002736062483566121	-0.013761469168919868	0.006546974948660315	-0.05448453006400203	0.025783276778043356
654	-0.04851047477044358	-0.008686136940794245	-0.018531851261322736	0.014072096807528588	0.012078734481050218	0.017002997948540696
655	-0.0020184147162429157	0.018742476847239585	0.03020554570767659	0.013141989575295054	0.011601547880065524	-0.023942450614968774
656	-0.08593032062388792	0.07104366722904805	0.013607034145084377	0.011248385391874864	0.010259883639014304	-0.017025772757746017
657	-0.07974185071638366	-0.011808942323344939	-0.002676473066736647	0.014146085625117993	0.012506702662163053	-0.0029878928922892544
658	-0.027491029509338315	0.037136688064453596	0.013549874869805243	0.010978252893200565	0.01020738209946177	0.0270880725704872
659	-0.014158047688388962	-0.0059448898450694095	0.014447273694617988	0.010972357714418467	0.0095050156585383	0.06109172439123116
660	-0.07596817676984643	-0.014035498017742334	0.03360945863866325	0.008716257355657989	0.008732305746090355	-0.00028085447271898557
661	0.040417403041946486	-0.016795569155837204	-0.009280522059628078	0.012455898405158188	0.012172962636621121	-0.02472639762394642
662	-0.002138218188009818	0.04671849645196498	0.015103119287467857	0.011080113897735442	0.009888024882793599	-0.017526312562199005
663	-0.016635971005009294	-0.023882544878422386	-0.022892557996427112	0.011038300328844513	0.010791448775338493	0.07281471621937906
664	0.07707043472320758	0.016728263628134708	-0.00807849968848001	0.011885754435493728	0.010357402734815616	-0.013219167451381214
665	-0.051908498612538684	-0.04984768259852141	0.014737191634798308	0.013090021080620599	0.01150543021643623	-0.04961574719048565
666	0.060948677242681853	0.004032100910711701	0.0152021708941943	0.011675803160964424	0.01045096919343126	0.0017577771078774653
667	0.02630588414297327	0.04603688460938545	-0.019040161423215976	0.012194093633707345	0.011030348666009208	-0.014932855666056446
668	0.04506153328751236	0.016952647097312933	-0.0021452795311267883	0.00979532921449096	0.009278450425852009	0.061802990371304364
669	-0.09188750001838068	0.045426827653007096	-0.01073573733545017	0.01317459527421517	0.010993353327499664	-0.007207158187983853
670	-0.09218600302758913	0.024083895169169704	0.0015564760407174077	0.01295940925760013	0.011979066227034063	-0.023851140924941273
671	0.025138831587980085	0.0003081914580294145	0.005869239392262287	0.01202056407612273	0.01018407213916143	-0.00453582212561602
672	0.06013394152205657	-0.012818252146704422	-0.010898951727443587	0.01054753458730321	0.008823609196983788	-0.01107781792519464
673	0.058724336472420924	0.027333862809289046	0.02620609138693916	0.010786821726738819	0.008949238241664373	-0.014076883892040561
674	0.06367516819249919	-0.02070780652559799	0.07456507742164824	0.012082879326577945	0.011298094140460539	-0.013761584029280651
675	-0.0017271186240521658	-0.01760535277240455	0.004526499439700163	0.01124293871953152	0.011620706080186588	0.00041459088275400114
676	-0.0015744953647299873	0.002697048149993492	0.006190023970719271	0.013024395452448316	0.01185400856138544	-0.04358302999802471
677	0.028066692233707335	-0.018980540866850165	-0.018703259993254832	0.011306687201035283	0.01277899009418254	-0.03725065542609821
678	0.023202593307542988	-0.025077024642616946	-0.002057291421406637	0.010892060678317425	0.010709495951645623	-0.0037779806484421643
679	0.026857507090055886	0.10262332919523202	-0.013643142413183115	0.011544595244959604	0.010286848794115021	-0.027330125447566453
680	0.025121369620752183	-0.02001465679974069	0.0258415209996767	0.008221087038071328	-0.09457143292406904	-0.014977749852847822
681	-0.002821095120699234	-0.03930398683004287	-0.0004098589353381827	0.01237495274807472	0.011656370988723403	-0.031038516252695686
682	-0.016201067673145688	-0.0020888865798553992	0.007607871391712301	0.012603571682597866	0.011448820814556797	0.02269684667514302
683	-0.08888246836876862	0.029520287961232794	0.018159433734237347	0.01309296982975784	0.011196998262120242	-0.014337508013770853
684	0.06584776269528314	0.009524076326698116	0.004098718725877484	0.01209058997550701	0.011213294381254253	-0.006226435977461718
685	-0.043068432765700826	0.003977303294574084	0.04492321488727978	0.012261556582818847	0.011329441728510206	0.014065198469282178
686	0.03129849932103072	0.011378608156483404	0.040499567722170136	0.009677038471769853	0.009005141490777056	0.01472057388767464
687	-0.001910338540519023	-0.026243388485508192	0.014452604282037202	0.01132191897935745	0.011272169386050008	-0.012002329721298487
688	-0.030886320133686338	-0.007934186413682964	-0.002542988745335155	0.011943083003112087	0.011373074922791535	-0.010485766905518888
689	-0.029869228714250823	0.02590863090565375	0.003797277771404979	0.012054602553030263	0.011410878873303342	0.005277743894486611
690	0.010228761511459381	-0.001303997417945808	-0.003345643148795931	0.010863133528739865	0.009692841503232722	0.011326023796606442
691	0.03541328621185594	0.04921158364007936	0.00713759790520252	0.010295929525449478	0.009244149455242002	-0.015257379431858991
692	-0.10317448470114654	-0.006266720621049329	0.0016187394087210834	0.012988405191942437	0.011402484309826648	-0.048830800336836906
693	0.012465325390538804	0.012403489904908945	-0.06241826768034764	0.014242693485157104	0.01272161956003798	-0.02353095825981709
694	-0.01757661494101333	0.004972684988705552	0.008712691172010028	0.01222869360387741	0.011758701787204664	-0.03621638018079283
695	-0.0501943023836736	-0.010302230907906608	-0.038671850295231576	0.012749420068928359	0.010599130581267475	-0.020988002352194505
696	-0.051406789145884604	0.021138988974403927	-0.04163171987342495	0.01292439824357781	0.010354990599974074	-0.04247246178427612
697	-0.048335415951541845	-0.01101343401124422	0.004855241071252569	0.011103507104257048	0.009471728932954136	-0.042285970556103315
698	-0.019116173997257763	-0.004674365230537289	-0.018809592088851513	0.01038719518588166	0.010981907895208889	-0.029829492498717282
699	0.02507960043796412	-0.03216931344817779	0.01826095846956864	0.010759482762643255	0.011327106473442844	0.0006408576296222196
700	-0.03899543792513781	0.020216496939315546	0.01605405077570892	0.008758061210075323	0.0078476849940197	0.015240648243599603
701	-0.01993843743502289	0.019358081407906062	0.019804325281825404	0.011093753482264001	0.012650739692150489	-0.03270130136587445
702	0.028410962624285406	0.01903169157313165	-0.03323594253788754	0.012463478624409866	0.011879146806272686	-0.03404160103026246
703	-0.017423831358474313	0.02317247725805772	-0.026570459281451693	0.012234052906165834	0.010929714224427704	-0.0024181219984831803
704	-0.03024071791514132	0.0227544122631556	-0.018777748845254075	0.011388964073647855	0.010670709898810587	0.03555310941509484
705	-0.002004179683536075	0.05954721106323527	0.016633165978851804	0.009926577328006149	0.009534643312494383	0.00174975115874854
706	0.031462805354212364	0.02279180047465197	0.019088527965244434	0.0051757318500236385	-0.04675900612883242	-0.0005931127630846062
707	-0.0002444882931373113	-0.05950365644819948	-0.05293658358808217	0.009478481814183542	-0.07881686425184688	-0.04464447899096874
708	0.06892838965584028	0.02898694693373416	0.008836603768395141	0.010497498283967155	0.009337298593877991	0.010418054602731415
709	0.009617200641342919	0.004357166876359127	0.003983537900017658	0.008604417109201363	0.00591044102076295	0.06012488599759872
710	0.02324476169934009	0.014765303477824883	-0.020886661920283	0.011797645159406744	0.009842866152243486	0.01434381575717578
711	-0.034666697497937424	-0.03205989497460281	-0.013623416166481264	0.013566561232408845	0.012140843599383614	-0.02658221702503128
712	-0.0028031172599820944	-0.004935419164398884	0.007555333962285947	0.011678922154219463	0.011119525424524346	0.01956080963678817
713	-0.014632846043531891	0.03732214127880522	0.056652770084038635	0.011433130149678212	0.010185188890552817	0.013990475067776682
714	-0.0327098739192763	-0.05404563625458099	-0.025605720298215923	0.013387979365856468	0.011509121567596146	0.013458402405488248
715	-0.10738208580893617	-0.034024615337600296	-0.04637728236326164	0.012642264142600074	0.012416550287029423	-0.04636047924719849
716	0.03645378084646311	-0.00909238934995839	0.01925607107337715	0.011315167019827472	0.01066051894715702	-0.007525268969178713
717	0.06046159929732982	0.023976234082581663	-0.00018213707444235817	0.010483503884838012	0.008688961217360415	-0.024183118010993945
718	-0.002368419798161836	-0.0018020382610882545	0.006333986649743025	0.0127913161401011	0.011291811836920755	0.0029356317570699794
719	-0.043010185034853696	0.05914081118611249	0.015875984941514043	0.012251753756279488	0.009947535875855682	-0.018681252873431052
720	0.06976046902910635	-0.012798468944613728	-0.0038101466916591904	0.0129074440231596	0.011314915355384847	-0.020721180940467307
721	-0.016871173216390044	-0.017179193898344467	0.0011024491808555158	0.012951268695800988	0.0119282598646094	0.006103036411474519
722	0.0363243028566177	0.01683221850088964	0.03731895674906613	0.011379702745473704	0.009737082851677665	-0.007576294675154976
723	0.012567261307153079	-0.03704377903383336	-0.0062097643000891935	0.011369466834636337	0.011558572071098892	-0.045545133585058656
724	-0.03626611684726963	0.004128849075728646	0.045576461413222906	0.0118936547396137	0.010698511487853671	-0.0412351403407201
725	-0.030783339894396883	-0.029224080700976245	-0.022160732827609192	0.011826764482164059	0.011498044400491637	0.013370183617625592
726	0.03792842981586998	0.018845762323917117	-0.025643622882028223	0.011133053964700145	0.010306702542738782	-0.004616569557003735
727	0.06858602756001084	0.07609215039168914	-0.028999059692445477	0.010363907832352458	0.00860019913650081	-0.009901054070582345
728	-0.014912471824967187	0.012176054830814437	0.01831013735038567	0.012251261802632727	0.009634099073782394	0.05696680918630518
729	-0.03642621358888174	-0.06235900736253482	-0.01654153958847241	0.012991534134480164	0.01304088624745776	-0.018035317414758972
730	-0.001343505258291007	0.08619958647441608	-0.025902703199932164	0.008989744117266607	0.008321833922607802	0.046827240176015736
731	0.0216498774396752	0.032023780221835704	0.01768916662694648	0.010233401444635148	0.008865898345265296	0.0334026806602565
732	-0.04492611057997269	-0.027723251678588696	-0.020125410017182842	0.011739989549383687	0.012218731461269042	0.061178102292365324
733	-0.0002519627066918026	0.08458347224403144	0.014940770386139411	-0.08439097449831491	0.006741470400756978	0.011778061242622168
734	0.05350551076272889	0.018126348608922604	-4.657576403504947e-06	0.006704432363491321	-0.06714198838600983	0.019417341836717148
735	0.04440330208395333	-0.0032847969215051625	-0.02495729391154744	0.007603168851142314	0.007533849918593279	0.0751126926189094
736	-0.0761569085153654	-0.01924362305744255	0.012996002429090185	0.01151341467466916	0.011691096716741005	0.004559212798989545
737	-0.003547857053330915	-0.023412859001574225	-0.05208479413722902	0.012208470736284937	0.011411749046289155	-0.0311502382655992
738	0.008810805260311172	-0.003609880447988969	-0.02957973705889588	-0.08832181717032692	-0.08936508227373628	0.05730103903295614
739	0.01123210437060335	-0.005949656191404889	-0.00042642845741562905	0.011918788260627554	0.010814821826068929	0.022402811872378674
740	-0.028904699953895403	-0.008888577002807487	-0.01785943279078695	0.011838086157017211	0.011338248272586596	0.035661393391475886
741	0.03201475597845609	0.03336874221237763	-0.018532941428620667	0.004597575780206094	-0.047271727935661874	0.026917804274612336
742	0.03440764554225205	-0.004561646400014207	0.025727834597880295	-0.07971659645109049	-0.07711048148564621	0.07281209397237924
743	-0.016207915492612145	0.004738834350672655	-0.007500005840954794	0.01142833503794651	0.011468447362832267	-0.005097355830512532
744	0.0392487027451463	-0.01851164257594938	-0.033916940425709155	0.012421226151417374	0.012076884315951721	-0.016518873676940802
745	-0.028946307474360413	-0.016352924773217262	0.01540288148426535	0.012499561327449128	0.010590339860729488	0.022267984666637375
746	0.008053579941413386	0.06176806084750963	-0.010295748135917014	-0.07855253673578613	-0.0755846387726308	0.0014789672252785147
747	-0.09428976732966671	-0.004971856488617786	-0.0019030756396787238	0.011746341504099136	0.011485448492969274	-0.025047621793703487
748	-0.03717435645498456	0.028138249907985247	0.04859606260508282	0.00929999166767503	0.009265092455625866	-0.010024761921971393
749	0.008888256511110656	0.08649069160339469	0.016551236205538822	0.008861425409737103	0.007148552978300421	0.0086757767236803
750	0.013467421845429595	-0.007970341916473058	-0.027090587077952814	0.010975643080451649	0.011772108179769182	-0.0015131769345488259
751	0.02927805633196243	-0.03363696939602537	0.05176657731747075	0.012491340220110612	0.01131309008408129	-0.03980959571958711
752	-0.0003423722537622974	0.05356289993462951	0.04254419570280032	0.00737506173421201	-0.06821170952651788	-0.008288052734437975
753	0.04026223785130259	-0.03992132199730892	0.03866195329208451	0.012295335920799755	0.01130060626401011	-0.033982163537000835
754	0.02491998879669795	0.020062014013573288	-0.028146856234736204	0.012079397324487066	0.010824230002116422	-0.01044762439111188
755	0.022714835929572588	0.007248440819703075	0.02772813085999538	0.00774083159383314	-0.07639301514434683	-0.024119998737064077
756	0.03840880324753198	0.031183612046656345	-0.006898370495117132	0.006374237755110017	-0.07657882665473181	0.02026731030433286
757	0.012687352415063666	-0.0597297518099776	0.04368412244914368	0.012814720537684251	0.012877101970625159	-0.03508293184182377
758	-0.019802832895004684	0.0033537223003197968	-0.04753156150209225	0.011561824184489772	0.009954173123497613	-0.03312464198547786
759	-0.031681514773784177	0.007002304572222462	0.03166700627553313	0.011888707072527663	0.011678857738864715	-0.023433927212669858
760	-0.03851532080360504	-0.06154640719772228	0.00774246544092709	0.012180584398328701	0.011246521318553361	-0.05363640936526607
761	-0.03520066292125997	-0.05453179830851371	-0.0447349202758924	-0.09363374749119042	-0.09240019336579273	-0.062475702953865425
762	-0.0030753467296875075	-0.030050088624348062	0.0014915091714016973	0.012768239596218164	0.012571767814502878	-0.03789680691134811
763	0.04577536208796238	0.031570015163730175	0.03479613025995943	0.01098769539164123	0.00850395733988857	-0.012969901168974837
764	-0.07377442468424042	0.05711371601117921	0.02106624763055392	0.011126782590143373	0.010243582207866149	-0.020116821596100853
765	-0.040403680682617286	-0.00094340954070717	0.2006568666377671	0.008635452085813127	0.009883605502916308	0.001943840834817289
766	-0.032148371394506166	0.01381600293956098	-0.021029119539554504	0.009958484107879534	0.009421838414066136	-0.02908443603881673
767	0.029994770911893467	-0.008302516639519891	-0.0496272006157386	0.010481102019623245	0.012316948823913425	-0.04386118279447563
768	-0.0029127350018039863	-0.02281210295876617	0.016592487027491037	0.0079309730864077	0.0071381037356605765	-0.04486741524801491
769	0.044833962587647484	0.030793921399151714	-0.009870202099299234	0.01068316050561686	0.010139048261402986	-0.02469327002607573
770	-0.019790321220772632	-0.023291804449956422	0.005957905768378514	0.013817536812855231	0.01182807664928671	-0.039846262594350604
771	0.05486117822822159	-0.027734973657259628	0.019569839010347024	0.011447018422623606	0.011225850389377914	-0.02711281916979765
772	0.015501846174400268	-0.047785359874310714	0.09510560416340688	0.012397687321113364	-0.13061092546280573	0.0493038472053756
773	-0.03371209618926015	-0.006204610997674575	0.04797489533198783	0.012122185831265226	0.010365136464881422	-0.01147117137641931
774	0.054938416713987595	-0.022039554732056748	0.008136221239515058	0.012744078892095632	0.010990716938698913	-0.020906116355278677
775	-0.0035756912448691503	-0.03949196428812043	-0.044884835998475245	0.01197329736484433	0.011712892412459115	-0.02517961497058406
776	0.05153510640823745	-0.0017977992639297037	-0.012995957651808863	-0.08442324969440647	0.004852684318675823	-0.0146540299931347
777	-0.050160011284594595	0.006715013631956363	0.05198192546697761	0.012171621069233364	0.011475096243998008	-0.021685891415488743
778	-0.03802928915452474	-0.03832430967013178	-0.05701072919794572	0.012937558385569701	0.011430895074691494	-0.04792091705066565
779	0.06804036639509298	-0.018133480398104595	-0.0034861525856185777	0.012597757394042845	0.011558728196272308	0.015156789806018433
780	-0.0023056628092952536	-0.001691583405568728	0.06235193553610138	0.011886501650706717	0.011483616973131628	0.009528428991506502
781	-0.06467048706192194	-0.0025564459840748477	-0.053483070867763445	0.012863104370904852	0.01059072932228127	-0.0069204081536000835
782	0.010858131073165004	0.03450673924058308	0.03688034943231073	0.011189930651251628	0.009570991485311178	0.006723532203895505
783	0.07614092313441273	0.01638183520674922	-0.0002724884736797523	0.011140706958965955	0.0094583620749104	-0.014009999254967376
784	-0.06380726492603943	-0.03803926120933642	0.014557246487168182	0.012553461939707857	0.01205204266510863	-0.002596619012018606
785	-0.017109119824891963	-0.018973156609202284	0.0010409846458419422	0.010506968818011353	0.010052736405597342	0.02998441184982093
786	-0.056823882186173055	0.011891083955491946	0.001878111855431769	0.009748713551308207	0.00645909790769202	-0.018731267474786758
787	0.05585779804748394	-0.006836180679709334	0.01893751447335363	0.012155861186447944	0.011095398612062421	-0.030540653624949288
788	0.01047100138422746	0.05666149009676291	0.020371412927448575	0.010707017588036466	0.010373184774431362	0.00552533331167535
789	-0.04732267634584032	-0.02284404430630128	-0.015787982303716412	0.012905901321402919	0.011090626903041294	-0.028579752374278428
790	-0.0025822735471916682	-0.006783264963341899	0.02484644942227544	0.013475551568826504	0.011690804112028596	-0.026524873840397648
791	0.06722616366329133	0.03642180591065581	0.04350450853915373	0.010141983040135884	0.008458275482368527	-0.006332115149144811
792	-0.0018019981418038792	0.020667509597932242	0.017146827488109008	0.012206777235162116	0.011112390887828982	-0.018250785819875
793	-0.049373197113184546	0.008690808675758463	-0.022577596342757137	-0.07639893141281748	-0.10137819253804399	-0.018989985618427917
794	-0.029208075884400688	-0.015404650129533735	0.006671904973721868	0.012398246150195816	0.009915852207891453	0.010680488671679674
795	0.060902100850539896	-0.005828549300454017	0.002597621605435899	0.011527314927393822	0.009738923247170291	0.04683272241998475
796	-0.0029938732175467287	-0.05256890192619559	0.006975024255219439	0.012919109233498408	0.012839430267068658	-0.018105077429622606
797	0.029547678889683553	-0.012166142003009193	0.038646551450156864	0.007867430816958065	0.008196990441808607	0.06857861927774765
798	0.0357598770924564	0.0029142502563234054	0.014824805487494088	0.010150819926792839	0.010242747999678987	-0.011606100582904084
799	-0.0021930865531952816	-0.00711310641981654	-0.03886275866204562	0.01164487853183191	0.011017833259674214	-0.03881783969944235
800	-0.002756301541977948	-0.035513730703959454	0.018772586543945216	0.011415094282681854	0.01057966378565991	-0.02552994687898199
801	-0.05367563439273619	0.007474011646765527	-0.014688492104008334	0.010256560497949539	0.010406473816990211	0.027470658108494053
802	-0.030941928107495374	-0.0018872360552964068	0.05459701971939934	0.010786622875293563	0.010793575563497238	-0.02207267216590347
803	0.01086752851132122	-0.03519464996989105	0.02442241415641842	0.010714018633352522	0.011767649879582238	-0.018635143296075664
804	0.05223439985549066	0.005786308142273941	-0.047851668439785666	0.011006301217068942	0.010297146271872391	-0.02348432775051282
805	0.06535736448676413	-0.005855358387277897	-0.01125209582728157	0.011131606894967023	0.011124864485237586	-0.004741882537126396
806	0.0008685107615704639	-0.020688412707940293	0.033889291239111705	0.005948236016550402	-0.058661661856104524	-0.01541901376887836
807	-0.031986752816881577	0.01972084132225598	0.02412450814011801	0.011071740475307987	0.010148245057599934	-0.027824772470538474
808	0.03980743227580291	-0.05319298388343085	0.038786756311460585	0.010743898696928617	0.011951414590646536	0.0016558065195132084
809	0.012318149664276017	-0.0341370422114409	0.013035700576034853	-0.1253774676096116	0.012517882396446111	-0.02245936054131064
810	-0.030660373245981577	0.009240215502318795	-0.030478075010331913	0.012583580718335114	0.009764506028888132	-0.02582621565233377
811	-0.018003470893938337	-0.0046433597192002424	-0.01479647293184586	0.011923761646646968	0.011367056793894202	-0.038612109261663544
812	-0.032535505344732325	0.0033424413105880486	-0.005315498172199284	0.011889933433755592	0.011440779775199071	-0.018717325983162846
813	-0.08724718579332841	0.012754400078265669	-0.002655628827205089	0.012319136099644159	0.011121475021892065	-0.0013077702009548053
814	0.06150951774384378	-0.008490420321368855	0.041313804619327946	0.011370114864080481	0.010303804956091124	-0.022066206536700907
815	-0.030576561224043158	-0.03169909992767011	0.023432793752187618	0.011834785648055362	0.011584803827695764	-0.0003106918544854355
816	0.07503012126057668	0.01494278209611861	-0.013134618271670298	0.011391637495577776	0.010388165253310315	-0.008112944837518687
817	-0.03433298532969643	-0.034024333071738654	-0.01268938279851109	0.0138028217654309	0.011984046472898734	-0.022923679078771114
818	-0.0023131404919862725	0.012642238121756506	0.035832684698627486	0.011364073789077223	0.010883083989944956	-0.025809196251552695
819	-0.04339660839084342	-0.015984171890935813	0.020944967040571357	0.011611603776765003	0.010300728801238362	-0.03143441168763354
820	0.02698540953603109	-0.02089970393247276	0.02043943385216987	0.0108841063773255	0.009161532606976925	-0.022822794038643932
821	-0.04458792842450227	0.04404864059294604	-0.006880161135193299	0.012369670238895753	0.009844567997515031	-0.04354178903223512
822	-0.1066625949956741	-0.07710858875950372	0.057301223309498675	0.011335713412956399	0.013611564494925383	-0.0701052426680793
823	-0.030734967668490053	-0.018421827111917637	0.003383201082154923	0.011047061001888804	0.01124418115891885	0.003940337133041428
824	0.027843699089216255	-0.0420163598987829	0.00768018225371601	0.012672429567426985	0.012270583080300648	-0.05597092806468684
825	0.010349680366710823	0.0664833753212926	-0.02602809923588577	0.011322155730140252	0.009486086647350102	-0.01906224419333274
826	0.04671783306123586	0.030139268038826373	-0.005952986329717353	-0.04066451443504642	0.0032334307627194954	0.01139536407521818
827	0.028289384924175657	-0.020360248947282403	0.0016027396791065184	0.012561804443347063	0.011803815175594012	-0.03831679882957592
828	-0.04513263753321796	0.03148733019004076	0.017016137082692232	0.011680944001991064	0.009074336706743862	0.0033024187345940784
829	-0.0531678919101033	-0.05514132551109332	0.013117167127258732	0.01349087076687475	0.012927611930566574	-0.045275993396026074
830	0.025800203399272498	-0.006710793997325462	0.012021483611216086	0.01192484080515186	0.010730712598294178	-0.028982092757017137
831	-0.047494661226565926	-0.01389927096854058	0.012585117414934547	0.012127412370084613	0.01113008218451962	-0.03333316974244848
832	-0.03249104722372289	0.032794077652421934	0.06395983714037766	0.011885003332384035	0.010648090375681655	-0.02910994035834669
833	0.010920197480902755	-0.0065940440594591376	0.016544644504376923	0.012760579943007331	0.0107388087676624	-0.008526163799361877
834	0.07802755737082719	-0.016131085573627236	-0.008918662941115738	0.011017379193951059	0.01002892175226277	-0.025167590398244198
835	-0.0019280820857893813	0.018943014736249528	0.02986716705307031	0.012510549729930725	0.011449204909362748	-0.03021178940225826
836	-0.0025197941249278212	0.0059531275027907725	-0.007862955347781588	0.00743236248748925	0.008320026610898704	-0.01445906543968988
837	-0.03511605942794291	0.011924743256985516	-0.0025578251536084212	0.012625773397041752	0.01186472260200083	-0.010193033237437567
838	-0.04679375982646952	0.029882448681661705	-0.0025711263907824463	0.012246833158655414	0.01076542042905063	-0.015442048018095816
839	0.018669409066953517	0.05219013347109757	-0.028005707920149857	-0.09006310885824555	-0.08287734453995398	-0.023435837224076897
840	-0.09884918639409578	-0.0570991888360958	0.03027211301213293	0.010881353049560451	0.01118687891775514	-0.045398366953899164
841	0.046056537336600034	0.0043736010203129835	0.0003757365578536144	0.010188821056992666	0.009607577433854143	0.031068841201189076
842	-0.02600609491955213	0.06898136482200216	0.022864398480789163	0.011129182161453931	0.009402148811848369	-0.0067003190761946736
843	-0.05144289315999575	-0.018166036654117906	-0.03578852063132617	0.013451706615199618	0.011923837599156025	-0.04621902154158261
844	0.06126299493837689	0.023284723276453666	-0.012258877017417335	0.011129479432775063	0.010011794714924032	-0.007225915571601542
845	-0.06818259271311915	-0.03723075283071896	-0.017848368268609627	0.012631149172091103	0.012225760989144553	-0.04824947353139888
846	0.06958205753470546	0.01122124887356435	0.026944542773181084	0.010999760946966718	0.010042109239370017	-0.007552156580881015
847	0.0674490253446341	-0.006654799162560484	-0.01329880327820604	0.012071465681067362	0.011487708300408229	-0.012993768458980714
848	-0.029120762340419337	0.05098401884851849	-0.00046085377861598495	0.011322610052619609	0.010210700372087756	-0.017253464328955765
849	0.012098791556466601	-0.0009915232428719257	0.016077823989472502	0.012451968089292416	0.011106262033691328	-0.02029151809745091
850	-0.07202253377082717	-0.03544865836160546	-0.013438538740250458	0.012878941013309338	0.013059738257245813	-0.039679318911861716
851	-0.044486614012301674	0.03418508717992534	0.012746762301037934	0.012184114804206676	0.009777478481284506	-0.012537825796438437
852	0.04959716540663556	0.060735679343704906	-0.026720296391912854	0.011615474880099496	0.009531564010569713	-0.022008497959828177
853	-0.0033346520262893245	-0.012519128924116154	-0.01811701051216461	0.012618482021572055	0.011871422231601595	-0.02946006211518214
854	-0.06781609686321981	-0.041080076978786316	-0.008335977454089104	0.011676067077352966	0.011965368193642927	-0.048492728028979984
855	-0.0025864210861360083	-0.06099760167411166	0.05472136353144245	0.012191799113124794	0.012630657225894498	0.003104377543266005
856	0.044481919791763636	-0.04503771081428691	0.00397302758855795	0.013371815595627964	0.011992525490406743	-0.044704108006761334
857	-0.03601319730165886	-0.058455410107638744	0.0016439612296653599	0.012009174655083488	0.011178516886184158	-0.039956914697990585
858	0.0800921829072147	-0.023958417788254572	0.010259027878266935	0.011936135011104188	0.011120372385194229	-0.029880620223845446
859	0.022304415726848006	-0.020524475493803793	0.014424855303746976	0.011037625613949118	0.011383866205018349	-0.009401987109187814
860	-0.06350625833542775	0.08132449728841752	-0.04957919416538351	0.012580028514346404	0.011312935311996765	-0.03501403819842844
861	0.043750450418857244	0.0006959084246361893	-0.0006922518630685752	0.012901978253010104	0.01194639577414686	-0.032876187695678384
862	-0.01832076629188781	-0.036544823007178186	0.029998838109436692	0.013270561994048712	0.011997490672895319	-0.037479824545799505
863	0.057859636548678886	0.07464703785918822	0.02184389510360333	0.010351640348733588	0.009161477899616662	-0.011639756073650349
864	-0.0018399788773199354	0.015649989189876513	0.034357233100649254	0.012735466923950492	0.009869426225977534	-0.017952716959065636
865	0.03838710608470398	0.009183215903339164	0.008524442427685103	0.012235119779338601	0.011136123556139372	-0.020081528107400857
866	-0.013376778274017785	0.016931061955714997	0.0381911349879158	0.01138963044679973	0.009861357978890843	-0.014394291686721229
867	-0.0021100234262815733	0.012631414675626097	0.005230614543887349	0.012887848984656006	0.01139183762567216	-0.03347983333865655
868	0.020112258488984774	-0.0037702971012027312	0.029507645612998016	0.008538423526150436	0.008931570212021352	0.0015311727808636196
869	-0.0019278917492097207	0.0014778953103037754	0.038090494657068825	0.012632418861617289	0.011648263134140342	-0.017694136441170266
870	0.04784148695821368	0.0664263303326488	0.022705572641779238	0.011330770785422887	0.009365029408770485	-0.0187727506186136
871	0.011413655623461309	-0.009645500054883478	0.008184041837493824	0.011497570288456486	0.01114938790477688	-0.017783454190332518
872	0.023393158143288496	-0.0033314385887401646	0.022423959786572762	0.011928832213526834	0.009478771137296125	-0.008359388741104127
873	0.05000861774297775	-0.010480031419376298	0.017963439618921422	0.011395013860670506	0.010957276058281992	-0.009610668099216122
874	0.068240412964238	0.041411514187423386	0.017588580155775413	0.011224494057431521	0.00901323241654574	-0.018760224851653462
875	-0.049584191835672864	-0.020322492191148064	-0.036234172201351895	0.012097364034185015	0.011371713526847432	0.0045455315141836915
876	-0.028889966296878046	0.004739512676765166	-0.030467346274556578	0.008968763775862634	0.008832336050205817	0.006244942143483471
877	-0.051189847039247185	0.03202138437307672	-0.010945579751527431	0.010800677839869696	0.009294207018274672	-0.024282983966191978
878	-0.0137805784067353	0.0015517728727397816	0.01579447264021455	0.009521687218484207	0.009173618919938575	-0.03274805255846635
879	0.05962193993307279	0.020247796873622922	0.004360767332739748	0.01132748627885118	0.010281548918247915	0.01095134182269407
880	-0.031700352869758995	-0.029025657300420418	0.005573860387840045	0.013459561050078398	0.011314922522194988	-0.004979569068134553
881	-0.0029610890987578535	-0.018574337459650155	-0.02765692550586961	0.011008654813210799	0.010882355806154466	-0.014374002052141968
882	-0.08556105073008988	0.010982408797467626	-0.0038128511849721096	0.012054419374844961	0.01015041795112238	-0.007862288429734854
883	-0.04403482277446512	-0.03789188993435021	0.052573981114381066	0.011411781350663308	0.011459495606472414	-0.001129252416277361
884	-0.032765315439542066	-0.024748971806931263	-0.03164599345624507	0.011631323938411028	0.011217346639229383	-0.030220578548294963
885	0.023564312434274533	0.007946294437045599	0.006036650555220536	0.012393413378698176	0.010503401181174179	0.038894577766799165
886	0.011938432742243547	-0.014093484485101507	-0.00607101190323078	0.01311135603342499	0.0122061299984806	-0.005679483453697955
887	-0.04583947543580835	-0.0050710655264879865	-0.0074402284689224765	0.01203265689786177	0.011049317588758701	0.009354639178092941
888	0.04566174298497543	0.018508337609427727	0.02741911847326771	0.01116023467047792	0.00888789013397014	-0.0012909377733343478
889	0.06582500482011124	-0.0377675689791676	0.016065003475377457	0.01160292357249558	0.011522766578146678	0.004862144674018563
890	-0.00244833799075694	-0.0043669192789361445	-0.01322512534073934	0.0126764742101088	0.010967872793692202	0.01907731034647128
891	-0.02267451250611324	-0.0025971913798858107	-0.002730424286582684	-0.09702712984239747	-0.09745522866170346	0.01137520429112757
892	-0.003259182330138273	-0.0027739006545413414	-0.027649356878519306	0.013261608768517676	0.011950905531240088	-0.01858369401013502
893	-0.020138674223591443	-0.050932426273921666	-0.03075100923283096	0.011835174925405794	0.009971888894373594	-0.006223868635131555
894	0.06650803952671881	-0.010189361166239436	0.012117585728109165	0.012400845525981623	0.011561868520985627	0.004913145395760691
895	0.061729127274401725	0.013775884564075877	0.009079821454695065	0.011378651098767453	0.010142399446015825	-0.019365053221047392
896	0.04180701066558919	0.023950929589913864	0.039175837239777404	0.010782776640403287	0.008565603268528909	0.015148810999863047
897	-0.0028009710213085463	0.00198667020469721	-0.023995880588982214	0.011266914762860066	0.010758277138326243	-0.0031886628476537468
898	-0.01964909224878761	-0.013013245219639372	-0.0064791104350985056	0.012984866511301738	0.01195491153181905	-0.03566606996826678
899	0.025233817423858496	-0.019945124914103683	-0.016472325952800897	0.011881811882461795	0.010681905353249976	0.01937665291531276
900	-0.03493904833332588	-0.03446635501932683	0.05188026975517453	0.01313043879600646	0.01275052732813523	-0.015829744032503236
901	-0.018857387979073024	-0.0036252044328611366	0.009221715385677677	0.012642216732330128	0.011851951084825032	-0.04001197614248602
902	0.011020641483746041	-0.0316967924985755	0.0007861890818136878	0.011550183460524766	0.011454435887159806	0.05599077735147492
903	0.051855578906138136	-0.010331307181970489	0.031391677415116656	0.009448907295938714	0.008597930416919069	0.05511939456108887
904	-0.0374173259797922	-0.06146525164350229	0.013002495014481245	0.011896601438498796	0.011684798200459725	-0.04115195931975398
905	0.0364382318866802	0.017605226528867007	0.0025652860031323502	0.01155662995750875	0.008900867492453973	0.0017446887977305905
906	-0.029955068768193878	-0.002259951531875585	0.03884097348385258	0.012518603932407663	0.010862579557597316	-0.005855789219620456
907	-0.04758051179935806	-0.004965299050410161	0.002807661713603856	0.013068121758142289	0.010174465077290924	0.0020536278198812425
908	-0.1048207780903573	-0.02216887054799338	0.03651391065783047	0.013368540905882529	0.01268078212714417	-0.03151590089054956
909	0.07475109968099326	-0.011010003713169196	0.0021067628483761812	0.011393495220825035	0.010945419116692159	-0.009940666161464799
910	0.09115463614926311	-0.003369702280088541	-0.018803918969663356	0.013470141489071892	0.01141775122698146	-0.0329204012953898
911	-0.03848261173145048	-0.017075253200228888	0.022380400442474416	0.013255894344570623	0.012457084299621647	-0.039257175568216646
912	-0.020455248194359572	-0.026266338115487176	0.023269188215858518	0.007499371768877521	0.007494650477337978	-0.00606629984615074
913	-0.02587973686842651	0.015885637462168745	0.002417322129095502	-0.10474579235272446	0.009222287041599313	0.001776066237712875
914	0.04493447221467182	0.009672262516232507	0.00014596332121724357	0.008505144307452984	-0.0957416969104026	0.0001584959612870615
915	0.07975010001649312	-0.003836991027509687	0.008672247521552056	0.010582964070262721	0.010209085303903513	0.007091545294692363
916	0.04958033403454248	0.0023243960309609966	0.021577829243731184	0.012025148856104883	0.009776036307453967	-0.019967166191870632
917	0.08064630950624657	0.009371402000562593	-0.02835691326143054	0.01100651896487232	0.01088143138190578	-0.014446768234111725
918	0.060663158480753036	0.015978492786135785	-0.008813451343576017	0.012374666187660636	0.010897492501426333	-0.043134448561205574
919	-0.044283089398093146	-0.005348430005405723	0.0020921396042949828	0.009710614596028117	0.009852745552899535	-0.012585136158509065
920	-0.13872753218178588	-0.04079064302226707	0.003970386204235698	0.011075697275682611	0.016539320999019197	-0.005761166078943745
921	-0.03158621913827418	0.03325301943111689	0.006323853343308157	0.01163484983023473	0.010731377299410825	-0.005148809177033235
922	0.06537315331283866	0.03542567781042827	0.0006956340303042192	0.010389203992717535	0.010777240171338253	-0.030943028384197383
923	-0.09199362987403116	-0.005083470713417481	-0.013369794087631044	0.011941665266453247	0.009843596534423335	-0.01762825287983286
924	0.009942812339221558	-0.0017025875127738308	-0.00482727796691217	0.010733981518361335	0.010292183993203795	-0.008368700607439007
925	-0.045181718681263174	-0.006717145376433271	0.02195086270812318	0.01261229200911834	0.010987024118905432	-0.03412499214739793
926	-0.03343146921201109	-0.022456459392760923	0.012963476326302683	0.011860828699265734	0.012652996498468693	-0.010349131007385505
927	-0.016271653956864997	-0.0016798789542511081	-0.023602301086773806	0.009522056571681087	0.00974105591594458	-0.011472751253808956
928	0.02163513996500856	0.09838436032606258	-0.009770689332010966	0.010802015967215148	0.00907743418414908	-0.010463260671910083
929	0.025033609010777638	-0.04021463177263098	0.025711392259433363	0.010209858127370217	0.00975631700721554	0.0037200632445484705
930	-0.014238739513570393	-0.005758154692017641	-0.028453229435811352	0.008747942929562047	0.00896131138405405	-0.012614267269112528
931	0.011029545638269724	0.024151928253421284	-0.04912147854507172	0.009756220266659201	0.008318634863194374	-0.003295835577770753
932	-0.06996122917639777	0.05687408906192043	-0.020096800728022803	0.00940473815158569	0.008926620775534617	-0.0036790971573468514
933	-0.01051883959902977	0.0327783937842127	0.01346589322876263	0.008371245238421407	0.006993590093034213	0.00016309506570768084
934	-0.013426909299362362	-0.014690374792083134	0.027241145763216016	-0.07509106242264356	-0.08728476046912538	-0.009898197768689623
935	0.07669101352255554	0.01810416275431601	-0.03385868569058577	0.012123602868012347	0.009837727239222665	-0.024060373477406798
936	0.010926787148076648	0.004763169742551037	0.0015441103903675905	0.008568357889329095	0.009535318120728949	0.001838445592271733
937	0.08811099803958407	0.018477843024417632	-0.012877568252347774	0.01117343086018103	0.010562047088256546	0.012156012448219703
938	0.011508682833479411	0.012169328233281441	-0.0022740689733496623	0.012639862967607387	0.010784083365190617	-0.023344238008118846
939	0.054491917697248926	-0.018408209452187282	0.014053326355545306	0.0127093083391408	0.011931353886316809	-0.025807484592163844
940	0.0784312415360679	0.006650426648032299	0.018666086319306854	0.01148355861129163	0.010465284730982297	-0.025651110717847862
941	0.05274318853382575	0.023851683153859653	-0.047077658527476925	0.011495859029896064	0.011358416843946412	-0.034208903076186785
942	0.043334815870840614	-0.004674079270165326	-0.06285560829764553	0.013238338610991527	0.011295179170421448	-0.0273412366592313
943	-0.04908464822356122	3.5581253173462714e-05	0.03958059017341307	0.012788981613166873	0.011114869232806671	-0.02327750247545193
944	0.05367744319932846	-0.03558123701665886	-0.00638155382399287	0.012271121651605653	0.012402206082237804	-0.009443746925472576
945	0.025787639639940924	-0.04176248388628352	0.033038977032278205	0.011181402309762618	0.010903873173008134	0.003712095903906647
946	0.04585205051623505	-0.0330913670152814	-0.05421590090212202	0.01411349291294689	0.012478012446434206	-0.05023205608431382
947	-0.02749785767850293	0.04558566004916183	-0.012708441882903793	0.01109565689443675	0.00988165249089955	0.015794637643357402
948	-0.01472386671127441	0.014627010001444354	0.007537884976891267	0.011707684898297611	0.009931427115443581	0.001223302291773806
949	0.01231925274175691	0.01921908260298066	-0.006423104975388715	0.012684520406498817	0.011851684833419172	-0.03355497863195853
950	0.03628698429629898	0.027448991937048122	0.006268409753901313	0.011460657837066091	0.010238847162992974	0.0012859895309029338
951	-0.03537965954711227	-0.03816727457855465	0.01504260701803632	0.011922692896506638	0.01297118182461301	-0.028009993187856783
952	0.03554449245448529	0.034909062801692266	-0.022081090348883954	0.011002033092199525	0.010607708994556918	0.011463809460856237
953	-0.048869544813004234	-0.03804959546778663	0.01576176281896678	0.011340525171015846	0.010533623543543164	-0.023148798136692707
954	-0.04681768067693428	-0.0190857181568063	0.03684378009896902	0.012906362192948693	0.011141529502012894	-0.016689660629290407
955	-0.06763259731585233	0.016318980510879863	0.026178898293459693	0.012463751020266504	0.012970176318412966	-0.03990010539954964
956	0.010994719478300817	-0.006529243625563916	0.10434841176464102	0.011817852914174275	0.011350294269580605	0.004637468521521313
957	0.04929162092258961	-0.012729305877023209	0.023409382128354313	0.01128182554360648	0.0096812387325495	0.012813593822849679
958	-0.0902212016014713	-0.009711876066037078	-0.02180490072232744	0.012513476534954136	0.012369529426426247	-0.03137421874772961
959	-0.0006664969617831056	-0.025452189659229615	0.002110755113211675	0.0029921272364810893	0.0044174787972786084	-0.007823055497773616
960	0.013706495563518209	-0.01018579500479351	0.012536220382051197	0.007746504027592727	0.01001914875608457	0.027911528893120752
961	0.010164530702082087	-0.0021961976707873705	-0.015275677794380197	0.0096396286299991	0.010897297951569072	0.002322688833404393
962	-0.01639285818072382	0.005653891309920347	-0.028560297010803794	0.012030353995687948	0.010848454164002878	-0.0026440916111356394
963	0.05511803745989887	-0.012675636994549447	0.02739610613650738	0.010756293642749713	0.008864814729348473	0.011800075684080785
964	0.07298237852757544	-0.012654355986815581	0.0103320193711422	0.011311850473856168	0.010138236699971005	-0.012410979561197936
965	-0.030020660449997735	0.015952896022027905	0.001709048915051574	0.012341909771407034	0.01128410088131739	-0.0083769539324362
966	0.05630099375571869	0.012075016744747362	0.06544042538460222	0.007989256926651818	0.007779592758344102	-0.005804075657168422
967	0.03736656313064397	0.030259586719000704	-0.010017068861614485	0.013096717425015012	0.010430017715717456	-0.008609071353496915
968	0.010702256766382413	0.027994472800177545	0.02837935209646664	0.012132794873317561	0.010454327313764914	0.022300431466642266
969	-0.04633282579228723	-0.03071653877582305	-0.0018372802945971994	0.013312676565241785	0.011167866921169192	0.0002638282326861538
970	-0.0328622762185208	-0.010622900295998756	-0.03911262993174297	0.01181699910278305	0.012321627522516419	-0.02727026832070941
971	0.03472208653523501	0.0408684440976538	0.012720837406127996	0.005837287222812414	-0.042499601199648775	-0.003532733319246937
972	-0.04955504390035113	-0.02891030496158866	-0.014247967522479862	0.010218158879394004	0.011025661447507187	0.023634499317479442
973	-0.016343633694568586	0.017435828428847867	0.03112359762620523	0.013210848789580128	0.011427540916323742	-0.006111373359437486
974	-0.07720610380108901	0.02690351928288703	-0.028764701165860357	0.010720809041366169	0.00993482529937098	-0.017803133446245165
975	-0.032453147949869345	0.0043810854360779505	0.08961177221315064	0.013151937787797347	0.01084432860813832	-0.013319972117963333
976	-0.002026112045100314	0.005412209306011124	-0.0634860419365179	0.011190294728769876	0.010917113935329861	0.04313359299022475
977	-0.002927030305416538	-0.006718594883492003	-0.004852823379342207	0.012022327216956228	0.011991138425302165	-0.01104974667397139
978	-0.044060919065272174	0.038388510560603474	-0.006412375199534296	0.01224865068639231	0.010598831192866719	-0.013367062118746526
979	-0.04982759690507946	-0.05032111925080873	-0.014892502353790004	0.011598465789613032	0.011393876137703563	-0.03340123695430394
980	0.03617130214907677	0.02245929206392181	0.016097498200979863	0.011420004005333535	0.01021222694825857	0.012559356738037621
981	-0.04441852133828476	0.00011088788360141709	0.019186427652456303	0.012618495010578863	0.011682750201602853	0.004860982861022109
982	-0.04359229781838381	-0.014745243294205373	-0.011411134387730875	0.01271886903385567	0.011029950231501665	-0.0008345053178010675
983	-0.03523179576844354	0.005630905692840964	-0.0252622706703531	0.009717899280943864	0.009303926517270992	-0.021696700491840037
984	-0.040261122331765896	0.07151455686374741	-0.017949291693148836	0.010721805882727177	0.010258255322721524	-0.011510777510740556
985	0.011352157603938595	-0.05765238772384745	0.007382181447779907	0.011344347888155115	0.012357493317623418	-0.024738775846679523
986	-0.0016488287923371201	-0.014331108055102472	0.003187678272627946	0.011074876766918748	0.010318792577455044	0.0025635696785997262
987	-0.0031141827748684104	-0.03762624390098482	0.007367525522887993	0.014570640424143093	0.01304642094049937	-0.03748130570660972
988	0.04619863116583761	0.0290362236262285	-0.03659208391044974	0.009625106054910343	0.009018218812123408	-0.012031767626904048
989	-0.020258059167779528	-0.031389596084040815	-0.03293566840218744	0.014219129817018259	0.013688555496047038	-0.03028014242496066
990	0.07455581111461393	0.016611739376630706	-0.009021927168065002	0.011283457996623109	0.009920556305037147	0.0015422262928303032
991	0.011606017284808968	-0.036631098998653494	0.005591613448439906	0.012835942855878512	0.010824645716633321	-0.006200400338988164
992	-0.04515664436236158	0.004441038130199078	0.0027419350913257777	0.012031726078535396	0.011017186431493513	-0.008046040701390126
993	-0.03698271192173738	0.013827016310063783	-0.0008312663286775701	0.014054056884054634	0.012056243759821056	-0.04517836115554511
994	-0.04582965514831714	-0.033493116854527424	0.058337633211113876	0.012576341600682526	0.01171307263781803	0.011097079490127483
995	-0.002491782266039292	-0.02290141575621924	-0.025754791126668036	0.013301999776627077	0.012124330770141021	-0.0029255654812593555
996	0.026011528766350083	0.005788245927922629	0.024612233560201723	0.012244627598357316	0.010853618387387567	-0.013932052655764495
997	-0.002117438730307871	-0.001316127781775311	-0.034929271915157545	0.012336024246891064	0.009485462049355648	-0.00843486964080239
998	0.011499711218910096	-0.024919247073498737	0.01621122687163435	0.012593603503796803	0.011323304740635965	-0.0008866264520932073
999	0.042397504305387954	-0.013747953039647723	-0.03727703015226397	0.013214790278445208	0.011311524222722918	-0.022501406927649927
1000	0.10431407212167586	-0.03966621596634904	-0.041191044992011344	0.013433286410874877	0.012719251919016076	-0.020065516801883506
1001	0.012617242076722233	0.0837121964591979	-0.038768733800105815	0.012148489373059698	0.011509389609944387	-0.035648245993856964
1002	0.04121654918533438	-0.03873279376127195	0.00973389329536273	0.012085787130127132	0.011383636091728142	-0.011181381299920863
1003	0.014497389428345771	-0.016510012627662937	-0.047301784929610124	0.008042396783228056	0.007439106043073872	-0.03967234622036976
1004	-0.04452196302247727	-0.05589612217305357	-0.03174426707215694	0.009067376464529736	0.011087342284320567	-0.013013904075061233
1005	-0.03819854490704698	0.024748761003602127	0.06911722365098254	0.009061699527252177	0.007361401781667966	0.0018217892155367387
1006	-0.023925701537259855	0.10442991325545463	0.01580888371361183	0.009172981098155378	0.008610680990103236	0.00048764676461570387
1007	-0.081226863474446	-0.024785420217002876	-0.05204733634467914	0.0104480588051361	0.01129038314836938	0.005823696220033516
1008	0.05444590923141646	0.03219376770682225	0.003662669038890671	0.011756317841010971	0.011114958290380868	0.0033823869254112435
1009	-0.06174529026916566	-0.0011693554295142729	-0.00150488474975653	0.01395757821567702	0.010671090767487741	0.006771504585590948
1010	-0.12319800906865183	0.048626986107246355	-0.027949236215537365	0.011516707134081821	0.012714756954681172	0.006565222558345299
1011	-0.08844930097915643	-0.015272692267899974	0.040046203334072945	0.006967022504374867	0.009660218186489291	0.0027397746246982093
1012	-0.08952705782496494	-0.00916650998342847	0.03082037731639186	0.008503853995366724	0.011805361838293388	0.005511846139751751
1013	-0.013085936581830554	0.04832872471626978	0.005559946879700562	0.009923873132538454	0.008026933293530021	0.0027488569516924007
1014	0.026280664807144995	-0.033616844609356794	-0.016073301061929522	0.010349039981029885	0.010713691442441595	0.0045908531037791465
1015	-0.02171914072365375	0.013360862958492344	-0.032171095671274866	0.009737897498324013	0.011596915046614953	-0.00025570084548862283
1016	-0.015046387800805751	-0.009336213670846536	-0.009220661061893348	0.010820025707184443	0.009429344426873303	0.005967894903632933
1017	-0.031234304955791298	0.005002400829852524	0.001978306408525402	0.012017884333162143	0.009898669672623638	0.0018391651454778802
1018	0.09189078662668952	0.02698036283080165	0.0919581083909398	0.0046868311107418235	0.0067307404453837115	0.006523854892277454
1019	-0.07297981788110071	-0.01981943530862989	-0.02836689245475889	0.010595891438174519	0.00930590523189538	0.0017418723593723214
1020	-0.1022797081960939	-0.040083291524435176	-0.031216585860130736	0.0102141248640814	0.013652912426973038	0.0054153143870980455
1021	0.019307919218776073	0.03240666192051777	0.0232158036949422	0.011089204766550117	0.008360582607384592	-0.00034813855715590557
1022	-0.06470752900674355	-0.02372648549177195	0.03447190922807059	0.010835857681629327	0.009589495048864409	-0.0002707567040429548
1023	-0.09594274345917943	-0.028217019446999125	-0.07364035614466131	0.009264072896754029	0.01428055620171446	0.0073122749191439984
1024	-0.03516243440575031	-0.033361836681596646	0.017682037642908058	0.005844864448248168	0.006768431288306552	0.001444179586805894
1025	-0.06873575404922931	0.02882790048588919	0.029202953618710763	0.009951269779895825	0.009269024051519099	0.0016431516256474618
1026	-0.11136343951537091	-0.037692104927833286	-0.009405635170867828	0.0048229364522128695	0.008930898196623073	0.0025794039647408914
1027	-0.019814949152052296	0.01687123476466792	0.015771913319157404	0.012882562939793977	0.01004265837757347	0.0033599098003163495
1028	-0.01815774244935414	0.009628841256030498	-0.003219384570437429	0.012783654695718344	0.010489429963697021	0.006164817053087274
1029	-0.09886375756155913	-0.04910934511781482	0.02557480093237219	0.013113568311370397	0.0112967474217301	0.0072727327378362475
1030	0.01147165527071702	-0.009625945556500034	-0.0032730933481066797	0.0104054619516839	0.008603491928486556	0.0024964652122367956
1031	-0.08986268288611941	-0.013928003890205412	0.020250385251258763	0.007139382239769411	0.010174731166022053	0.0007098331477880108
1032	0.07214732363455825	0.01729681267641492	0.0003205496784049451	0.011251804334177797	0.00836164124132766	0.0024100989039137983
1033	0.052125851427008846	-0.009974773964258445	-0.007937449780277935	0.004198736179443737	0.004728075867896581	0.0035010923967871074
1034	0.04146744812344237	-0.04858200181782191	-0.007445759611436482	0.012696804703803358	0.011361099417167739	0.003260140690409523
1035	-0.09070325364492803	-0.01371112837694513	-0.012373100623196494	0.006863763741333281	0.006058419496826686	0.0020403196261969334
1036	-0.08730479230017422	0.0235905331227867	-0.037022883232069946	0.013558034371270742	0.012191959454286303	0.00733119236004843
1037	-0.12092071935231948	-0.06754482680656755	-0.04950939152362208	0.013491573383412085	0.01352166070198516	0.006570609204618674
1038	-0.06540527308841358	-0.05635152820634421	0.002853007797790791	0.010826094494176148	0.009545163121000351	0.004872239714834119
1039	-0.07927734018742898	-0.014334312500981501	0.052223742040957116	-0.10951272628892962	0.012597394548804788	0.002115235547923355
1040	-0.004781817559694939	-0.015239882400117477	-0.028187658808771828	-0.08303650486563757	0.010811458655216977	0.004525099209806714
1041	-0.034563480628634555	0.0013501078722948088	0.005626281483085585	0.010613374815933925	0.010744475887057636	0.0027842780509787527
1042	-0.022608977594600944	0.0037441710370840656	0.00631822946800355	-0.0895124276422649	0.008167957655899503	0.0029076665965744597
1043	0.0006896791579840998	-0.03722350830338142	0.028061334112470773	-0.0748620411570402	0.005881772689346509	0.004928418048185107
1044	0.060195888238728984	-0.03768498370375003	-0.0016206969267747145	0.010291443012978355	0.011290223985587423	0.0037475920818235767
1045	-0.12198816284955838	-0.025794404174951917	0.015862321717965276	0.009760771114093446	0.011699212565190801	0.0010832079121640855
1046	-0.07070627092496246	0.005354412912940961	-0.014518477881561803	0.010038595783274878	0.009721490381335797	0.0028206698647377597
1047	0.05644263390195602	0.0049717241786235555	0.03579008166153116	0.010459191855286659	0.010445134315338804	0.00493306248207529
1048	-0.033915260678387696	-0.04931622567481923	-0.034222902403790015	0.013067965605580403	0.010357575382876738	0.004995045305404534
1049	-0.06721886371576671	-0.01015534848513063	0.03126864799709793	0.007877441370145455	0.010198403725258891	0.001828676625334315
1050	-0.08552615467835234	0.04260778311375553	0.026255693333868006	0.011444272167729872	0.009806285874511267	0.0035992021929346888
1051	-0.08396972068266366	-0.04626828013775616	0.0008693938702669081	0.012285642164588917	0.010625545956587762	0.005177068998149256
1052	0.0700328491493067	0.03060418582789197	-0.003612776380311835	0.007858500014190153	0.008981584267925051	0.004861617575531047
1053	-0.05810184842157242	0.0037747785615853497	0.014086053204454862	0.011038976880067424	0.009798515012037518	0.002162272742852188
1054	-0.0553585420874727	-0.02545457172770888	0.01041742129147622	0.008336666054876743	-0.09520379053363524	0.005616178432067191
1055	0.04697276501437117	-0.0701540172278874	0.0600405151808335	0.011757431390016759	0.011235213864841631	0.004233421788943273
1056	-0.04894478428913114	-0.00479331705540669	0.05227982873051542	0.009556559535216044	0.013906339799085742	0.0020486390818778085
1057	0.02972178338967597	-0.017212211054946643	-0.021816357304954702	0.012439791198332729	0.009418494794588486	0.005343233368747882
1058	-0.08470710769216196	-0.009233435589531068	-0.02587334978404915	0.009745040072750776	0.01102645081220006	0.004860919950151326
1059	-0.015829223127476626	0.044943376386124397	-0.025558206707108507	-0.07911267338276971	-0.07760571920158436	0.005438532395611176
1060	-0.0022906670481734294	0.03872445099842145	-0.007863865104541875	0.01087522236026922	0.010953130531433555	0.006160683964148384
1061	0.044579149603850066	-0.030639524238893972	-0.035429461997636955	-0.124174279262023	0.010181445526047831	0.005724601270865873
1062	-0.036713854532603375	-0.023308493772467836	0.0031023687795631717	0.00871673864957404	0.011757699206109133	0.0035083027709515687
1063	0.07171614533978297	0.006735288754382044	-0.04096318290378491	0.010079357817595948	0.01332333862141763	0.0045958038456732795
1064	0.062344921130110274	0.03238145556574409	0.0326326318465204	0.007183206165744223	0.013331070967988069	0.0006356421186880242
1065	-0.018769319381606295	0.04608155911933249	-0.015495507834291334	0.010756910609660284	0.009211517506095522	0.0024585508027648298
1066	0.025770864231694276	-0.035655051537634985	-0.020773793016729394	0.008665085499371183	0.011053223299605362	0.005634095178320682
1067	0.04845301939237477	-0.02955195198258236	-0.015400111815087715	0.009751149828096484	0.010733243479608606	0.002105247020892327
1068	0.030168384956584974	-0.031194289869660385	-0.009740815523062808	0.011245790369088387	0.012492225255652275	0.005180487224878483
1069	-0.03383081670163252	0.07651639323567387	0.007083093187925536	-0.10500883692822373	0.012028879203286361	0.0011856386539642035
1070	-0.07320459850726457	0.009387729601853667	-0.010373640300915404	0.013320165009886583	0.011861226764583977	-0.0001875839080991371
1071	-0.08081372409149379	0.022384975170311266	0.0017658951831142182	0.010623659329995597	0.00952474758659283	0.0012149420419432205
1072	0.08044606346906914	-0.03158892468756759	0.006964962460204642	0.012072895331277258	0.012807451792962004	0.004031474486903625
1073	-0.004411454367376287	-0.01583610479504461	0.03658870249761303	0.010861777744051717	0.010025441203230063	0.004986737040617477
1074	0.04177429970676051	0.03841416110388306	-0.04320480049172924	0.009580338733642281	0.009577825022061701	0.005507432411194996
1075	-0.03729536317139008	-0.024861404582337116	-0.019871133756367395	0.010461781737861274	0.013093040274254775	0.007470333716000083
1076	0.04108145351805105	0.023792147905395092	0.0245945910055761	0.006412614019928029	0.00709763112441781	0.0013442185407776747
1077	-0.0009267034461885431	-0.0014680167380033652	0.028605515303142728	0.009495621904060475	0.009378978259232177	0.002040478752814218
1078	-0.032957931794349624	-0.031105635932159783	-0.032442752955743254	0.008642413254976134	0.010558932095191662	0.0037227988970059593
1079	-0.03778693919916652	-0.05949631686391371	0.02238212810572661	-0.02127689249654092	-0.07477409904590905	0.0014234874207274568
1080	0.022783711074738366	-0.00939005247351866	-0.0022225751400087807	0.004298328301731411	0.010244020561536612	0.0020135435427163194
1081	-0.1215307423780369	0.019131333062266553	0.003313986451090569	0.009619794757722745	0.011776760859537041	0.004750590619981689
1082	0.09236025063830776	-0.010349783359451895	-0.02691676355871126	0.011331991720453514	0.011769786893444212	0.007063722172887655
1083	-0.02503053361486974	-0.021431633234789044	-0.0198502819584639	0.008312256066283519	0.008183022590330097	0.0038283586578380575
1084	-0.10910390848347291	-0.02195801462369627	0.029184230215867992	0.00458870230812181	0.01307188988031146	0.00019288933413228433
1085	0.05177761189023825	0.011967716074432214	0.02482634453634043	0.005134051461538413	0.004691834644593985	0.0027130205560124353
1086	-0.07831536379935031	0.0012743020180866	-0.008309746059531869	0.004921830007832077	0.006058844965746197	0.003004306451455688
1087	-8.5987631506037e-06	-0.03279185646851124	-0.03138100325088117	-0.07394109434527865	0.006534884466619904	0.0054212346894138095
1088	0.04240146474697032	-0.00977623038445126	-0.04245664517812919	0.009483645021622886	0.009172181326846052	0.004472519501681484
1089	-0.028715779063513157	0.01259239559307933	-0.015447822592904007	0.005840946712731064	0.008857175479854684	0.0031519564978762177
1090	-0.041013288271323965	0.04378741406648389	0.010932456585163331	0.01011681727031336	0.009976132462394273	0.006887729244919951
1091	-0.0031579419714751356	-0.02941792403321374	0.007593480845272733	0.012397518559604262	0.012475204358254879	0.0037397700770648245
1092	-0.0038203781916154506	-0.03170146299086407	0.041561815357517205	0.010007973762854793	0.011301031200816006	0.0013541293966153607
1093	0.04593670088414715	-0.03174541876373243	-0.021164981360060384	0.012355834485669917	0.012285984357661966	0.006992622149687222
1094	-0.03176283689932072	-0.024833974599995434	-0.0025379255907269564	0.011542749579266483	0.010746333480462096	0.006297102098431987
1095	0.03656050035310094	0.0021939368040714106	0.04146567803060666	0.009954026638828375	0.009635699032980805	0.0016177337181317209
1096	0.0831946883281081	0.0028412753467282523	0.00551420798482226	0.011468063313950151	0.010793337316470449	0.0026800797786221855
1097	-0.06487046737911419	0.0006414939635857327	0.005262727147975018	0.011994630907006771	0.010981702210494283	0.005793734935304632
1098	-0.06730722020426508	-0.017309098844339763	0.03380750381129544	0.006839796514822739	0.013804775900981135	0.0025614624792811343
1099	-0.0025347776363144874	-0.02396734645376738	0.02475030963290924	-0.049801402974201436	0.011037520408088084	0.0028522835559096175
1100	-0.04372885407573332	-0.024296809836065567	-0.007343886472152621	0.006014145968429647	-0.09131500196851614	0.0026935110497008363
1101	-0.04561379648397573	-0.010395110708424873	-0.02173020552644377	0.014087707354741725	0.016203274799178772	0.0016269366773466732
1102	0.037453084404150135	0.03025846023024962	-0.010385330334546842	0.010234635721638819	0.008367797224137406	0.002839541088741231
1103	0.03993299803734722	0.023900994899007884	-0.006948708752979906	0.011410943843828417	0.010656421316614647	0.0010912348063852372
1104	0.060985626824869806	0.004961022785735624	-0.018861252848919402	0.007761785140659845	0.007078380081114323	0.0023810157716773854
1105	0.04262650356867786	-0.05588142829502253	-0.04282947411237785	0.010910837906480229	0.01015010631498668	0.003861938154377689
1106	0.06304735860298784	0.007720324135187301	-0.02512720517295722	0.010786522116357887	-0.11262946698725183	0.005150718049011696
1107	-0.016554726608938468	0.005401346653544349	-0.018882670640397906	0.011107077227490896	0.009627702332369611	0.0022578220514482615
1108	-0.017724849026840985	0.016160000279933612	-0.0073937241759930074	0.010389294130057805	0.009985791788463405	0.006769612690193381
1109	0.059078477068622876	0.005532634902016094	0.010255310729698812	0.013387326486701462	0.011348152424127062	0.006008983565357603
1110	0.06351500084610448	0.0060553635181672255	-0.02442318712458975	0.010224095823338207	0.009964986264951474	0.0031788888444182193
1111	-0.014580160294601437	-0.039542211538606965	0.05326099190181973	0.010905146197678767	0.011157573998304315	0.00204436477724259
1112	-0.0022462626644156377	-0.06992772691651905	0.0378188624410626	0.0112255354410237	0.014881782963746018	0.004386984915806176
1113	-0.0649525260617583	0.002432849772528137	0.006175504282317904	0.012107955140811458	0.01363887462383954	0.004025098355196263
1114	-0.016836323616394224	-0.006465363865258381	0.008246970974915621	0.011207869514246953	0.01039909648445686	0.0021395360952748744
1115	-0.04511870554351446	0.03870642103515405	0.0114444019222762	0.012794267503747273	0.011043229622230743	0.0049728927538947995
1116	0.03097197852437617	0.05052010876897336	0.03331923664206786	0.009957237708856486	0.008252796002464364	-0.0001835361967383161
1117	-0.066701531286602	0.03314826937044853	-0.0010529733970038044	0.010594975943112097	0.010242060268685358	0.0015311157644695905
1118	0.06371695271727021	0.05589318546186124	0.030681042654390416	-0.11024358728647	0.010420122011100446	0.0029981450725608287
1119	0.02370606169373024	-0.0012723313445056092	0.012194688023889582	0.009571212601318546	0.009148158650537657	0.003007466364655013
1120	0.037110237191598214	0.026900172135555837	0.038155813915718165	0.010390554943499265	0.008971188916231162	0.002814232439346253
1121	0.09039005455849788	-0.014246875491042536	0.013750115801360964	0.011479313253873035	0.01197954723341107	0.0037729364687125594
1122	-0.1383178194396884	-0.06919131674526913	0.0036234164192883262	0.012356110079859683	0.01626728369992419	0.007313056125575834
1123	-0.011815794259034519	0.0006419806090102105	0.005599162251059888	0.008560358768399104	-0.08034993422235402	0.0033705364527389105
1124	-0.09838377594883738	0.005377073612298084	-0.05318869329794446	0.00975192313722244	0.010314611456767153	0.004556250030406751
1125	-0.048602179910824043	-0.052765805511299134	-0.04817445660581148	0.009819298186077087	0.015054415967581237	0.0059506332843962916
1126	0.000665905130811701	0.05304013177389578	0.017873100122543867	0.004948537080810812	-0.0476725980853043	0.0022893028003240115
1127	-0.005164279968263244	-0.014212436072325328	-0.011019775341676967	0.003318089005609462	0.005837767390299159	0.0004380535366399052
1128	0.08201448011121655	-0.0215297270848937	0.00572458793229052	0.00778423679357794	0.00911433409492438	0.004674648540437646
1129	-0.05934513633239335	-0.013886094820589832	0.010705797399050346	-0.07387808215942425	-0.08596816607355777	4.270172560148357e-05
1130	0.06774786454885688	-0.02149619197890194	0.009214430074104607	-0.07759925768042411	-0.0919555830366272	0.001539382156664095
1131	-0.043167184031835185	-0.013035964116888427	0.028302489298003213	0.003333325960550191	0.007463572710416321	0.000278121389636149
1132	-0.02114286299724138	0.00741057022360848	-0.023234451831614655	0.0107743702908925	0.01153125519498418	0.007799453315849256
1133	0.04771449190175402	0.005511823157356914	0.009692350274808617	-0.11124437924724516	0.009844872652320192	0.002371178807163853
1134	-0.013733641133247	0.017165918575332426	-0.011738295418134554	-0.11219690064196432	0.011450465343591072	0.0030636605160637327
1135	0.061680223341459256	0.011590033788513199	-0.021149511186472632	0.010370709329074971	0.009288482582642161	0.0011799355602994342
1136	0.023464954521705692	0.044833111660855976	-0.018336683130877062	-0.10528571237337135	-0.07496587978699146	0.003269396248027546
