# Supplementary material for: Explaining a series of models by propagating Shapley values
Source: Nat Commun. 2022 Aug 3;13:4512. doi: 10.1038/s41467-022-31384-3 (PMC9349278; doi:10.1038/s41467-022-31384-3)
Supplement: Supplementary file 4 — Source Data File [file 41467_2022_31384_MOESM4_ESM.zip › Source Data/figure3a.csv]

	sex_isFemale	age	physical_activity	serum_albumin	alkaline_phosphatase	alkaline_phosphatase_isUnacceptable	alkaline_phosphatase_isTestnotdone	SGOT	SGOT_isUnacceptable	SGOT_isTestnotdone	BUN	BUN_isUnacceptable	BUN_isTestnotdone	calcium	calcium_isUnacceptable	calcium_isTestnotdone	creatinine	creatinine_isUnacceptable	creatinine_isTestnotdone	potassium	potassium_isUnacceptable	sodium	sodium_isUnacceptable	total_bilirubin	total_bilirubin_isUnacceptable	total_bilirubin_isTestnotdone	serum_protein	red_blood_cells	red_blood_cells_isUnacceptable	red_blood_cells_isBlankbutapplicable	white_blood_cells	white_blood_cells_isUnacceptable	white_blood_cells_isBlankbutapplicable	hemoglobin	hemoglobin_isMissing	hematocrit	hematocrit_isUnacceptable	hematocrit_isMissing	platelets_isNormal	platelets_isIncreased	platelets_isDecreased	platelets_isNoestimate	segmented_neutrophils	lymphocytes	monocytes	eosinophils	basophils	band_neutrophils	cholesterol
Raw values	False	74	4	4.5		False	False		False	False		False	False		False	False		False	False		False		False		False	False	8.1		True	False	5.5	False	False	15.9	False	47.0	False	False	False	False	False	False							211.0
Attribution (random baselines)	0.07922511390389357	0.35530427093703804	-0.020505157732146534	-0.018395867090556836	0.0018556664183313639	-0.0048719770706537055	-0.0035643359872274023	-0.0003798025984161216	-0.006656936819161597	-0.0017765876805500862	0.0004630477344907894	0.0	0.0	0.0019970775429137967	-0.0009418294483183878	0.0007271041583995193	0.0004973582943631402	0.0	0.0	0.0005595512996619417	0.0	-1.9073399968897278e-05	0.0	-0.0009404921995662579	-0.016532985696312837	0.0014325254832120128	0.03999864603158954	-0.0029580848626884052	-0.024691180299634186	0.0010111944103332474	-0.02292204354889253	-0.00411011283418869	-0.00045728075289166753	-0.008991911662647742	0.0	0.01889871328042909	0.0	0.0	0.012807034937906572	0.0001514252089401854	1.764482157933382e-05	0.0	0.002065479930381411	0.0009054884577791265	0.0024616236203981175	-0.0007421168085041147	-0.0006231081243625136	-0.0007724098437973615	-0.0028901588719429283
Attribution (older male baselines)	0.0	0.08709994129019823	-0.0320371323353034	-0.019859598945436232	-0.0008981310703833952	-0.0010007252103122577	-0.0036791092729720914	-0.0007976448767286318	-0.0011572709648028745	-0.0020615317758925352	0.003341201234701836	0.0012520691645275862	0.00020463213935200834	0.0025442254767016107	-0.002383895144471792	9.643180990068523e-05	0.0004385836670119673	9.11829809426757e-05	0.0	0.001135809345754496	1.700141102988586e-05	0.0008830571132842669	0.0001910693364284486	-0.0013476333052469594	-0.002301211573251762	0.001620175375318977	0.031701027477933484	-0.0006952282438298695	-0.02635949346145912	0.0023989781341242173	-0.02723977935831674	-0.0013589759658482487	-0.0017319989657598475	-0.007332167352374481	0.0	0.007170359452831029	-0.0032964013766828364	0.0	0.013972537958891909	-5.376736528477048e-05	-0.0011204474194412616	0.0005972664017308106	0.001015471477104125	0.0006105433874824828	0.001239401632702852	-0.0021760420433106836	-0.00015216792493067516	-0.00030623227873962175	-0.0025573034700807373
[truncated: 31 more columns]
