# Supplementary material for: Explaining a series of models by propagating Shapley values
Source: Nat Commun. 2022 Aug 3;13:4512. doi: 10.1038/s41467-022-31384-3 (PMC9349278; doi:10.1038/s41467-022-31384-3)
Supplement: Supplementary file 4 — Source Data File [file 41467_2022_31384_MOESM4_ESM.zip › Source Data/figure3b.csv]

	age	sex_is_female	cluster
0	41	False	0
1	45	False	0
2	40	False	0
3	41	False	0
4	39	False	0
5	46	False	0
6	42	False	0
7	42	False	0
8	36	False	0
9	48	False	0
10	43	False	0
11	45	False	0
12	43	False	0
13	46	False	0
14	36	False	0
15	38	False	0
16	47	False	0
17	42	False	0
18	43	False	0
19	37	False	0
20	48	False	0
21	42	False	0
22	44	False	0
23	41	False	0
24	45	False	0
25	47	False	0
26	47	False	0
27	39	False	0
28	41	False	0
29	39	False	0
30	42	False	0
31	40	False	0
32	36	False	0
33	36	False	0
34	45	False	0
35	39	False	0
36	40	False	0
37	48	False	0
38	48	False	0
39	47	False	0
40	40	False	0
41	43	False	0
42	46	False	0
43	48	False	0
44	39	False	0
45	36	False	0
46	45	False	0
47	46	False	0
48	41	False	0
49	46	False	0
50	40	False	0
51	36	False	0
52	38	False	0
53	43	False	0
54	45	False	0
55	47	False	0
56	47	False	0
57	44	False	0
58	42	False	0
59	38	False	0
60	36	False	0
61	38	False	0
62	48	False	0
63	47	False	0
64	46	False	0
65	41	False	0
66	37	False	0
67	46	False	0
68	46	False	0
69	46	False	0
70	47	False	0
71	46	False	0
72	42	False	0
73	47	False	0
74	39	False	0
75	47	False	0
76	39	False	0
77	43	False	0
78	41	False	0
79	42	False	0
80	44	False	0
81	41	False	0
82	46	False	0
83	40	False	0
84	47	False	0
85	40	False	0
86	47	False	0
87	41	False	0
88	37	False	0
89	37	False	0
90	46	False	0
91	44	False	0
92	36	False	0
93	47	False	0
94	38	False	0
95	36	False	0
96	41	False	0
97	40	False	0
98	46	False	0
99	45	False	0
100	41	False	0
101	40	False	0
102	40	False	0
103	41	False	0
104	42	False	0
105	48	False	0
106	38	False	0
107	48	False	0
108	37	False	0
109	36	False	0
110	45	False	0
111	40	False	0
112	47	False	0
113	36	False	0
114	45	False	0
115	37	False	0
116	44	False	0
117	36	False	0
118	46	False	0
119	48	False	0
120	45	False	0
121	40	False	0
122	47	False	0
123	37	False	0
124	39	False	0
125	45	False	0
126	41	False	0
127	46	False	0
128	38	False	0
129	46	False	0
130	46	False	0
131	45	False	0
132	39	False	0
133	38	False	0
134	48	False	0
135	40	False	0
136	42	False	0
137	46	False	0
138	48	False	0
139	47	False	0
140	40	False	0
141	48	False	0
142	43	False	0
143	48	False	0
144	46	False	0
145	45	False	0
146	43	False	0
147	45	False	0
148	40	False	0
149	36	False	0
150	39	False	0
151	47	False	0
152	48	False	0
153	39	False	0
154	47	False	0
155	43	False	0
156	38	False	0
157	39	False	0
158	45	False	0
159	48	False	0
160	46	False	0
161	43	False	0
162	45	False	0
163	40	False	0
164	44	False	0
165	45	False	0
166	48	False	0
167	46	False	0
168	39	False	0
169	36	False	0
170	47	False	0
171	44	False	0
172	40	False	0
173	38	False	0
174	47	False	0
175	47	False	0
176	43	False	0
177	36	False	0
178	39	False	0
179	48	False	0
180	41	False	0
181	46	False	0
182	38	False	0
183	37	False	0
184	44	False	0
185	42	False	0
186	41	False	0
187	48	False	0
188	39	False	0
189	48	False	0
190	42	False	0
191	39	False	0
192	41	False	0
193	39	False	0
194	48	False	0
195	40	False	0
196	46	False	0
197	46	False	0
198	44	False	0
199	40	False	0
200	44	False	0
201	39	False	0
202	43	False	0
203	36	False	0
204	44	False	0
205	38	False	0
206	37	False	0
207	47	False	0
208	37	False	0
209	42	False	0
210	37	False	0
211	43	False	0
212	38	False	0
213	47	False	0
214	43	False	0
215	44	False	0
216	38	False	0
217	41	False	0
218	46	False	0
219	37	False	0
220	44	False	0
221	36	False	0
222	41	False	0
223	36	False	0
224	47	False	0
225	48	False	0
226	43	False	0
227	47	False	0
228	45	False	0
229	36	False	0
230	39	False	0
231	36	False	0
232	36	False	0
233	45	False	0
234	44	False	0
235	43	False	0
236	45	False	0
237	44	False	0
238	47	False	0
239	47	False	0
240	47	False	0
241	38	False	0
242	36	False	0
243	39	False	0
244	40	False	0
245	40	False	0
246	42	False	0
247	43	False	0
248	44	False	0
249	42	False	0
250	40	False	0
251	45	False	0
252	41	False	0
253	40	False	0
254	48	False	0
255	36	False	0
256	42	False	0
257	46	False	0
258	42	False	0
259	44	False	0
260	46	False	0
261	44	False	0
262	44	False	0
263	42	False	0
264	47	False	0
265	42	False	0
266	47	False	0
267	40	False	0
268	39	False	0
269	37	False	0
270	45	False	0
271	41	False	0
272	38	False	0
273	43	False	0
274	42	False	0
275	38	False	0
276	45	False	0
277	36	False	0
278	41	False	0
279	48	False	0
280	39	False	0
281	41	False	0
282	38	False	0
283	48	False	0
284	41	False	0
285	39	False	0
286	38	False	0
287	42	False	0
288	39	False	0
289	47	False	0
290	42	False	0
291	38	False	0
292	38	False	0
293	42	False	0
294	36	False	0
295	44	False	0
296	40	False	0
297	36	False	0
298	38	False	0
299	37	False	0
300	48	False	0
301	40	False	0
302	37	False	0
303	47	False	0
304	40	False	0
305	42	False	0
306	37	False	0
307	44	False	0
308	39	False	0
309	45	False	0
310	46	False	0
311	41	False	0
312	48	False	0
313	42	False	0
314	37	False	0
315	39	False	0
316	47	False	0
317	46	False	0
318	43	False	0
319	42	False	0
320	36	False	0
321	36	False	0
322	37	False	0
323	42	False	0
324	39	False	0
325	43	False	0
326	48	False	0
327	40	False	0
328	44	False	0
329	42	False	0
330	44	False	0
331	39	False	0
332	39	False	0
333	43	False	0
334	36	False	0
335	40	False	0
336	44	False	0
337	43	False	0
338	43	False	0
339	41	False	0
340	47	False	0
341	48	False	0
342	39	False	0
343	41	False	0
344	41	False	0
345	37	False	0
346	40	False	0
347	48	False	0
348	43	False	0
349	43	False	0
350	42	False	0
351	47	False	0
352	39	False	0
353	40	False	0
354	43	False	0
355	39	False	0
356	41	False	0
357	45	False	0
358	40	False	0
359	42	False	0
360	43	False	0
361	46	False	0
362	38	False	0
363	45	False	0
364	45	False	0
365	38	False	0
366	36	False	0
367	40	False	0
368	37	False	0
369	47	False	0
370	48	False	0
371	45	False	0
372	45	False	0
373	41	False	0
374	38	False	0
375	48	False	0
376	44	False	0
377	45	False	0
378	42	False	0
379	46	False	0
380	39	False	0
381	39	False	0
382	46	False	0
383	42	False	0
384	46	False	0
385	41	False	0
386	46	False	0
387	38	False	0
388	38	False	0
389	48	False	0
390	44	False	0
391	40	False	0
392	48	False	0
393	47	False	0
394	43	False	0
395	37	False	0
396	40	False	0
397	36	False	0
398	40	False	0
399	47	False	0
400	42	False	0
401	43	False	0
402	39	False	0
403	37	False	0
404	40	False	0
405	48	False	0
406	48	False	0
407	48	False	0
408	42	False	0
409	44	False	0
410	36	False	0
411	39	False	0
412	37	False	0
413	42	False	0
414	43	False	0
415	45	False	0
416	39	False	0
417	37	False	0
418	39	False	0
419	39	False	0
420	38	False	0
421	40	False	0
422	40	False	0
423	37	False	0
424	39	False	0
425	48	False	0
426	45	False	0
427	46	False	0
428	48	False	0
429	39	False	0
430	37	False	0
431	38	False	0
432	37	False	0
433	38	False	0
434	44	False	0
435	42	False	0
436	48	False	0
437	39	False	0
438	46	False	0
439	39	False	0
440	37	False	0
441	37	False	0
442	42	False	0
443	46	False	0
444	44	False	0
445	48	False	0
446	48	False	0
447	45	False	0
448	42	False	0
449	37	False	0
450	46	False	0
451	44	False	0
452	47	False	0
453	43	False	0
454	38	False	0
455	47	False	0
456	48	False	0
457	44	False	0
458	37	False	0
459	36	False	0
460	38	False	0
461	43	False	0
462	47	False	0
463	37	False	0
464	43	False	0
465	41	False	0
466	37	False	0
467	48	False	0
468	40	False	0
469	43	False	0
470	38	False	0
471	42	False	0
472	45	False	0
473	43	False	0
474	40	False	0
475	43	False	0
476	37	False	0
477	38	False	0
478	46	False	0
479	44	False	0
480	47	False	0
481	45	False	0
482	46	False	0
483	41	False	0
484	45	False	0
485	39	False	0
486	47	False	0
487	44	False	0
488	46	False	0
489	45	False	0
490	47	False	0
491	44	False	0
492	41	False	0
493	45	False	0
494	36	False	0
495	48	False	0
496	46	False	0
497	38	False	0
498	38	False	0
499	40	False	0
500	39	False	0
501	43	False	0
502	44	False	0
503	42	False	0
504	39	False	0
505	44	False	0
506	47	False	0
507	40	False	0
508	36	False	0
509	46	False	0
510	41	False	0
511	48	False	0
512	44	False	0
513	36	False	0
514	38	False	0
515	47	False	0
516	37	False	0
517	41	False	0
518	40	False	0
519	48	False	0
520	38	False	0
521	45	False	0
522	41	False	0
523	36	False	0
524	41	False	0
525	38	False	0
526	39	False	0
527	46	False	0
528	37	False	0
529	43	False	0
530	47	False	0
531	43	False	0
532	41	False	0
533	37	False	0
534	46	False	0
535	41	False	0
536	37	False	0
537	43	False	0
538	41	False	0
539	39	False	0
540	42	False	0
541	47	False	0
542	42	False	0
543	42	False	0
544	48	False	0
545	48	False	0
546	36	False	0
547	46	False	0
548	46	False	0
549	44	False	0
550	36	False	0
551	46	False	0
552	38	False	0
553	42	False	0
554	48	False	0
555	41	False	0
556	48	False	0
557	45	False	0
558	48	False	0
559	37	False	0
560	36	False	0
561	37	False	0
562	48	False	0
563	43	False	0
564	48	False	0
565	40	False	0
566	37	False	0
567	45	False	0
568	42	False	0
569	47	False	0
570	47	False	0
571	44	False	0
572	48	False	0
573	44	False	0
574	37	False	0
575	39	False	0
576	36	False	0
577	43	False	0
578	47	False	0
579	38	False	0
580	40	False	0
581	46	False	0
582	40	False	0
583	48	False	0
584	37	False	0
585	41	False	0
586	38	False	0
587	48	False	0
588	42	False	0
589	43	False	0
590	38	False	0
591	47	False	0
592	36	False	0
593	39	False	0
594	40	False	0
595	39	False	0
596	37	False	0
597	48	False	0
598	41	False	0
599	43	False	0
600	46	False	0
601	47	False	0
602	37	False	0
603	45	False	0
604	45	False	0
605	48	False	0
606	37	False	0
607	48	False	0
608	43	False	0
609	42	False	0
610	42	False	0
611	37	False	0
612	46	False	0
613	48	False	0
614	46	False	0
615	45	False	0
616	48	False	0
617	48	False	0
618	41	False	0
619	36	False	0
620	44	False	0
621	48	False	0
622	42	False	0
623	42	False	0
624	45	False	0
625	46	False	0
626	46	False	0
627	46	False	0
628	45	False	0
629	42	False	0
630	39	False	0
631	37	False	0
632	39	False	0
633	38	False	0
634	41	False	0
635	36	False	0
636	46	False	0
637	45	False	0
638	41	False	0
639	42	False	0
640	43	False	0
641	37	False	0
642	46	False	0
643	47	False	0
644	37	False	0
645	45	False	0
646	44	False	0
647	38	False	0
648	36	False	0
649	42	False	0
650	40	False	0
651	42	False	0
652	47	False	0
653	39	False	0
654	43	False	0
655	43	False	0
656	48	False	0
657	39	False	0
658	48	False	0
659	40	False	0
660	43	False	0
661	41	False	0
662	39	False	0
663	46	False	0
664	44	False	0
665	48	False	0
666	40	False	0
667	45	False	0
668	44	False	0
669	44	False	0
670	40	False	0
671	42	False	0
672	41	False	0
673	38	False	0
674	37	False	0
675	41	False	0
676	48	False	0
677	46	False	0
678	36	False	0
679	44	False	0
680	47	False	0
681	40	False	0
682	44	False	0
683	43	False	0
684	45	False	0
685	48	False	0
686	38	False	0
687	44	False	0
688	48	False	0
689	45	False	0
690	38	False	0
691	36	False	0
692	38	False	0
693	45	False	0
694	40	False	0
695	40	False	0
696	46	False	0
697	44	False	0
698	39	False	0
699	38	False	0
700	36	False	0
701	39	False	0
702	36	False	0
703	36	False	0
704	41	False	0
705	44	False	0
706	40	False	0
707	43	False	0
708	44	False	0
709	40	False	0
710	45	False	0
711	39	False	0
712	42	False	0
713	45	False	0
714	42	False	0
715	45	False	0
716	36	True	1
717	39	True	1
718	45	True	1
719	45	True	1
720	38	True	1
721	39	True	1
722	44	True	1
723	46	True	1
724	41	True	1
725	44	True	1
726	44	True	1
727	43	True	1
728	36	True	1
729	47	True	1
730	43	True	1
731	41	True	1
732	42	True	1
733	41	True	1
734	47	True	1
735	42	True	1
736	42	True	1
737	41	True	1
738	37	True	1
739	41	True	1
740	43	True	1
741	36	True	1
742	39	True	1
743	47	True	1
744	47	True	1
745	36	True	1
746	38	True	1
747	37	True	1
748	40	True	1
749	40	True	1
750	47	True	1
751	42	True	1
752	43	True	1
753	39	True	1
754	39	True	1
755	43	True	1
756	42	True	1
757	41	True	1
758	41	True	1
759	42	True	1
760	41	True	1
761	42	True	1
762	36	True	1
763	44	True	1
764	42	True	1
765	44	True	1
766	43	True	1
767	41	True	1
768	43	True	1
769	44	True	1
770	40	True	1
771	41	True	1
772	46	True	1
773	46	True	1
774	40	True	1
775	44	True	1
776	40	True	1
777	38	True	1
778	42	True	1
779	36	True	1
780	43	True	1
781	38	True	1
782	40	True	1
783	41	True	1
784	40	True	1
785	45	True	1
786	45	True	1
787	40	True	1
788	47	True	1
789	39	True	1
790	42	True	1
791	42	True	1
792	40	True	1
793	37	True	1
794	40	True	1
795	42	True	1
796	38	True	1
797	41	True	1
798	42	True	1
799	41	True	1
800	42	True	1
801	36	True	1
802	44	True	1
803	46	True	1
804	37	True	1
805	47	True	1
806	42	True	1
807	38	True	1
808	37	True	1
809	36	True	1
810	43	True	1
811	42	True	1
812	44	True	1
813	39	True	1
814	44	True	1
815	39	True	1
816	41	True	1
817	47	True	1
818	36	True	1
819	41	True	1
820	45	True	1
821	45	True	1
822	36	True	1
823	47	True	1
824	38	True	1
825	40	True	1
826	40	True	1
827	36	True	1
828	43	True	1
829	41	True	1
830	43	True	1
831	39	True	1
832	44	True	1
833	36	True	1
834	38	True	1
835	40	True	1
836	42	True	1
837	44	True	1
838	41	True	1
839	44	True	1
840	45	True	1
841	42	True	1
842	43	True	1
843	43	True	1
844	42	True	1
845	40	True	1
846	42	True	1
847	43	True	1
848	37	True	1
849	37	True	1
850	36	True	1
851	39	True	1
852	45	True	1
853	40	True	1
854	39	True	1
855	38	True	1
856	40	True	1
857	39	True	1
858	44	True	1
859	41	True	1
860	36	True	1
861	47	True	1
862	39	True	1
863	38	True	1
864	43	True	1
865	42	True	1
866	44	True	1
867	42	True	1
868	40	True	1
869	36	True	1
870	44	True	1
871	37	True	1
872	37	True	1
873	45	True	1
874	36	True	1
875	41	True	1
876	40	True	1
877	41	True	1
878	37	True	1
879	44	True	1
880	41	True	1
881	44	True	1
882	38	True	1
883	43	True	1
884	37	True	1
885	38	True	1
886	44	True	1
887	45	True	1
888	38	True	1
889	36	True	1
890	39	True	1
891	40	True	1
892	41	True	1
893	40	True	1
894	44	True	1
895	44	True	1
896	41	True	1
897	37	True	1
898	36	True	1
899	46	True	1
900	43	True	1
901	46	True	1
902	46	True	1
903	41	True	1
904	36	True	1
905	46	True	1
906	41	True	1
907	43	True	1
908	43	True	1
909	44	True	1
910	37	True	1
911	43	True	1
912	41	True	1
913	41	True	1
914	39	True	1
915	42	True	1
916	36	True	1
917	45	True	1
918	46	True	1
919	39	True	1
920	44	True	1
921	43	True	1
922	47	True	1
923	36	True	1
924	41	True	1
925	44	True	1
926	39	True	1
927	37	True	1
928	38	True	1
929	43	True	1
930	37	True	1
931	42	True	1
932	43	True	1
933	37	True	1
934	40	True	1
935	43	True	1
936	39	True	1
937	47	True	1
938	47	True	1
939	36	True	1
940	44	True	1
941	47	True	1
942	45	True	1
943	36	True	1
944	44	True	1
945	37	True	1
946	40	True	1
947	44	True	1
948	40	True	1
949	37	True	1
950	45	True	1
951	39	True	1
952	40	True	1
953	37	True	1
954	37	True	1
955	43	True	1
956	43	True	1
957	38	True	1
958	36	True	1
959	39	True	1
960	43	True	1
961	41	True	1
962	42	True	1
963	45	True	1
964	43	True	1
965	38	True	1
966	41	True	1
967	44	True	1
968	44	True	1
969	42	True	1
970	42	True	1
971	38	True	1
972	43	True	1
973	36	True	1
974	42	True	1
975	43	True	1
976	43	True	1
977	45	True	1
978	39	True	1
979	42	True	1
980	42	True	1
981	44	True	1
982	40	True	1
983	41	True	1
984	37	True	1
985	37	True	1
986	43	True	1
987	43	True	1
988	42	True	1
989	44	True	1
990	42	True	1
991	39	True	1
992	44	True	1
993	41	True	1
994	36	True	1
995	43	True	1
996	39	True	1
997	44	True	1
998	36	True	1
999	36	True	1
1000	46	True	1
1001	36	True	1
1002	37	True	1
1003	40	True	1
1004	37	True	1
1005	38	True	1
1006	42	True	1
1007	41	True	1
1008	36	True	1
1009	43	True	1
1010	39	True	1
1011	42	True	1
1012	42	True	1
1013	37	True	1
1014	39	True	1
1015	36	True	1
1016	42	True	1
1017	36	True	1
1018	40	True	1
1019	39	True	1
1020	38	True	1
1021	39	True	1
1022	46	True	1
1023	39	True	1
1024	44	True	1
1025	42	True	1
1026	39	True	1
1027	37	True	1
1028	37	True	1
1029	41	True	1
1030	46	True	1
1031	38	True	1
1032	42	True	1
1033	40	True	1
1034	38	True	1
1035	39	True	1
1036	37	True	1
1037	38	True	1
1038	42	True	1
1039	44	True	1
1040	40	True	1
1041	45	True	1
1042	40	True	1
1043	44	True	1
1044	39	True	1
1045	39	True	1
1046	42	True	1
1047	36	True	1
1048	43	True	1
1049	38	True	1
1050	37	True	1
1051	39	True	1
1052	38	True	1
1053	38	True	1
1054	44	True	1
1055	43	True	1
1056	47	True	1
1057	39	True	1
1058	37	True	1
1059	39	True	1
1060	40	True	1
1061	47	True	1
1062	44	True	1
1063	43	True	1
1064	42	True	1
1065	46	True	1
1066	39	True	1
1067	44	True	1
1068	39	True	1
1069	38	True	1
1070	36	True	1
1071	43	True	1
1072	39	True	1
1073	37	True	1
1074	46	True	1
1075	43	True	1
1076	41	True	1
1077	40	True	1
1078	44	True	1
1079	42	True	1
1080	37	True	1
1081	39	True	1
1082	45	True	1
1083	45	True	1
1084	36	True	1
1085	36	True	1
1086	38	True	1
1087	39	True	1
1088	39	True	1
1089	38	True	1
1090	41	True	1
1091	37	True	1
1092	36	True	1
1093	39	True	1
1094	37	True	1
1095	44	True	1
1096	37	True	1
1097	39	True	1
1098	45	True	1
1099	44	True	1
1100	41	True	1
1101	38	True	1
1102	41	True	1
1103	39	True	1
1104	45	True	1
1105	37	True	1
1106	39	True	1
1107	41	True	1
1108	42	True	1
1109	44	True	1
1110	47	True	1
1111	41	True	1
1112	36	True	1
1113	39	True	1
1114	38	True	1
1115	42	True	1
1116	36	True	1
1117	40	True	1
1118	36	True	1
1119	37	True	1
1120	38	True	1
1121	44	True	1
1122	46	True	1
1123	40	True	1
1124	37	True	1
1125	46	True	1
1126	45	True	1
1127	39	True	1
1128	43	True	1
1129	37	True	1
1130	40	True	1
1131	41	True	1
1132	44	True	1
1133	37	True	1
1134	36	True	1
1135	39	True	1
1136	45	True	1
1137	36	True	1
1138	37	True	1
1139	39	True	1
1140	40	True	1
1141	39	True	1
1142	47	True	1
1143	47	True	1
1144	37	True	1
1145	45	True	1
1146	38	True	1
1147	45	True	1
1148	41	True	1
1149	38	True	1
1150	40	True	1
1151	43	True	1
1152	37	True	1
1153	38	True	1
1154	46	True	1
1155	43	True	1
1156	38	True	1
1157	36	True	1
1158	41	True	1
1159	40	True	1
1160	37	True	1
1161	43	True	1
1162	44	True	1
1163	42	True	1
1164	36	True	1
1165	36	True	1
1166	44	True	1
1167	45	True	1
1168	40	True	1
1169	39	True	1
1170	43	True	1
1171	39	True	1
1172	39	True	1
1173	36	True	1
1174	43	True	1
1175	39	True	1
1176	47	True	1
1177	42	True	1
1178	37	True	1
1179	36	True	1
1180	43	True	1
1181	36	True	1
1182	41	True	1
1183	38	True	1
1184	40	True	1
1185	37	True	1
1186	40	True	1
1187	45	True	1
1188	45	True	1
1189	37	True	1
1190	44	True	1
1191	44	True	1
1192	40	True	1
1193	38	True	1
1194	41	True	1
1195	43	True	1
1196	36	True	1
1197	37	True	1
1198	37	True	1
1199	42	True	1
1200	38	True	1
1201	38	True	1
1202	44	True	1
1203	38	True	1
1204	46	True	1
1205	38	True	1
1206	44	True	1
1207	36	True	1
1208	45	True	1
1209	38	True	1
1210	44	True	1
1211	36	True	1
1212	41	True	1
1213	42	True	1
1214	40	True	1
1215	40	True	1
1216	45	True	1
1217	43	True	1
1218	45	True	1
1219	39	True	1
1220	42	True	1
1221	41	True	1
1222	47	True	1
1223	37	True	1
1224	42	True	1
1225	38	True	1
1226	42	True	1
1227	36	True	1
1228	46	True	1
1229	39	True	1
1230	44	True	1
1231	40	True	1
1232	40	True	1
1233	39	True	1
1234	36	True	1
1235	43	True	1
1236	36	True	1
1237	41	True	1
1238	47	True	1
1239	42	True	1
1240	47	True	1
1241	42	True	1
1242	44	True	1
1243	38	True	1
1244	47	True	1
1245	37	True	1
1246	42	True	1
1247	37	True	1
1248	43	True	1
1249	36	True	1
1250	43	True	1
1251	39	True	1
1252	42	True	1
1253	40	True	1
1254	46	True	1
1255	43	True	1
1256	47	True	1
1257	43	True	1
1258	42	True	1
1259	37	True	1
1260	36	True	1
1261	36	True	1
1262	40	True	1
1263	40	True	1
1264	39	True	1
1265	39	True	1
1266	36	True	1
1267	43	True	1
1268	43	True	1
1269	43	True	1
1270	39	True	1
1271	36	True	1
1272	43	True	1
1273	38	True	1
1274	43	True	1
1275	43	True	1
1276	41	True	1
1277	44	True	1
1278	39	True	1
1279	36	True	1
1280	40	True	1
1281	42	True	1
1282	47	True	1
1283	38	True	1
1284	43	True	1
1285	38	True	1
1286	46	True	1
1287	41	True	1
1288	38	True	1
1289	42	True	1
1290	43	True	1
1291	41	True	1
1292	37	True	1
1293	41	True	1
1294	47	True	1
1295	47	True	1
1296	47	True	1
1297	44	True	1
1298	40	True	1
1299	40	True	1
1300	42	True	1
1301	41	True	1
1302	43	True	1
1303	44	True	1
1304	38	True	1
1305	46	True	1
1306	40	True	1
1307	44	True	1
1308	39	True	1
1309	46	True	1
1310	38	True	1
1311	44	True	1
1312	44	True	1
1313	42	True	1
1314	39	True	1
1315	37	True	1
1316	42	True	1
1317	38	True	1
1318	44	True	1
1319	44	True	1
1320	41	True	1
1321	39	True	1
1322	41	True	1
1323	39	True	1
1324	40	True	1
1325	44	True	1
1326	41	True	1
1327	39	True	1
1328	41	True	1
1329	40	True	1
1330	39	True	1
1331	41	True	1
1332	38	True	1
1333	37	True	1
1334	41	True	1
1335	36	True	1
1336	43	True	1
1337	43	True	1
1338	43	True	1
1339	45	True	1
1340	41	True	1
1341	46	True	1
1342	36	True	1
1343	37	True	1
1344	38	True	1
1345	39	True	1
1346	44	True	1
1347	42	True	1
1348	42	True	1
1349	41	True	1
1350	44	True	1
1351	38	True	1
1352	36	True	1
1353	44	True	1
1354	47	True	1
1355	36	True	1
1356	43	True	1
1357	44	True	1
1358	39	True	1
1359	41	True	1
1360	39	True	1
1361	42	True	1
1362	36	True	1
1363	41	True	1
1364	38	True	1
1365	41	True	1
1366	42	True	1
1367	41	True	1
1368	45	True	1
1369	47	True	1
1370	36	True	1
1371	47	True	1
1372	36	True	1
1373	43	True	1
1374	43	True	1
1375	40	True	1
1376	38	True	1
1377	38	True	1
1378	42	True	1
1379	37	True	1
1380	44	True	1
1381	43	True	1
1382	41	True	1
1383	36	True	1
1384	36	True	1
1385	37	True	1
1386	47	True	1
1387	39	True	1
1388	43	True	1
1389	40	True	1
1390	43	True	1
1391	39	True	1
1392	40	True	1
1393	40	True	1
1394	41	True	1
1395	37	True	1
1396	41	True	1
1397	39	True	1
1398	44	True	1
1399	43	True	1
1400	37	True	1
1401	39	True	1
1402	44	True	1
1403	40	True	1
1404	41	True	1
1405	36	True	1
1406	39	True	1
1407	40	True	1
1408	43	True	1
1409	41	True	1
1410	41	True	1
1411	43	True	1
1412	44	True	1
1413	44	True	1
1414	46	True	1
1415	37	True	1
1416	39	True	1
1417	42	True	1
1418	41	True	1
1419	39	True	1
1420	37	True	1
1421	36	True	1
1422	37	True	1
1423	38	True	1
1424	41	True	1
1425	39	True	1
1426	38	True	1
1427	41	True	1
1428	43	True	1
1429	39	True	1
1430	36	True	1
1431	36	True	1
1432	42	True	1
1433	41	True	1
1434	42	True	1
1435	39	True	1
1436	41	True	1
1437	47	True	1
1438	40	True	1
1439	37	True	1
1440	38	True	1
1441	42	True	1
1442	40	True	1
1443	46	True	1
1444	45	True	1
1445	42	True	1
1446	40	True	1
1447	39	True	1
1448	43	True	1
1449	36	True	1
1450	38	True	1
1451	41	True	1
1452	39	True	1
1453	46	True	1
1454	39	True	1
1455	44	True	1
1456	41	True	1
1457	43	True	1
1458	39	True	1
1459	41	True	1
1460	40	True	1
1461	44	True	1
1462	41	True	1
1463	37	True	1
1464	46	True	1
1465	39	True	1
1466	40	True	1
1467	43	True	1
1468	36	True	1
1469	47	True	1
1470	40	True	1
1471	37	True	1
1472	41	True	1
1473	45	True	1
1474	40	True	1
1475	47	True	1
1476	39	True	1
1477	42	True	1
1478	39	True	1
1479	45	True	1
1480	45	True	1
1481	45	True	1
1482	37	True	1
1483	39	True	1
1484	43	True	1
1485	36	True	1
1486	46	True	1
1487	41	True	1
1488	36	True	1
1489	37	True	1
1490	39	True	1
1491	36	True	1
1492	36	True	1
1493	36	True	1
1494	38	True	1
1495	42	True	1
1496	47	True	1
1497	38	True	1
1498	38	True	1
1499	39	True	1
1500	39	True	1
1501	38	True	1
1502	41	True	1
1503	42	True	1
1504	39	True	1
1505	46	True	1
1506	47	True	1
1507	44	True	1
1508	40	True	1
1509	39	True	1
1510	41	True	1
1511	37	True	1
1512	43	True	1
1513	41	True	1
1514	43	True	1
1515	42	True	1
1516	41	True	1
1517	36	True	1
1518	41	True	1
1519	44	True	1
1520	36	True	1
1521	37	True	1
1522	44	True	1
1523	36	True	1
1524	40	True	1
1525	39	True	1
1526	38	True	1
1527	42	True	1
1528	43	True	1
1529	40	True	1
1530	47	True	1
1531	39	True	1
1532	44	True	1
1533	43	True	1
1534	38	True	1
1535	39	True	1
1536	37	True	1
1537	47	True	1
1538	37	True	1
1539	41	True	1
1540	38	True	1
1541	41	True	1
1542	47	True	1
1543	46	True	1
1544	41	True	1
1545	41	True	1
1546	37	True	1
1547	41	True	1
1548	41	True	1
1549	42	True	1
1550	44	True	1
1551	47	True	1
1552	45	True	1
1553	36	True	1
1554	37	True	1
1555	40	True	1
1556	38	True	1
1557	41	True	1
1558	47	True	1
1559	44	True	1
1560	42	True	1
1561	43	True	1
1562	36	True	1
1563	38	True	1
1564	37	True	1
1565	38	True	1
1566	38	True	1
1567	36	True	1
1568	37	True	1
1569	39	True	1
1570	46	True	1
1571	36	True	1
1572	47	True	1
1573	47	True	1
1574	40	True	1
1575	45	True	1
1576	41	True	1
1577	36	True	1
1578	38	True	1
1579	40	True	1
1580	43	True	1
1581	40	True	1
1582	46	True	1
1583	39	True	1
1584	42	True	1
1585	43	True	1
1586	45	True	1
1587	38	True	1
1588	44	True	1
1589	39	True	1
1590	40	True	1
1591	43	True	1
1592	47	True	1
1593	43	True	1
1594	44	True	1
1595	37	True	1
1596	40	True	1
1597	36	True	1
1598	41	True	1
1599	39	True	1
1600	42	True	1
1601	37	True	1
1602	39	True	1
1603	36	True	1
1604	47	True	1
1605	36	True	1
1606	45	True	1
1607	44	True	1
1608	44	True	1
1609	39	True	1
1610	38	True	1
1611	44	True	1
1612	42	True	1
1613	37	True	1
1614	38	True	1
1615	37	True	1
1616	46	True	1
1617	45	True	1
1618	39	True	1
1619	43	True	1
1620	39	True	1
1621	39	True	1
1622	45	True	1
1623	39	True	1
1624	44	True	1
1625	43	True	1
1626	42	True	1
1627	41	True	1
1628	40	True	1
1629	38	True	1
1630	40	True	1
1631	37	True	1
1632	38	True	1
1633	39	True	1
1634	44	True	1
1635	38	True	1
1636	43	True	1
1637	39	True	1
1638	47	True	1
1639	46	True	1
1640	37	True	1
1641	40	True	1
1642	42	True	1
1643	41	True	1
1644	41	True	1
1645	40	True	1
1646	45	True	1
1647	44	True	1
1648	39	True	1
1649	37	True	1
1650	44	True	1
1651	46	True	1
1652	46	True	1
1653	46	True	1
1654	44	True	1
1655	43	True	1
1656	36	True	1
1657	43	True	1
1658	42	True	1
1659	44	True	1
1660	45	True	1
1661	40	True	1
1662	39	True	1
1663	47	True	1
1664	45	True	1
1665	46	True	1
1666	38	True	1
1667	45	True	1
1668	42	True	1
1669	39	True	1
1670	39	True	1
1671	46	True	1
1672	47	True	1
1673	46	True	1
1674	36	True	1
1675	41	True	1
1676	45	True	1
1677	40	True	1
1678	45	True	1
1679	44	True	1
1680	39	True	1
1681	43	True	1
1682	40	True	1
1683	45	True	1
1684	46	True	1
1685	44	True	1
1686	47	True	1
1687	40	True	1
1688	46	True	1
1689	36	True	1
1690	42	True	1
1691	41	True	1
1692	45	True	1
1693	36	True	1
1694	38	True	1
1695	38	True	1
1696	38	True	1
1697	41	True	1
1698	47	True	1
1699	47	True	1
1700	40	True	1
1701	45	True	1
1702	43	True	1
1703	41	True	1
1704	42	True	1
1705	47	True	1
1706	39	True	1
1707	42	True	1
1708	43	True	1
1709	45	True	1
1710	36	True	1
1711	47	True	1
1712	46	True	1
1713	42	True	1
1714	41	True	1
1715	41	True	1
1716	36	True	1
1717	47	True	1
1718	38	True	1
1719	46	True	1
1720	45	True	1
1721	45	True	1
1722	38	True	1
1723	47	True	1
1724	37	True	1
1725	44	True	1
1726	37	True	1
1727	40	True	1
1728	47	True	1
1729	41	True	1
1730	37	True	1
1731	43	True	1
1732	43	True	1
1733	38	True	1
1734	47	True	1
1735	36	True	1
1736	37	True	1
1737	40	True	1
1738	37	True	1
1739	36	True	1
1740	47	True	1
1741	40	True	1
1742	43	True	1
1743	41	True	1
1744	43	True	1
1745	45	True	1
1746	42	True	1
1747	39	True	1
1748	40	True	1
1749	45	True	1
1750	36	True	1
1751	36	True	1
1752	38	True	1
1753	43	True	1
1754	47	True	1
1755	41	True	1
1756	40	True	1
1757	46	True	1
1758	40	True	1
1759	36	True	1
1760	46	True	1
1761	40	True	1
1762	38	True	1
1763	47	True	1
1764	47	True	1
1765	37	True	1
1766	43	True	1
1767	46	True	1
1768	47	True	1
1769	37	True	1
1770	38	True	1
1771	39	True	1
1772	44	True	1
1773	47	True	1
1774	37	True	1
1775	36	True	1
1776	37	True	1
1777	41	True	1
1778	43	True	1
1779	38	True	1
1780	40	True	1
1781	36	True	1
1782	37	True	1
1783	36	True	1
1784	42	True	1
1785	45	True	1
1786	44	True	1
1787	43	True	1
1788	47	True	1
1789	46	True	1
1790	39	True	1
1791	47	True	1
1792	42	True	1
1793	42	True	1
1794	44	True	1
1795	42	True	1
1796	44	True	1
1797	40	True	1
1798	39	True	1
1799	45	True	1
1800	40	True	1
1801	43	True	1
1802	38	True	1
1803	43	True	1
1804	46	True	1
1805	45	True	1
1806	45	True	1
1807	43	True	1
1808	39	True	1
1809	46	True	1
1810	47	True	1
1811	45	True	1
1812	47	True	1
1813	47	True	1
1814	38	True	1
1815	42	True	1
1816	42	True	1
1817	37	True	1
1818	36	True	1
1819	37	True	1
1820	36	True	1
1821	36	True	1
1822	43	True	1
1823	36	True	1
1824	46	True	1
1825	47	True	1
1826	39	True	1
1827	46	True	1
1828	46	True	1
1829	43	True	1
1830	42	True	1
1831	45	True	1
1832	46	True	1
1833	36	True	1
1834	41	True	1
1835	46	True	1
1836	46	True	1
1837	47	True	1
1838	43	True	1
1839	36	True	1
1840	47	True	1
1841	41	True	1
1842	41	True	1
1843	47	True	1
1844	37	True	1
1845	37	True	1
1846	38	True	1
1847	37	True	1
1848	42	True	1
1849	45	True	1
1850	39	True	1
1851	36	True	1
1852	36	True	1
1853	36	True	1
1854	43	True	1
1855	38	True	1
1856	37	True	1
1857	45	True	1
1858	39	True	1
1859	37	True	1
1860	39	True	1
1861	36	True	1
1862	44	True	1
1863	44	True	1
1864	39	True	1
1865	45	True	1
1866	36	True	1
1867	39	True	1
1868	44	True	1
1869	47	True	1
1870	37	True	1
1871	44	True	1
1872	37	True	1
1873	39	True	1
1874	37	True	1
1875	37	True	1
1876	40	True	1
1877	47	True	1
1878	43	True	1
1879	39	True	1
1880	37	True	1
1881	45	True	1
1882	41	True	1
1883	38	True	1
1884	40	True	1
1885	46	True	1
1886	39	True	1
1887	43	True	1
1888	45	True	1
1889	46	True	1
1890	45	True	1
1891	43	True	1
1892	44	True	1
1893	38	True	1
1894	40	True	1
1895	42	True	1
1896	37	True	1
1897	36	True	1
1898	43	True	1
1899	41	True	1
1900	36	True	1
1901	41	True	1
1902	40	True	1
1903	41	True	1
1904	39	True	1
1905	43	True	1
1906	37	True	1
1907	47	True	1
1908	38	True	1
1909	47	True	1
1910	74	False	2
1911	72	False	2
1912	74	False	2
1913	71	False	2
1914	66	False	2
1915	65	False	2
1916	68	False	2
1917	65	False	2
1918	73	False	2
1919	66	False	2
1920	65	False	2
1921	68	False	2
1922	68	False	2
1923	65	False	2
1924	69	False	2
1925	69	False	2
1926	65	False	2
1927	70	False	2
1928	66	False	2
1929	70	False	2
1930	69	False	2
1931	70	False	2
1932	72	False	2
1933	67	False	2
1934	71	False	2
1935	67	False	2
1936	71	False	2
1937	70	False	2
1938	74	False	2
1939	64	False	2
1940	70	False	2
1941	66	False	2
1942	70	False	2
1943	65	False	2
1944	71	False	2
1945	70	False	2
1946	72	False	2
1947	71	False	2
1948	68	False	2
1949	66	False	2
1950	70	False	2
1951	72	False	2
1952	69	False	2
1953	65	False	2
1954	74	False	2
1955	65	False	2
1956	70	False	2
1957	68	False	2
1958	68	False	2
1959	65	False	2
1960	64	False	2
1961	71	False	2
1962	69	False	2
1963	69	False	2
1964	70	False	2
1965	65	False	2
1966	74	False	2
1967	67	False	2
1968	65	False	2
1969	68	False	2
1970	73	False	2
1971	71	False	2
1972	73	False	2
1973	65	False	2
1974	71	False	2
1975	63	False	2
1976	65	False	2
1977	67	False	2
1978	65	False	2
1979	74	False	2
1980	69	False	2
1981	67	False	2
1982	74	False	2
1983	69	False	2
1984	72	False	2
1985	70	False	2
1986	73	False	2
1987	71	False	2
1988	72	False	2
1989	65	False	2
1990	66	False	2
1991	66	False	2
1992	65	False	2
1993	67	False	2
1994	67	False	2
1995	69	False	2
1996	68	False	2
1997	62	False	2
1998	66	False	2
[truncated: 6,024 more rows]
