# Supplementary material for: Explaining a series of models by propagating Shapley values
Source: Nat Commun. 2022 Aug 3;13:4512. doi: 10.1038/s41467-022-31384-3 (PMC9349278; doi:10.1038/s41467-022-31384-3)
Supplement: Supplementary file 4 — Source Data File [file 41467_2022_31384_MOESM4_ESM.zip › Source Data/figure5b_trainweight.csv]

	Train Weight
20323	78.3
27548	69.9
15078	89.1
28486	85.1
4249	92.5
453	96.4
20317	84.6
7376	78.4
6576	48.5
419	77.4
19145	79.2
26971	76.2
38	125.2
18362	104.5
18968	52.2
13654	65.1
4198	83.1
16560	100.0
6014	40.6
1717	50.9
20883	90.7
11098	66.2
15192	86.7
3036	111.2
4082	65.5
2647	108.4
4922	72.6
16248	46.8
6775	84.6
11795	60.6
18274	77.0
24590	68.6
21586	52.8
26315	69.7
4083	52.0
16651	87.6
8212	64.3
5714	49.6
6034	82.5
26220	86.3
25964	101.6
11026	91.0
25328	71.0
9342	39.76300000000001
16771	109.9
10346	78.92300000000002
16683	73.2
3681	81.3
22917	61.7
25588	74.9
26227	55.1
6727	56.5
26845	52.2
5182	86.47000000000004
23966	77.7
25644	81.6
22683	68.3
17171	70.1
24876	151.3
329	78.8
17575	58.4
11483	55.3
9410	79.55099999999997
26783	63.4
5712	66.8
5154	48.11
5754	75.1
20222	72.3
18065	57.8
19408	77.5
18387	90.8
13932	111.2
22864	70.0
7199	120.1
4530	70.7
15382	72.7
16600	79.9
1865	110.0
10303	118.3
22934	110.1
16537	81.8
14518	94.4
2366	43.7
24923	48.9
12680	74.7
8881	92.5
27113	89.7
7370	85.7
8793	78.1
22994	92.1
24306	108.6
4918	101.1
25039	100.2
8597	55.8
26560	74.3
18427	105.1
6308	45.3
20446	60.8
24346	92.6
13526	96.5
7384	91.81340000000006
9576	90.0
2527	94.8
14197	102.3
15038	54.1
19004	77.4
7301	65.6
22832	83.0
8595	66.8
6776	129.9
13356	60.1
3337	63.4
14791	67.8
27568	61.4
16429	59.9
20367	61.7
17499	62.6
23590	80.1
16696	121.5
6108	87.5
1628	94.7
17459	43.6
22451	125.11200000000002
12520	86.8
14645	67.3
10518	118.3
17316	71.7
18072	78.9
7324	97.4
27397	85.1
11109	81.1
9755	51.6
19087	83.4
6937	70.6
18288	89.8
23582	59.3
6396	57.2
14743	70.0
1845	91.9
5429	63.46400000000003
8805	67.7
15332	100.3
9667	81.3
16474	71.5
20408	81.5
9598	66.1
10810	55.4
8377	93.6
16480	71.0
27096	68.4
3788	76.1
13023	56.1
26575	110.2
16945	74.458
18782	82.5
18129	81.2
7538	64.2
26576	59.8
20557	108.4
20231	81.1
17160	87.4
13332	66.5
20199	101.7
400	54.4
12764	88.2
651	93.7
9652	58.6
17151	79.0
9975	95.5
27957	57.2
21659	79.3
1893	87.9
22643	76.6
27991	48.2
24511	60.7
25638	86.2
23680	56.6
23581	94.7
8050	68.9
21911	51.0
25697	82.8
9366	85.4
5729	107.84340000000005
18934	60.6
11765	78.4
22686	48.2
10732	135.9
7166	89.3
19566	78.0
17795	84.6
5131	83.38320000000003
15148	115.9
11748	59.0
3041	74.24
8777	93.6
21041	44.9
25231	71.4
6638	60.6
5110	70.19799999999996
27021	86.6
24493	66.3
26007	68.8
14401	62.2
11656	89.2
1021	64.9
8202	55.2
23271	72.2
6590	68.9
9116	106.8
16178	46.2
8594	56.7
19778	84.8
17072	61.5
15924	66.1
28705	65.01640000000003
22006	59.9
15712	81.2
5673	46.1
27114	67.9
26759	61.0
23262	73.6
4555	82.6
24348	101.9
12966	114.5
13703	71.36980000000003
23568	67.3
2890	82.9
2911	67.9
19438	89.3
4269	57.7
3295	83.2
4706	84.0
8105	74.7
20038	51.0
14272	89.80300000000004
19488	83.8
11169	48.5
27561	82.9
7174	98.5
12053	90.7
3887	65.3
14498	63.8
23455	56.9
11322	71.7
7414	62.1
28492	54.4
4889	71.9
7031	84.1
11174	74.8
21368	56.8
9037	65.0
19904	52.0
9804	79.2
8250	67.8
6828	71.1
4385	67.3
9545	104.0
2706	77.8
6046	78.9
10838	86.6
19364	109.8
5720	109.4
20036	104.7
4580	118.5
9750	62.2
8460	69.7
27125	111.6
5434	69.68499999999996
17393	74.18599999999998
25157	101.8
12917	70.1
3117	82.6
20488	80.6
21650	65.3
6461	131.6
4708	78.6
9499	109.2
8429	89.5
21393	52.5
1344	73.9
17874	158.1
19824	53.9
3980	77.8
16169	82.6
17710	93.9
16342	69.5
11291	68.9
27167	79.3
8007	62.2
25850	88.2
24677	95.5
21242	84.28700000000005
10077	105.6
28052	102.9
14275	60.5
10195	78.7
27829	92.3
25177	82.0
19802	71.9
26053	71.6
16401	78.2
26289	93.5
13747	77.9
28683	67.63600000000001
1841	87.9
10230	51.6
1534	124.2
21142	53.5
10866	90.5
14573	85.9
4626	49.1
20157	85.8
28461	75.3
25584	66.0
7846	75.7
19141	76.4
25423	80.8
15223	71.8
13510	86.4
15125	58.7
8928	77.7
13896	105.0
16834	65.1
14158	56.24399999999998
4991	70.52440000000001
4299	60.9
17855	77.6
20667	76.8
20724	88.4
16026	60.1
20483	57.6
27170	66.9
25959	65.3
14496	127.0
8898	89.3
16215	97.3
11867	68.3
18902	99.4
25807	85.6
11094	62.0
24281	78.9
4779	82.3
13028	77.0
4314	70.1
10468	102.4
7209	72.3
6262	42.1
3313	105.9
14568	78.8
25543	109.5
18859	70.0
10494	63.4
25273	83.6
24417	84.8
14921	95.3
11437	44.9
19950	67.9
20049	98.8
102	63.4
12840	68.9
26721	82.2
798	58.8
22126	94.5
22377	79.24499999999993
6069	70.1
11536	88.9
19404	76.8
22563	79.27599999999997
22456	82.93900000000005
28387	95.4
21574	63.1
3685	116.7
5753	82.6
3735	56.54
26695	130.2
14486	61.9
1271	70.7
12316	72.3
552	116.9
13351	91.78
17815	121.4
12843	71.9
19581	70.8
24912	67.5
10381	77.6
27811	84.4
17871	46.3
24226	61.9
7848	117.5
2666	53.5
9011	61.9
27556	84.2
1950	112.4
21510	75.4
5331	67.17800000000003
6467	163.0980000000001
24004	109.9
24715	97.7
23710	77.8
12972	96.5
23208	66.9
11441	60.6
25582	141.5
14847	65.4
5049	64.22380000000003
1256	80.2
19242	49.7
25931	60.0
26267	77.5
26689	86.2
24806	74.9
15540	56.6
825	95.5
28207	126.1
20441	103.9
18000	66.4
23653	76.8
14852	68.8
12593	60.3
19598	87.0
21114	82.2
9606	46.2
6729	58.0
2632	90.9
8021	72.8
19835	59.3
2588	107.5
8199	85.79300000000003
7505	75.0
20739	64.6
6192	84.0
8102	53.9
20830	86.6
15418	76.0
19720	92.4
1714	76.8
4411	90.5
2902	79.2
2554	114.6
9508	55.7
14399	80.5
14863	75.90100000000005
11793	57.5
3351	93.4
23838	69.0
6177	87.4
20283	108.6
15176	55.1
7630	71.9
12509	77.0
7713	59.1
28609	85.22900000000001
20738	50.7
11319	90.3
12979	89.04399999999998
19801	83.1
18989	67.1
3533	71.9
650	83.7
10756	58.8
10946	57.3
195	45.3
22113	90.85199999999998
15990	56.5
21752	59.5
1353	67.2
19732	58.0
3669	61.94
19221	68.5
21403	68.4
24286	85.14499999999998
15282	71.9
527	46.4
15033	52.6
24570	59.5
1260	82.6
12199	89.6
998	91.1
28667	69.71460000000003
11723	88.7
28196	116.2
1669	56.7
25579	63.5
8984	51.0
21553	71.1
7098	103.8
19679	112.1
2324	84.8
12709	84.8
8	104.5
1621	75.2
20816	100.0
5002	77.46500000000002
17191	94.2
20683	89.8
3959	75.5
10687	72.6
17017	86.8
14410	63.3
257	71.2
21008	98.0
9569	72.9
2626	60.1
322	86.4
22583	103.12100000000002
369	57.38099999999999
11395	104.6
136	80.9
1303	94.2
27595	73.8
10840	72.3
21004	54.1
17751	181.1
10200	87.9
22276	81.0
16024	83.2
12822	119.7
12943	52.3
11957	55.5
2595	59.0
19295	106.6
24044	61.0
11582	63.3
6391	135.1
23221	80.0
27197	53.9
17177	76.8
23533	59.9
5488	76.9
22630	93.0
18867	51.4
5997	89.9
10887	66.6
5008	75.91199999999998
14560	61.3
11489	91.4
21745	57.1
11759	88.1174
28765	73.80199999999998
13965	71.3
26900	97.3
5483	54.7
951	98.8
28650	69.186
25968	63.6
11051	55.9
19715	85.4
10692	99.9
4600	76.7
8758	45.4
23191	95.9
23670	132.0
21133	146.2
21259	101.2
14367	56.2
20562	88.5
26945	100.5
12119	49.52800000000001
11350	75.5
19196	80.5
26688	64.6
9913	80.5
7592	77.6
3212	78.0
27753	63.4
17597	90.9
12784	45.1
23106	68.3
22309	91.0
26905	115.4
14828	63.6
9876	65.8
24884	86.4
12715	91.7
3393	67.04
12353	77.0
14285	67.2
9008	63.918
11782	61.97739999999998
172	79.3
13226	82.5
19512	73.7
20058	89.0
3939	77.7
17304	84.8
18674	111.0
8938	117.99700000000001
21833	51.7
16915	74.1
4965	78.7
4241	69.8
6546	69.9
23720	55.0
25410	82.7
24190	56.4
10888	86.85100000000004
6653	138.9
1691	73.2
6597	55.8
15261	52.7
19971	58.2
3341	77.2
4984	95.42300000000004
9803	76.9
7009	91.7
22610	91.8
6139	76.42500000000005
6477	95.0
26761	71.1
28508	107.9
4489	78.9
28306	81.8
26793	111.9
26662	85.8
3647	64.0
5369	67.16799999999998
26410	81.5
1211	100.2
267	63.4
7394	83.4
4345	132.5
4438	79.0
15761	103.2
7743	92.9
27590	62.3
27968	56.8
17421	63.8
2520	92.7
15270	93.1
24079	91.9
28050	86.2
28514	90.6
11030	86.6
2600	73.3
20226	83.3
23698	62.7
27348	69.6
25404	74.1
12142	78.35300000000002
23634	110.7
7002	68.2
13593	82.3
1580	74.0
15008	74.6068
20258	56.7
866	97.0
20595	72.9
6221	46.54199999999998
7905	63.6
13316	77.4
2599	105.3
13438	87.7
5757	72.8
11378	49.6
18801	71.8
8049	84.2
8385	92.4
19368	84.9
12272	53.2
5855	55.5
22430	41.87299999999999
19828	53.4
28188	68.7
13570	74.3
4660	75.1
1966	67.5
19345	74.3
26591	71.3
9228	69.9
18839	79.4
23567	90.1
16660	78.9
13254	91.9
4767	65.7
20073	66.5
5015	98.41899999999997
1915	68.6
13718	100.9
1822	80.8
24717	90.1
11107	53.9
18647	84.3
6655	72.3
18158	62.6
23167	74.7
22416	64.56099999999998
7814	112.3
25630	62.7
20731	61.5
21221	71.4
13885	66.0
19067	80.7
15979	70.9
17994	76.5
23847	118.3
12350	77.5
10284	55.7
10926	77.7
28298	93.7
3562	107.3
24668	57.0
3651	73.0
7568	77.1
17268	91.1
10980	89.43099999999994
12074	95.4
1383	71.5
12829	99.4
5185	61.5198
2179	153.9
28490	89.8
23885	132.4
23416	116.8
14142	60.3
11944	64.9
21897	57.9
1641	73.8
24861	89.9
1436	66.7
17785	92.2
22435	77.96899999999997
10033	54.4
22642	78.0
6373	109.6
20334	72.3
2326	57.4
14406	59.6
20889	104.7
1607	56.7
158	72.8
22466	77.20779999999995
1626	102.64
685	76.1
8394	101.9
27053	77.5
23409	79.8
6330	99.4
15502	66.2
6367	42.4
21641	61.1
10612	92.1
17602	89.5
22654	112.7
12151	101.0
18440	63.1
23934	68.1
3208	71.9
28614	70.88840000000003
4311	81.0
26746	84.6
19871	93.3
3751	52.0
5307	63.82019999999997
9268	106.5
11336	72.5
21401	70.9
15046	77.3
20463	85.0
27200	88.6
12481	75.5
18341	71.5
4848	52.0
7520	97.7
10416	73.6
18259	78.5
28784	88.63500000000003
3197	62.1
23599	76.3
13858	81.5
22573	88.78000000000006
9385	65.6
14808	77.1
5827	105.1
17903	83.4
21266	95.4
17975	70.7
15487	66.8
15525	87.9
12264	89.3
2125	70.3
23352	76.6
4678	80.4
28034	86.6
9134	69.6
20	54.2
12024	64.8
9388	65.9
947	92.44
22635	73.4
15875	96.9
24239	79.0
11881	101.2
13925	66.7
528	67.0
12724	115.8
18133	70.4
24200	69.3
1364	78.0
9231	59.5
9889	45.1
19731	97.7
22390	61.481
1728	63.5
11875	62.8
9741	71.3
12363	85.8
14895	107.1
19255	78.8
10043	71.8
4964	70.2
18287	72.0
673	75.0
3490	73.68
25349	57.1
12641	55.8
9594	57.3
26246	79.9
22849	117.8
2167	52.5
9355	69.1
9697	69.41100000000003
21296	82.4
26604	83.4
9204	66.8
2999	101.2
21809	52.8
11601	98.0
17764	95.5
28587	72.2
26637	71.2
9105	84.3
17009	85.0
23782	69.7
18733	106.3
1191	70.9
15384	102.2
15457	65.7
28199	70.9
22503	74.29699999999995
17513	83.6
11282	49.8
1066	115.3
25601	70.9
20617	66.0
8372	65.8
12809	49.6
2779	80.6
27929	105.5
21543	61.4
7240	101.2
18997	88.3
333	72.4
8838	49.1
28	92.3
10786	115.5
27231	90.8
9296	94.5
27514	94.7
19333	75.1
4582	57.0
9558	113.9
1481	57.7
9812	56.8
827	56.9
23427	83.1
13844	83.8
24868	66.0
12067	87.3
23510	109.2
17659	58.3
18451	71.7
9422	70.7
28421	88.9
17654	111.7
18061	119.0
9629	105.4
21781	71.2
21675	83.5
3553	68.7
26013	69.3
6526	51.3
27037	77.5
23926	86.3
14610	91.8
24447	90.7
24617	70.7
7667	77.5
20787	75.9
8713	87.01100000000002
15997	90.5
9467	51.7
6615	76.0
21450	80.2
3601	80.0
19330	78.1
20250	79.8
24398	100.2
21262	72.52500000000002
17506	58.7
21822	46.9
4518	78.5
3277	105.7
11665	61.9
17617	44.8
24452	84.1
22698	67.6
21836	72.9
5850	104.7
4292	83.1
27521	96.1
20082	55.5
23584	80.5
11425	64.5
16636	56.1
6405	102.44299999999996
22857	76.2
20928	73.8
8870	67.6
8109	54.0
25354	80.5
18066	80.6
27797	106.9
182	70.7
9842	72.0
13352	91.5
24323	80.6
26586	90.8
13143	84.4
17214	77.8
14879	44.7
6399	58.7
3071	85.7
17010	80.2
10931	144.0
12423	87.6
5616	80.9
17466	73.3
446	62.5
23816	82.4
24566	65.7
26069	84.5
1905	63.7
19353	88.4
1587	48.4
6925	80.1
2546	81.34
15337	42.5
26973	84.2
10989	76.0
26290	66.8
8238	69.0
1705	88.1
16869	90.5
8724	99.4
23786	62.0
5883	65.69899999999998
15196	85.2
15228	80.4
10555	83.412
14976	86.4
3346	93.1
14538	92.7
23812	79.9
7197	80.2
1428	55.0
21113	218.6
16977	73.7
7629	84.9
18754	102.5
19046	107.8
3879	100.4
17489	81.8
26700	83.8
24557	96.6
8707	73.1
8103	55.3
4109	100.1
14973	74.96999999999997
21168	74.6
26071	107.3
12041	70.0
3109	57.5
13142	67.8
16400	111.7
24131	99.1
4363	103.7
662	76.5
25069	103.5
10549	72.8
22024	62.8
15118	75.8
26955	87.2
22404	76.1984
20452	71.8
17497	100.4
8283	71.5
20061	88.7
24725	83.7
10153	62.6
3403	79.9
15807	59.4
3300	74.1
7641	102.9
12826	47.8
4831	59.74
7527	56.0
996	60.7
27342	120.3
22500	71.15039999999998
4112	108.8
5677	68.7
5762	153.7
7361	82.8
17198	57.4
9954	91.4
831	85.5
5844	78.917
16195	57.2
27541	83.4
19106	97.7
19643	61.5
20274	113.7
9297	96.9
1656	83.9
17346	91.3
9974	71.9
24441	62.3
15019	99.4
13487	121.5
7952	99.0
6531	64.84599999999998
1201	69.4
8679	108.1
7619	119.3
19277	85.8
13953	63.2
5342	81.08600000000001
10227	78.1
17053	69.2
20503	87.5
16892	84.02799999999998
25028	136.0
17470	81.2
28727	87.39000000000001
10766	74.7
7591	78.5
18017	73.9
25043	106.3
22902	96.8
8056	90.6
24073	55.4
24888	109.7
26769	62.5
26714	58.0
2304	108.0
8697	140.5
13049	176.6
10118	83.9
19956	78.8
13927	133.1
18712	73.9
28219	50.6
15543	75.8
27083	67.2
4262	83.4
14865	58.5
18471	74.8
18901	51.3
27638	62.2
17661	66.0
13784	63.5
10794	79.1
10428	58.3
18616	63.8
25546	59.5
26281	46.2
729	54.4
3446	74.9
27093	84.2
10774	81.35099999999993
2046	91.5
28198	60.1
25688	97.5
9845	71.4
14421	100.7
18141	99.7
22575	58.70300000000001
13198	114.6
11902	98.8
5268	91.64499999999997
18792	88.4
1207	73.0
21380	107.6
481	71.2
9995	85.7
835	47.4
18504	74.6
18788	99.4
27427	135.7
7749	57.3
25998	70.7
895	73.7
23636	80.6
7914	66.7
15263	85.9
247	101.1
24778	76.4
1909	66.3
9776	66.5
1382	74.5
15854	144.2
3607	94.7
27232	94.3
21271	84.9
6774	83.3
16630	76.3
11462	87.5
13624	80.4
27436	64.3
16707	72.8
23731	131.0
1702	55.1
10635	110.2
26949	92.8
4502	63.6
15172	72.3
12197	82.3
9747	80.3
14095	152.1
6957	102.6
12241	66.7
11287	114.2
22607	64.8
25250	68.7
11243	81.5
3940	114.0
8104	122.8
24469	76.8
22204	75.7
14067	108.6
4207	83.8
22413	66.98279999999998
14887	108.2
25071	68.3
12583	136.1
8203	89.7
16052	67.5
12418	73.4
7288	90.3
4472	69.0
9480	92.9
23540	79.5
6746	58.2
4915	94.5
15550	89.6
10745	83.6
27681	155.5
7089	75.546
23834	159.6
4926	105.3
21435	103.6
28638	76.59100000000002
9706	106.75500000000004
22450	89.74439999999996
12242	95.3
417	84.5
28595	63.405
22987	77.4
212	66.3
24869	103.1
1732	67.0
719	62.3
6088	99.4
9430	81.9
6453	69.8
22058	83.6
4182	63.7
18156	71.8
7367	53.1
21932	80.9
16296	95.5
1000	47.7
27481	92.7
18633	94.1
22937	156.8
21010	70.5
19336	58.6
5647	74.21300000000002
1606	84.4
16927	101.56500000000004
18847	96.2
27019	123.1
18491	110.2
1051	57.9
5030	64.15380000000002
18128	89.4
410	54.7
2067	79.5
9525	79.3
8265	105.0
18677	67.2
9820	77.9
19100	98.5
20684	75.0
17222	81.8
12434	73.6
3128	105.6
27844	57.2
7751	102.5
12916	64.2
6188	52.0
9441	64.0
28200	85.5
21256	102.9
16335	53.3
22932	107.9
7775	100.8
16369	92.6
4760	63.1
25991	113.9
20717	77.1
18905	81.1
14045	59.9
15259	57.0
1430	89.1
804	77.2
6322	50.4
24409	78.7
359	51.6
5403	64.73100000000001
23529	85.7
13921	136.7
22029	96.5
16272	86.24600000000004
9224	93.8
7028	85.3
4946	105.4
19133	104.7
6938	91.2
10795	88.0
18405	64.7
7232	52.6
12034	83.2
4695	85.3
8816	85.1
124	70.7
25775	63.4
4605	55.9
17799	59.0
11808	79.0
27615	40.3
17856	59.4
22884	65.2
27616	65.4
3329	131.9
18588	114.5
10663	82.7
19297	72.2
8954	61.8
7450	96.4
22618	114.8
28652	76.565
10913	72.4
23291	83.8
22054	71.4
23793	97.2
20188	67.9
13235	111.0
2954	47.1
13563	56.6
20622	91.7
22370	69.2
7652	107.4
24252	85.4
25052	80.2
9971	89.2
2492	57.2
7351	77.83600000000004
24585	78.8
21632	99.1
14840	103.6
26440	68.9
22293	101.4
21430	83.9
5484	82.3
3245	66.6
12333	87.1
4823	82.24
25755	48.7
23461	59.6
13712	91.0
8885	104.53399999999992
9215	137.0
5212	75.78300000000003
18361	69.8
18481	121.6
24563	43.87099999999999
3152	64.6
25539	78.3
12496	52.90100000000001
6363	74.8
27592	74.9
21726	96.1
2135	97.5
9703	68.4
22739	81.5
2537	82.8
25363	72.3
23980	70.98600000000002
17032	100.0
1176	54.7
7935	91.7
20379	78.9
28281	105.0
8147	85.7
16207	63.9
1005	61.0
25531	49.8
24008	87.0
19931	57.5
9847	93.9
18514	65.3
7132	85.49400000000001
3019	63.5
13842	92.1
7322	56.5
3150	82.1
10090	108.6
22807	99.2
11874	50.0
26480	69.9
21261	57.3
23303	112.4
10125	73.822
8803	102.6
18356	86.0
10355	53.5
19601	97.9
13346	70.6
7891	76.1
27431	86.0
23147	58.1
10138	136.9
11334	73.3
18655	105.1
22727	96.3
1968	73.2
1247	75.6
14948	73.8
7019	160.2
20792	91.4
7633	70.9
4232	100.1
17889	110.7
26849	57.8
1227	94.4
18710	65.4
10670	64.8
17726	81.4
13987	68.3
27142	98.8
7915	82.0
23592	80.1
93	91.5
18466	47.6
23057	68.2
12830	53.9
5721	105.1
9911	75.8
23443	80.4
20260	59.4
12876	73.6
22770	75.1
2307	101.2
3497	75.2
10091	69.2
16295	61.8
2877	70.3
2392	65.0
1362	71.385
8808	77.1
5999	65.8
13715	98.2
18618	100.6
21268	108.7
3020	193.3
22425	91.38499999999996
3866	81.3
2605	74.8
1619	68.0
22971	83.0
24162	61.4
22405	73.80799999999998
663	69.7
6051	98.1
26802	78.8
20742	80.5
12915	100.6
5192	45.524999999999984
4078	65.9
23345	105.2
3103	78.9
19280	99.0
14105	86.9
5247	86.71340000000002
22595	93.57000000000002
27641	71.1
22345	85.4
6244	59.3
22968	81.7
17161	86.3
11121	64.1
16556	97.8
28328	86.8
26791	48.3
2806	65.1
23351	96.9
14512	41.87600000000001
8768	59.0
14634	87.6
4264	80.5
14268	85.5
26965	69.0
12387	47.4
11333	77.1
14986	57.7
8230	77.8
2217	54.5
21343	74.7
14049	65.1
4149	65.5
1901	56.4
27796	83.2
23569	70.7
23365	91.0
15327	84.1
1627	104.24
15996	75.3
18443	69.8
7724	58.9
8889	78.9
6542	99.2
16615	87.7
27891	85.5
957	66.7
18927	116.7
734	72.1
2309	51.0
20366	89.4
12478	94.2
4571	65.3
6913	107.1
11794	88.7
13090	75.3
20591	81.1
7691	65.8
26737	70.4
9450	55.6
21103	70.0
1041	62.5
20265	69.7
19740	156.6
16613	114.3
27654	82.7
14963	90.2
15728	64.15740000000001
4791	49.8
20432	78.9
5430	93.07800000000003
24826	84.4
9644	81.0
1591	71.9
18060	91.3
4503	68.3
27558	69.1
17547	53.0
20293	126.6
14581	67.4
2815	98.5
11932	107.8
13454	79.3
26834	85.2
7500	80.6
13405	74.8
7071	87.4
10992	110.8
28460	79.2
6722	115.2
4970	58.4
3185	82.5
19933	79.0
22569	74.85699999999997
27900	127.8
1158	127.5
3613	70.9
3094	68.8
19159	89.2
19258	160.1
18787	75.07099999999997
9829	83.0
15647	67.9
8822	95.6
1257	83.4
20428	88.5
3468	87.1
2668	103.6
4603	47.2
8873	79.6
27047	101.4
10906	72.91499999999998
9633	63.4
10611	71.52400000000002
18421	42.1
16709	79.2
21312	64.8
1937	67.2
21750	95.7
28353	74.5
2017	76.2
4259	46.6
1124	93.6
9018	109.0
10032	76.5
9016	64.2
21998	80.3
12202	128.3
28235	77.6
17533	63.2
891	74.9
4097	118.1
28189	81.4
26961	91.7
1408	78.1
8242	69.4
21621	63.5
7795	65.2
22733	152.2
4204	83.3
724	81.8
25009	59.0
9364	45.2
21027	87.7
28812	83.41399999999997
1508	69.04
11930	89.0
6030	87.9
14286	90.8
28482	76.0
14702	140.3
20698	63.5
13176	101.2
5905	87.7
5502	66.80199999999998
23464	70.7
23586	71.2
12230	86.0
27041	65.6
21622	61.1
14209	71.80299999999997
17867	83.4
10456	108.36999999999996
7535	66.3
1516	59.34
11435	78.7
2190	90.7
17213	50.4
14043	78.01700000000002
5748	90.9
26633	74.7
9999	72.976
4017	98.04
21102	85.6
18241	76.4
4750	79.5
24168	63.4
22825	95.4
10538	76.4
15590	57.2
11864	82.4
4365	74.74
9123	85.3
18058	79.2
22659	78.9
27708	105.3
15376	87.8
21600	71.6
24808	95.3
7929	64.5
16940	94.3
6083	53.6
6778	67.65199999999996
20986	86.3
26472	112.2
24820	75.9
25270	100.3
28249	61.4
9338	59.0
23411	73.8
11574	58.2
22428	93.01200000000004
25309	64.3
16689	70.4
21967	83.8
13244	76.6
26729	76.1
9064	65.8
16564	91.9
8446	62.0
2278	62.4
24755	43.1
27095	78.0
6289	64.7
13403	115.0
22795	61.1
20393	71.4
12793	64.1
21709	82.3
3510	85.14
3846	61.44
21307	61.1
10226	55.7
11222	98.6
5586	56.2
26135	71.5
13956	62.4
8421	76.71400000000004
7665	73.1
12477	56.1
7581	115.5
8691	99.5
9527	86.9
2234	69.6
9806	68.5
25739	70.2
10590	86.0
20065	56.0
8953	57.1
2283	59.0
22096	82.2
10892	81.1
10817	65.4
22711	90.6
17166	65.8
7560	77.2
4383	48.3
4454	70.5
12085	82.2
21837	101.8
27217	75.9
8180	81.99100000000004
16010	81.6
27703	67.7
4340	91.8
26964	95.5
14480	69.3
6495	53.1
3330	59.8
1742	69.7
21852	60.3
25655	87.8
19701	91.4
26671	87.3
23798	62.3
1541	59.7
6619	65.8
18171	104.9
27073	93.6
20354	91.6
27223	77.7
16763	87.6
4895	78.6
10806	87.71100000000004
22038	97.1
1457	64.5
24313	101.4
21107	97.0
28770	72.41799999999998
301	86.4
1931	68.4
14515	80.0
26724	83.6
28047	73.4
12168	72.5
11815	71.7
10487	84.0
8325	55.1
8675	61.7
13021	73.7
2377	61.8
23258	104.1
10668	68.3
6563	63.9
16393	68.2
4715	80.5
6422	132.6
14431	68.52399999999997
24660	65.9
17544	69.3
15202	147.2
21464	100.3
5359	83.27099999999999
17411	72.2
5105	53.135999999999974
25906	78.0
1882	67.7
28578	75.9
27717	52.2
27340	58.0
18976	66.2
9347	61.4
7707	99.6
8575	46.0
2685	89.8
10606	65.4
8792	77.86200000000002
12025	83.2
9455	79.1
2767	49.0
20727	55.0
23921	111.0
20530	89.5
535	54.0
8370	70.4884
21504	85.7
22270	67.4
28642	85.23700000000002
21246	109.2
6929	97.3
15704	86.2
8951	88.5
4211	66.44
13085	101.7
15834	58.8
22087	82.6
10057	79.1
25044	63.6
19951	68.4
2819	154.0
6424	90.3
13881	86.5
17445	66.5
7579	65.6
24184	97.4
21666	54.8
26115	110.5
27451	51.6
14478	41.4
10594	93.833
24403	94.4
27932	91.1
28161	117.7
24103	78.8
28422	66.6
11202	50.5
23612	79.4
22240	80.1
20673	90.8
13465	55.5
4856	65.8
17777	116.9
9639	123.1
27755	58.2
26466	73.8
15767	83.0
9439	71.2
27336	113.4
3163	67.2
2543	53.8
2384	60.5
12338	63.1
19623	58.4
27279	60.1
2619	56.7
17404	64.2
13648	85.8
8878	80.1
19192	89.7
25855	127.3
13645	73.3
21013	84.3
10943	91.4
27004	77.3
11050	63.728
3909	101.5
23129	102.8
22356	78.6
12511	80.9
12479	62.5
510	63.9
25135	63.1
1324	70.4
5940	85.9
800	87.6
14077	53.8
22015	88.1
9716	65.2
12787	61.7
9536	118.7
19554	63.7
21795	68.8
5204	77.54999999999997
7470	86.1
17170	92.5
12736	56.3
1003	90.3
5535	75.0
2659	69.3
17607	89.4
10673	78.2
9992	111.8
21163	80.6
28361	74.8
11494	90.4
1680	64.5
341	78.4
13707	72.6
26697	66.4
23649	46.0
22036	51.4
3422	62.2
24683	71.2
16970	73.2
21195	111.8
23707	82.8
12600	82.9
12955	56.7
732	56.3
17432	67.9
9345	93.0
21474	96.8
22685	77.4
21329	96.6
16252	53.2
15843	86.7
26872	88.3
17929	115.1
741	79.8
9076	101.0
5088	68.50199999999997
6996	110.0
23344	82.3
6062	83.5
18919	74.2
15700	95.5
23312	77.9
13822	57.9
18823	52.9
13776	135.8
19026	79.5
6520	87.8
6053	71.0
16714	133.8
15048	58.0
9962	84.7
1305	75.5
9205	76.3
7882	80.2
15797	80.9
27007	63.1
28004	102.2
22055	69.9
340	38.9
21811	76.3
13305	76.8
5686	84.1
23288	88.7
23827	58.0
639	73.2
16920	63.9
7897	68.8
6881	105.6
3691	77.5
1485	69.9
3933	81.0
7243	88.6
23237	95.5
20008	84.8
1992	48.6
22633	103.1
22697	64.3
20146	102.2
26710	111.7
2957	58.3
26664	68.0
13431	96.5
24261	72.7
6927	75.4
22272	79.5
14033	58.7
203	50.0
14517	168.47400000000005
11789	76.70339999999996
23225	60.7
11752	56.3
22572	58.15800000000003
20306	53.3
26530	74.7
11592	171.6
954	72.4
26004	85.1
21299	68.5
27311	211.7
9595	65.0
17640	82.9
16224	92.7
7571	86.1
18175	51.5
11869	86.74100000000004
19938	106.6
24900	55.0
27538	97.5
14413	72.46300000000002
17999	55.9
19314	76.0
25277	88.9
884	73.8
27588	73.6
3148	57.0
1067	81.9
22809	67.6
8395	64.6
2773	60.4
4851	61.4
17249	96.3
28513	90.8
13121	67.7
11068	69.0
21467	93.0
19327	98.9
28370	82.6
5153	81.646
20281	50.9
6366	95.4
6513	100.6
5221	82.56340000000002
8436	70.7
21432	75.2
7052	79.115
14235	67.6
27226	81.2
17901	77.3
22287	89.9
4126	135.4
21398	131.67600000000002
13117	59.2
11180	85.03600000000004
12665	86.97200000000002
4835	68.04
5022	70.165
23112	67.0
5835	91.2
13239	90.1
22718	63.7
17603	130.9
25970	87.4
23194	67.4
2689	89.0
22677	91.3
16752	61.6672
19980	56.5
26066	71.9
12227	83.4
8054	75.9
12435	67.50100000000002
5252	81.91940000000005
25940	66.8
5205	63.6234
20752	98.4
25748	110.1
20374	79.2
26717	110.6
24440	58.2
4702	98.4
23002	100.6
7632	79.0
26473	72.8
9773	49.5
6101	85.1
11922	65.6
23011	87.0
2530	84.5
13069	97.2
4508	92.0
14944	81.275
25099	103.8
17074	80.2
20289	75.6
1192	105.2
21031	70.9
14491	90.8
12820	61.3
15436	93.5
27272	84.4
10396	76.5
20114	74.6
17507	49.2
16916	67.1
3991	78.47399999999995
11411	66.6
[truncated: 21,057 more rows]
