# Supplementary material for: Explaining a series of models by propagating Shapley values
Source: Nat Commun. 2022 Aug 3;13:4512. doi: 10.1038/s41467-022-31384-3 (PMC9349278; doi:10.1038/s41467-022-31384-3)
Supplement: Supplementary file 4 — Source Data File [file 41467_2022_31384_MOESM4_ESM.zip › Source Data/figure5d_runtimes.csv]

	DeepSHAP runtime	IME runtime	Kernel runtime	LIME runtime
0	11.913003206253052	2580.229612350464	14179.223813533783	1049.7760875225067
