# Supplementary material for: Explaining a series of models by propagating Shapley values
Source: Nat Commun. 2022 Aug 3;13:4512. doi: 10.1038/s41467-022-31384-3 (PMC9349278; doi:10.1038/s41467-022-31384-3)
Supplement: Supplementary file 4 — Source Data File [file 41467_2022_31384_MOESM4_ESM.zip › Source Data/figure5c_test_dependence_plots.csv]

	Label	Weight	Output Attribution	Loss Attribution
28820	0	1.23	-0.0021318798302672804	-0.002586824720857718
28821	0	4.74	0.18777617280045525	0.009872129309961094
28822	0	1.28	0.07711833713343368	-0.001645826877925121
28823	0	1.64	0.08061465452890842	-0.0012833838723534151
28824	0	1.35	0.026020929244346916	-0.0028511463355506404
28825	1	2.06	0.07051994339143858	-0.06513305732814266
28826	0	1.1205999999999998	-0.00883259363193065	-0.004400807973767827
28827	0	0.48	0.02380900806514546	-3.309143220777283e-05
28828	0	3.07	0.2211841617343016	0.006731589128969274
28829	0	0.9	-0.1217614554958418	-0.005768131622749692
28830	0	2.12	0.25879064896842463	0.0028964958831926998
28831	0	0.44	-0.42560758329881354	-0.010775726214404683
28832	0	0.99	-0.2911895906738937	-0.010087363414347763
28834	0	1.22	-0.022391676802653818	-0.004984519701856768
28835	0	1.69	0.055320126348640766	-0.0006564139932086519
28836	0	1.95	0.052705070423427966	-0.0010904305178961076
28837	0	0.51	-0.41155826708627863	-0.011592119453204586
28838	0	0.99	-0.30520053799171	-0.009751350216400822
28839	0	0.91	-0.08094307439029216	-0.005564894371447883
28840	0	0.85	-0.35157542597176505	-0.010617210915446224
28841	0	0.55	-0.5457042159051635	-0.013793291118008972
28842	0	2.55	0.09442332310881466	9.601816801949797e-05
28843	0	1.46	-0.020412015785928817	-0.003930996171416593
28844	0	0.66	-0.42921727683069183	-0.014725212243139803
28845	0	3.9	0.17762221983168275	0.004987538241676399
28846	0	1.25	0.19449790144432336	0.003528059915229462
28847	0	0.97	-0.24325580613268538	-0.006463005136429638
28848	0	0.55	-0.2977546162824146	-0.009641827916451705
28849	0	0.57	-0.40598450549319387	-0.012782514331209163
28850	0	1.2534999999999996	0.0030472882227040826	-0.004163993668583632
28851	0	0.96	-0.13748367936140857	-0.011287979358375758
28852	0	1.0367	-0.27514035599073394	-0.009265265050952196
28853	0	1.48	0.07947921469528228	-0.0010426202851000932
28854	0	2.06	0.05152357823681086	0.00020471993096720745
28855	0	4.4	0.13905774087598546	0.0007886718066574123
28856	0	1.5	0.06257356301695108	-0.0016929411107402803
28857	0	1.44	0.1256145128183998	0.0002337151369250863
28858	0	2.87	0.1093445490039885	0.003275746252928407
28859	0	1.21	0.0004962483216077089	-0.002202535497511135
28860	0	1.35	-0.027672887956723572	-0.0019156343931320619
28861	0	0.61	-0.38153615545947106	-0.014944917988397447
28862	0	2.0	0.14869633484631778	0.00034414281320718223
28863	0	0.29	-0.3046932956918608	-0.01041054078119292
28864	0	2.01	0.14807162418263034	0.0027199331951214393
28865	0	1.92	0.08927350749308244	-0.001559153944066966
28866	0	1.21	-0.016193991360487416	-0.0025694433292426573
28867	0	1.93	0.08139222375210374	-0.0006179726549676351
28868	0	0.99	-0.1548856018818915	-0.010287000936693212
28869	0	0.75	-0.35987746755080297	-0.010886730070410907
28870	0	0.57	-0.5574208079436794	-0.01980526313546086
28871	0	1.54	0.018060564373154193	-0.0020711209422090825
28872	0	1.44	0.04185841517522931	-0.0021620238078164365
28873	0	1.66	0.06880362870590762	-0.0019124007698761948
28874	0	0.65	-0.6063268140298315	-0.0155671319691051
28875	0	0.74	-0.30413158937264234	-0.02328848829825909
28876	0	1.7589000000000008	0.04598269181139767	-0.0029757736655133173
28877	1	0.84	-0.022500500661320984	0.013951257523051477
28878	0	1.07	-0.2607674513119273	-0.01064354159836106
28880	0	0.95	-0.2655593532305211	-0.00905042785986556
28881	0	0.56	-0.38517228831583633	-0.014294150860913743
28882	0	1.2	0.06856357394671067	-0.0014099429361306018
28883	0	0.66	-0.5231758145038039	-0.012458084446205511
28884	0	0.43	-0.5042285215626471	-0.013102272996176258
28885	0	0.51	-0.3768967997203581	-0.011703404578637541
28886	0	5.23	0.02546325208293274	-0.001063163936571291
28887	0	0.41	-0.4370943285319954	-0.009323775057899632
28888	0	1.61	0.06493824486248195	-0.0011465117618291558
28889	0	1.0177999999999998	-0.20456876464746893	-0.007918906127412462
28890	0	0.84	-0.29060143122076987	-0.008982767379643479
28891	0	1.86	0.11508456656243653	5.0554163281198963e-05
28892	0	1.73	0.06693218379328027	0.0003185219503983082
28893	0	2.53	0.0709999403632246	-0.00011011940170568695
28894	0	2.34	0.1649435447473079	0.003732820158893927
28895	0	1.72	0.20504114974709228	0.0010077117570944805
28896	0	0.48	-0.4500963830971159	-0.010462568614727675
28897	0	0.76	-0.25823364859982395	-0.008992736802856366
28898	0	0.48	-0.4296235842308961	-0.011958011862647897
28899	0	0.98	-0.13512110480945558	-0.00547311718619773
28900	0	3.66	0.16269382091937587	0.03093941014558781
28901	0	0.96	-0.16441831298545004	-0.015172851600926431
28902	1	2.969799999999999	0.269661000775639	-0.23226148647904654
28903	0	2.09	0.19150001685507595	0.000988787633633643
28904	1	3.25	0.10385681032948196	-0.08279699032024844
28905	0	1.06	-0.248550227352418	-0.010155514341289551
28906	0	1.11	-0.06901101707248017	-0.005786831890101944
28907	0	1.0	-0.41847291543800386	-0.013275347699450456
28908	0	1.52	0.08737505056336523	-0.0011436135934906292
28909	0	0.96	-0.2788533102204092	-0.01592122180937977
28910	0	1.3662	0.0031064820834435522	-0.0018753957356918594
28911	0	0.81	-0.5510719922366552	-0.014637193288462975
28912	0	0.64	-0.2384489076556638	-0.006071529115118082
28913	0	1.06	-0.36358325252495705	-0.013444486675949932
28914	1	1.7783000000000009	0.1569242265019566	-0.12993767869242084
28915	0	1.58	0.10138682455662638	-0.0008403446735896462
28916	0	1.33	0.06883927171817049	-0.0012341382360674855
28917	0	0.48	-0.4266177532067522	-0.012504751460284185
28918	0	2.04	0.1820275606061332	0.001436028936678841
28919	0	38.35	0.2900012877667323	0.0033964507838739988
28920	0	0.65	-0.24084810693608596	-0.008791977753067975
28921	0	1.01	-0.38325165693229063	-0.02519177699469973
28922	0	1.72	0.09767092764051631	0.0016193396134696492
28923	0	1.29	0.0652955489908345	-0.0016709376838884623
28924	0	0.96	-0.2994097034186125	-0.008666623609675874
28925	0	1.45	0.10914090098580345	-0.0011449532170365602
28926	0	1.24	0.14056205426808446	0.002726417901921512
28927	0	2.21	-0.021381002144422383	-0.002783902642708465
28928	0	0.68	-0.32968101989571	-0.011762802848042602
28929	0	1.75	0.10458424242818729	0.001065241389186257
28930	0	1.48	0.06741764366952703	-0.0012683508134357648
28931	0	1.55	0.14021620848122984	-0.0006637344643042961
28932	0	0.64	-0.4150605382239446	-0.011434427055878722
28933	0	1.25	0.07962505474640057	-0.0013674515898258264
28934	0	0.93	-0.24669807351380588	-0.00853977617754447
28935	0	1.12	0.01465465144533664	-0.003098882610466328
28936	0	1.98	0.13345842965482735	-0.0003545180658216915
28937	0	1.1	-0.041369358530268074	-0.00489758247529888
28938	0	13.7	0.26636816416308284	0.010229720706519963
28939	1	4.05	0.2529428221299313	-0.17962205719408408
28940	0	1.35	0.0876902090436779	-0.0003742760579837516
28941	0	0.59	-0.223278474684339	-0.00828248058727359
28942	0	1.54	0.057901316806208344	-0.0027358776389972434
28943	0	0.95	-0.040239558015484365	-0.0031109146301388294
28944	0	0.97	-0.34605669090058655	-0.009771869876083595
28945	0	1.02	-0.28003753027506173	-0.00997366780377371
28946	0	0.62	-0.4894631793559529	-0.011178165006057244
28947	0	0.95	-0.18846297778980806	-0.021017629234679053
28948	0	2.4	0.1582020096005872	0.0019482982150616642
28949	0	1.96	0.10168075376935304	0.0028048124453086583
28950	1	1.16	-0.049170737322885544	0.018132355865347758
28951	0	1.7444000000000002	0.11263903699908405	0.00021862939844068783
28952	0	0.66	-0.4147655004221015	-0.009696795631255865
28953	0	1.63	0.11121848426712677	-0.0006732938976610144
28954	0	0.37	-0.31819708757894116	-0.010019163018584834
28955	0	5.81	0.22819946965714916	0.003032578390347838
28956	1	1.2301	0.036055849704891445	-0.03804305229503116
28957	0	0.53	-0.3923258326086216	-0.010648767834884101
28958	0	0.7	-0.33316433551721275	-0.011090971043850845
28959	0	0.61	-0.2539928168829647	-0.00883072608651039
28960	0	1.61	0.088661672023125	-0.001083089859802826
28961	0	2.02	0.1972851041816175	0.001782355125285202
28962	1	0.9	-0.2302391772749834	0.2140475842473531
28963	0	4.11	0.008997955562081187	-0.0013298455202883084
28964	0	0.7	-0.38358234307682143	-0.008843383924317511
28965	0	0.5	-0.6237585943574085	-0.021418746606787723
28966	0	0.34	-0.6244204489588737	-0.016384472467489364
28967	0	1.7685000000000004	0.07427783682895825	-0.0011486894834657998
28968	0	0.61	-0.35480541864363474	-0.009215484663921608
28969	0	1.83	0.06795946318190545	-0.0007862912268556166
28970	0	0.39	-0.3777150155110285	-0.011239336914632622
28971	0	0.71	-0.35228931893920523	-0.009399188139618616
28972	0	1.13	-0.042374106998555365	-0.0042052183289818055
28973	0	1.49	0.03406946611963212	-0.003108199450194339
28974	1	2.96	0.23993459019204602	-0.20121310660858888
28975	0	2.21	0.045478382451925425	-0.002161716726475224
28976	0	2.29	0.08419872869190294	0.001327038718762367
28977	0	0.79	-0.28222581837605687	-0.009535741000869053
28978	0	0.74	-0.4369178107236512	-0.011283500496071717
28979	1	3.01	0.1942010055813007	-0.18501091490929292
28980	0	0.64	-0.4095513340644538	-0.020680220666912004
28981	0	0.59	-0.5442639864552766	-0.013135597817578898
28982	0	1.59	-0.1072009038971737	-0.005747879424946345
28983	0	0.59	-0.5348760651010088	-0.01475667778261873
28984	0	1.07	-0.12995035529276355	-0.005541537768713096
28985	1	2.710900000000001	0.3839764079675078	-0.3511710167817902
28986	0	1.25	0.06992703822394833	-0.0008891620420688532
28987	0	1.4	0.010654812642373144	-0.001665721017465813
28988	0	0.99	-0.3663858179063536	-0.022619917694303618
28989	0	1.6	0.06344011189090087	-0.002271718417005089
28990	0	0.79	-0.6604148338609375	-0.020436057139714813
28991	0	1.81	0.05027023683255538	-0.0015902410166634148
28992	0	1.59	0.023989355029072613	-0.0020023563143993055
28993	0	1.04	-0.17501190444873646	-0.007508595670116819
28994	0	0.8599000000000001	-0.14503794024605304	-0.005833950700270746
28995	0	1.1	-0.0779008728209883	-0.004427256497975385
28996	0	2.62	0.11136807586299255	0.005834706030495694
28997	0	3.75	0.1459521680176258	0.007889746992891977
28998	0	1.55	0.02339400773914531	-0.00201583742602317
28999	1	0.7	-0.35290723566943777	0.3280008697468509
29000	0	1.77	0.040154006019234655	-0.0011150126917649696
29001	0	0.44	-0.3077750421795063	-0.009221329494654842
29002	0	0.35	-0.516186982024461	-0.015168461896720088
29003	0	0.85	-0.24232432804908605	-0.01167732329856849
29004	0	1.23	0.09533331783721223	-2.175304329361838e-05
29005	0	0.53	-0.42765119282668457	-0.010272407742020394
29006	0	1.52	0.013362316687125713	-0.002130456424770323
29007	0	2.37	0.20222362232441082	0.001153973177901401
29008	0	1.27	-0.006293074497953057	-0.0025111684962013468
29009	0	0.55	-0.4975650555952452	-0.013520596892193322
29010	0	2.16	0.10404529173206538	0.0005480874403952592
29011	0	5.58	0.08343738162005321	0.020502882085594577
29012	0	1.72	0.11537428632611409	-0.0003872708634842978
29013	0	0.85	-0.4566817049300298	-0.01332533052503202
29014	0	0.93	-0.35330557051952927	-0.010673218587816082
29015	0	1.56	0.07317181311128661	-0.0014508244834129163
29016	0	0.79	-0.5409206960322336	-0.01626721748136805
29017	0	0.67	-0.34125000796234234	-0.009281827185886046
29018	0	4.15	0.22654057845240458	0.00989769493114285
29019	0	1.48	0.07656516517885029	-0.0016470805030877915
29020	0	0.5574999999999999	-0.5241628803904168	-0.018704617409477858
29021	0	0.73	-0.672164663630072	-0.019075611324800706
29022	1	4.09	0.2943273740150034	-0.2805949457286546
29023	0	5.8	0.26884944559680296	0.01552098755442886
29024	0	0.86	-0.24112740738736466	-0.014207703878166977
29025	0	0.81	-0.27108548423973844	-0.015427348306348738
29026	0	0.59	-0.6683489351544994	-0.019874751649312832
29027	0	12.02	0.1887223962645512	0.01084482052632798
29028	0	1.0	-0.09561666633654385	-0.005704810125210861
29029	0	0.7	-0.19352547242306173	-0.007587056813244134
29030	0	1.22	0.06512361709447577	0.0006458259760277107
29031	0	3.44	0.29384814283205196	0.0034538237088743286
29032	0	0.57	-0.2564096030499786	-0.0074953759658528294
29033	0	1.78	0.15358028287114575	0.0012058076518846805
29034	0	1.2	0.0625712357237935	-0.002338211029128543
29035	0	5.16	0.41578005590010436	0.015718883852710225
29036	0	1.58	-0.03754287298023701	-0.003636021377056842
29037	0	0.8	-0.36373310240963475	-0.010352798388513662
29038	0	0.37	-0.3215862121917307	-0.012417568734168946
29039	0	2.79	0.12514588622935116	0.00039781534610290777
29040	0	2.22	0.10348586010141299	0.0006221214891586644
29041	0	0.85	-0.2857095335978083	-0.00822016879137477
29042	0	0.86	-0.3357017734544352	-0.011229072582648946
29043	0	1.2	0.08849437675438822	-0.0012735220928313487
29044	0	0.4	-0.3104213884710334	-0.009664276930454165
29045	1	10.53	0.22470630155317486	-0.2135248560925983
29046	0	1.84	0.08600240084156394	-0.0008601114372520502
29047	0	1.91	0.13248358953744174	-0.00019479472251877908
29048	1	0.89	-0.32662909824261444	0.3095943869872937
29049	0	0.91	-0.08368573857191951	-0.005079498098945692
29050	0	2.93	0.08438481418974697	-0.000407626001824568
29051	0	0.42	-0.21850456179352476	-0.017720263619200424
29052	0	0.83	0.028658689024392517	-0.0013450025619824169
29053	0	1.99	0.1064414237481542	-0.0003150115709035277
29054	0	1.93	0.08489985899673774	0.0037486034344924824
29055	0	0.55	-0.3881065827324055	-0.009650409641542889
29056	0	0.99	-0.23299616233306006	-0.010173796325682575
29057	0	0.83	-0.2322407270311378	-0.006516324392758767
29058	0	0.75	-0.5540006270348095	-0.014679912965032025
29059	0	0.7	-0.11312819438241423	-0.0077636552845271566
29060	1	4.05	0.09110028941975906	-0.0856209429525886
29061	0	1.06	-0.34587951458850874	-0.009345138092287647
29062	0	1.19	0.06814957005809992	-0.0011319213362016684
29063	0	1.57	0.11496780838398263	-0.0006594271820813142
29064	1	0.8	0.016203267022501678	-0.011707486874191016
29065	0	1.1753	0.023803992240224035	-0.002186141073570954
29066	0	1.54	0.14277582039730624	-0.0008699239154317947
29067	0	2.98	0.14120653003221378	0.0017175225959875369
29068	0	1.27	-0.039320532518904654	-0.0028955317137274996
29069	0	1.25	0.07005375419929624	-0.0011419797806697218
29070	0	0.99	-0.36396469678217547	-0.011516729332290249
29071	0	3.58	0.0848494017557241	0.0007991769909359167
29072	0	1.86	0.06670316251087934	-0.0007990929506566724
29073	0	0.37	-0.5144733803505078	-0.014647839935633702
29074	0	0.63	-0.15533854330703617	-0.0048410942911775836
29075	0	0.33	-0.5822294952911324	-0.015993389196120398
29076	0	1.13	-0.05595374784199521	-0.005366305327817624
29077	0	0.46	-0.30226726236706597	-0.008783206120479545
29078	0	0.74	-0.35616450888849793	-0.0179435415881825
29079	0	3.69	0.11716978095192462	0.0003266354191599495
29080	0	1.14	-0.009497483305633068	-0.0043669228473134074
29081	0	1.58	0.05931350795878097	-0.0018719869276529282
29082	0	0.96	-0.030668286819476635	-0.00275408781187006
29083	0	2.08	0.09481717619579286	0.0035518905216405812
29084	0	0.49	-0.4387930719177239	-0.012479822347559037
29085	0	0.4	-0.3327705547385849	-0.012904947026906142
29086	0	0.55	-0.365857197989244	-0.009561473068716747
29087	0	0.32	-0.150915321723558	-0.009696084926044998
29088	0	5.972699999999998	0.34265467565483415	0.06865499146567038
29089	0	2.87	0.1850124383806251	0.00345672926900512
29090	0	1.57	-0.040410899960435925	-0.002852832860069608
29091	0	0.6	-0.4721657221871428	-0.019124918405679155
29092	0	0.66	-0.38825097677856685	-0.00917300444261309
29093	0	0.41	-0.32635891580209136	-0.011561025979224896
29094	0	0.66	-0.6015434127803891	-0.014327030485908379
29095	0	0.66	-0.14757083443761804	-0.004892895431823017
29096	0	1.35	0.1017233735313639	-0.0017055327376770382
29097	0	0.96	-0.16086729108728468	-0.006199820471073945
29098	1	1.3	-0.084649501477601	0.058133923018931076
29099	1	1.9478	-0.016641296312678605	0.0021860144933279453
29100	0	1.64	0.06270694939093664	-0.0017050424575584242
29101	0	1.6	0.015904038060456514	-0.002456733002130986
29102	0	2.95	0.15882368331123142	0.0038401965903162075
29103	0	1.2	0.03714393315650523	-0.001960145122796048
29104	0	1.11	-0.07475762494513764	-0.003780258463078557
29105	0	0.98	-0.1408709651599638	-0.00713138909680266
29106	0	1.99	0.05338345851190388	-0.0022316179750208162
29107	0	1.36	0.05423135542403906	-0.0009763189007030343
29108	0	0.44	-0.1809314709166065	-0.005708214613119293
29109	0	1.54	0.02949953395780176	-0.0035806916474549395
29110	0	0.45	-0.22541443491587415	-0.008927457275260363
29111	0	2.15	0.09927942689368502	-0.0016176647038218992
29112	0	0.58	-0.3499785000791307	-0.009319177893146681
29113	0	1.9822999999999995	0.08863020479213446	-0.000191054508410304
29114	0	0.64	-0.6063170538726262	-0.017103275726468244
29115	0	1.7	0.08500731182983146	0.002697136286866763
29116	0	1.19	0.07607500124769286	-0.001131916299529808
29117	0	1.28	0.017892834787257016	-0.001689769795895654
29118	0	0.97	-0.20288540439866484	-0.0051297470280139675
29119	0	1.14	0.009338856280315668	-0.0040096530820603275
29120	0	2.08	0.148747417175211	0.0021196072772960923
29121	0	1.19	0.03820100695034489	-0.0006713575685202479
29122	0	3.06	0.1894024016559124	0.007995740656536531
29123	0	1.62	-0.035542209004983304	-0.0038511021656228023
29124	0	0.55	-0.37321209101844577	-0.010770073646299286
29125	0	0.84	-0.07936726066237315	-0.004422213477613703
29126	0	0.57	-0.011354887180496008	-0.0011110363315079425
29127	0	0.4	-0.306824154431466	-0.00795966538094012
29128	0	1.72	0.0389658597628586	-0.001157515364536071
29129	0	1.7671	0.12449471431504935	-0.0019013755245572697
29130	0	13.7	0.33462951881467595	0.018162357900123237
29131	0	1.38	-0.057196510181296616	-0.006720911632933141
29132	0	1.19	-0.04505934839742258	-0.0019703819633943753
29133	0	1.71	0.05146026460733265	-0.0019155958586527676
29134	1	1.85	0.15699124566698447	-0.1457143119304039
29135	0	1.28	0.08690012911707162	-0.001448615535634402
29136	0	5.05	0.15245047698216513	0.0029473374676920456
29137	0	1.24	0.09195416520303115	-0.0010291516246857567
29138	0	2.18	0.05342630102578551	0.0012624152211522719
29139	0	0.53	-0.2279669845807366	-0.01027520260536242
29140	0	0.72	-0.5207254868415184	-0.015267956970700106
29141	0	1.47	0.0009124409104697407	-0.002972422514471865
29142	0	2.56	0.006533831762615592	-0.003428594375203398
29143	0	0.65	-0.2075666752993129	-0.007432791906344387
29144	0	1.84	0.11785081427311525	0.0007011304122014658
29145	0	1.02	-0.0831781160198152	-0.004017149483136363
29146	0	0.88	-0.35373813773924484	-0.016344574375194626
29147	0	1.74	0.013674079926684499	-0.0029779661820893456
29148	0	0.79	-0.3011900214999914	-0.010524711248789344
29149	0	2.6	0.09153883580304682	0.0005759074620786702
29150	0	4.87	0.31627152373082934	0.040468892263367716
29151	0	0.65	-0.2373478466165252	-0.009965387867496575
29152	0	0.39	-0.3412134350221604	-0.012893518630192866
29153	0	0.75	-0.39836994725698605	-0.02701043952872497
29154	0	3.44	0.07444766223151236	0.006284131085712662
29155	0	1.14	-0.0523618072103709	-0.0048251853834922745
29156	0	1.03	-0.24127914614323526	-0.012201806760334475
29157	0	0.56	-0.5314410494375043	-0.015234156780583008
29158	0	0.86	-0.34294780599093067	-0.009439511729465158
29159	0	0.51	-0.37089962482545524	-0.014226910302826143
29160	0	2.53	0.09949888742435724	0.0013171347505625806
29161	0	1.35	0.06563935430301353	-0.0013980300596758315
29162	0	1.29	-0.010086366618983447	-0.003346004949685338
29163	0	0.37	-0.2594228385724127	-0.007235506916383526
29164	0	1.7	-0.0014666165062226354	-0.00187367676651504
29165	0	1.28	0.10735107414331287	-0.0010150722963282544
29166	0	1.77	0.08716657024482265	-0.0018370809818929424
29167	0	0.85	-0.2652275732071139	-0.012501915951301212
29168	0	1.01	-0.29774668698897583	-0.00858350571579009
29169	0	1.93	-0.07021288996515795	-0.011992396678161314
29170	0	1.11	-0.26880052099144086	-0.021326366849708567
29171	0	2.74	0.13330275481939316	0.0037772833119741485
29172	0	2.42	0.13165872973529621	0.014112857666695872
29173	0	0.87	-0.08800274597387761	-0.00830321271157146
29174	0	1.53	0.011325679156929254	-0.0023243350977420318
29175	0	2.52	0.16812642880063505	0.012012971825824245
29176	0	1.48	0.14747811307758094	0.003912681236245913
29177	0	1.74	0.03323436948936433	-0.0021711787431072864
29178	1	1.8014000000000003	0.06573605096852407	-0.06772324556559667
29179	0	1.4	0.06702238413318992	-0.0009377887552589879
29180	0	0.96	-0.18345953906420617	-0.008266708718247699
29181	0	0.83	-0.09477384111471474	-0.006341336572489929
29182	0	1.34	0.09239431032072752	-0.0012618815836686213
29183	0	1.48	0.02817891640542075	-0.0017888732091159466
29184	0	1.2	-0.0015997343566268682	-0.0022967743817338144
29185	0	1.29	0.023028646307997405	-0.0012798605926868105
29186	0	2.69	0.07259225845057517	2.3419796237726e-05
29187	0	1.06	-0.4936991798598319	-0.017087030991925493
29188	1	1.57	0.020880115380510687	-0.024140891433092452
29189	0	0.66	-0.48583884596731514	-0.011928553464321383
29190	0	3.78	0.16330874558212236	0.0014315262948573627
29191	0	5.33	0.30866024043178186	0.016774534686028752
29192	0	1.3	0.09994126241840422	-0.00017027499278986889
29193	0	0.7	-0.5333087859475054	-0.013586121607295212
29194	0	0.84	-0.19928136897319929	-0.009619699569920832
29195	0	0.61	-0.30395066463435066	-0.009582174421217666
29196	0	0.67	-0.5146956076449715	-0.013176277151091913
29197	0	1.79	0.0647489094492048	-0.0010661934643316027
29198	0	0.77	-0.43926926344586537	-0.026028223178537393
29199	0	1.06	-0.35719364384631624	-0.008660697925169877
29200	0	2.77	0.20232788585638628	0.002437332864720894
29201	0	3.78	0.21043028338067232	0.0010666617479827875
29202	0	2.07	-0.05895492171728983	-0.003164394878808688
29203	0	0.26	-0.33957183014275505	-0.015894371245138202
29204	0	2.844799999999999	0.1094150919795502	0.016937110361587654
29205	0	2.13	0.06588887195847928	-0.0003917943096513676
29206	0	1.56	0.13704854753240944	0.0013785413845884096
29207	0	0.85	-0.0222462155893445	-0.003191303794712431
29208	0	1.05	-0.2759253316451795	-0.012729686380310053
29209	0	3.09	0.15729512469051407	0.002458664317596552
29210	0	0.72	-0.0020241699856705965	-0.0011228630417146003
29211	0	3.78	-0.023604165337048472	-0.00262988833904023
29212	0	0.82	-0.3609521599202417	-0.010948386553110513
29213	0	3.22	0.038371664155274626	-0.00041782124952469905
29214	0	1.69	0.08424556746706366	-0.002011978799855808
29215	0	0.84	-0.3283957451870665	-0.013301530569288568
29216	0	3.09	0.18266915272921325	0.001821926941549161
29217	0	1.77	-0.002826536985114217	-0.003843232597339529
29218	0	2.32	0.10266588976141065	0.0001522300643686902
29219	0	1.34	-0.0022328180870972575	-0.01018314880687755
29220	0	1.32	-0.00803420299035497	-0.011450472123530309
29221	0	0.92	-0.18621857176767662	-0.007049479259273742
29222	0	0.47	-0.6437908895793371	-0.020353135535577233
29223	1	2.7	0.10814706693869085	-0.1076930550116284
29224	0	3.14	0.11817019972112029	0.0019506464566807218
29225	0	0.6052	-0.30400176275661217	-0.011063826571068512
29226	0	2.39	0.06525317597622052	-0.00013197842040721099
29227	0	1.29	0.023335383971221747	-0.0016340026917530692
29228	1	1.0	-0.22748485894314946	0.19251719821849175
29229	0	1.21	0.054886315231211485	-0.0014429952606148163
29230	0	1.62	0.0172808550754562	-0.004460428632731687
29231	0	1.47	-0.0051912278081290425	-0.0021931504321375385
29232	0	0.7	-0.5631176688475534	-0.01543926746118918
29233	1	4.26	0.5276363811399788	-0.44059406889053276
29234	0	1.05	-0.09337003436172381	-0.005443974892108637
29235	0	3.1299	0.22287777361180633	0.01566446057309555
29236	0	2.59	0.16338758273934945	0.0006031526074390361
29237	0	0.42	-0.30884682858502494	-0.010034766028650803
29238	0	1.9895000000000005	0.13447423119889573	0.0014627421404339337
29239	0	0.63	-0.2478648408888839	-0.007054294058631865
29240	0	2.35	0.08737278312491253	-0.00042439794514912473
29241	0	2.25	0.1563123722556047	0.00631932951805458
29242	0	0.78	-0.5595647125658579	-0.017423085362808084
29243	0	1.03	-0.24087888342002406	-0.023307089764950693
29244	0	3.29	0.17650126200541855	0.0017396401556009603
29245	0	9.12	0.2238689953177236	0.004671628085228642
29246	0	0.92	-0.22070955017814411	-0.008250142377069867
29247	0	0.97	-0.19463994441740215	-0.007443414673064138
29248	0	2.44	0.1296790365879424	0.0006598214764178831
29249	0	0.84	-0.1791166767445393	-0.00661851474931866
29250	0	0.63	-0.19135403981618584	-0.0076184924659262136
29251	0	6.24	0.22231543268915266	0.007411206708316819
29252	1	1.4	0.08181335748126731	-0.07436150330319498
29253	0	0.6	-0.3662482357379049	-0.010058153800770407
29254	0	2.14	0.11049952014395967	0.002896261742338576
29255	0	1.73	0.11027136819669976	-0.0010689460579045573
29256	0	1.42	0.12633282542740926	-0.0012623690581612572
29257	0	0.7	-0.5248651663130149	-0.012788448307120805
29258	0	1.96	-0.013460127734113484	-0.0033471000951862725
29259	0	0.72	-0.41416258724126964	-0.012760049280488094
29260	0	6.24	0.25273771437769754	0.04766085451285999
29261	0	1.39	0.08303332734806464	-0.0019419920318860177
29262	0	1.79	0.1638927218178287	0.003118774189941346
29263	0	1.355	0.06478278904175386	-0.0025829658198175186
29264	0	3.92	0.18070203344570474	0.008273561919897237
29265	0	0.69	-0.37427744958782566	-0.015788088373669264
29266	0	0.74	-0.44982302077440545	-0.011943598653465915
29267	0	2.25	0.18789014625689016	0.0038616512844882266
29268	0	1.11	-0.0878514943853952	-0.008679656118575626
29269	0	0.45	-0.40481498346757144	-0.011499253892136733
29270	0	1.7	0.0662042184364982	-0.0014262231747261102
29271	0	1.3	0.03375992056773976	-0.0011671278549802893
29272	0	0.78	-0.4019489635792561	-0.010976755229442796
29273	1	1.22	-0.00598742191772908	0.0017235992476801272
29274	0	0.75	-0.336159502370283	-0.04184664836415519
29275	0	3.8	0.050800728645641356	-0.0011823591903070154
29276	0	0.28	-0.5574893515035511	-0.013700874751772773
29277	1	2.61	0.06046734990971163	-0.060405884772255246
29278	0	1.69	0.09540755563834682	0.0006684227686566679
29279	0	3.04	0.1201786500448361	0.00230979221572352
29280	0	0.87	-0.2798107657837681	-0.010025924652687661
29281	0	0.83	0.03208179739909246	-0.0006965078308799061
29282	0	0.62	-0.38575332377571614	-0.010314062349905045
29283	0	1.34	0.12422075982624665	-0.000687873558342308
29284	0	0.63	-0.3261950287950458	-0.010763805910995974
29285	0	0.87	-0.16940526023879648	-0.007278918160743929
29286	0	0.84	-0.2049502598021645	-0.011685334288347447
29287	0	0.36	-0.5036854661363177	-0.010425772037371363
29288	0	1.11	-0.11871908931620419	-0.0206768382649854
29289	0	1.11	-0.023700077983085065	-0.0036430900860161754
29290	0	1.95	0.07096816525654867	-0.0026326832329267033
29291	0	4.089899999999999	0.1678905536867678	0.03232141630863691
29292	0	1.12	-0.052941562519408764	-0.005138272440469792
29293	0	4.11	0.052351362376473844	-0.0004467926584513115
29294	0	1.46	0.06149286157358438	-0.002364939132246182
29295	0	0.72	-0.5341843232731335	-0.013179857490733679
29296	0	0.37	-0.49920052618626504	-0.013237911735040344
29297	1	1.13	-0.12209856190765277	0.11680434071389971
29298	0	3.91	0.3608951467690058	0.005795515067932608
29299	0	3.21	0.005791260666679591	-0.0006409679407483641
29300	0	1.26	0.12384893173864112	0.001529660970079461
29301	0	0.86	-0.3297005554866046	-0.011697194994323716
29302	0	0.49	-0.3597517846780829	-0.010612367903902013
29303	0	1.02	-0.3038287109516095	-0.007968294756596574
29304	0	1.16	0.0031588914105668666	-0.00300746281654692
29305	0	1.14	-0.05663756073685363	-0.004947883304638085
29306	0	0.8773999999999996	-0.2979532176037319	-0.011049387857350724
29307	0	11.2	0.33533511179575	0.00955042066743653
29308	0	0.53	-0.38115643556881695	-0.019005411334918464
29309	0	0.98	-0.317504850031808	-0.008542832669885331
29310	0	0.98	-0.10993510581692681	-0.007803474822212594
29311	0	0.75	-0.4377389018773101	-0.010268243420806091
29312	0	2.42	0.14123397388448938	0.0020406290974603267
29313	0	1.57	-0.007183445283677429	-0.001537983288541083
29314	0	0.65	-0.4943881430448964	-0.014099275028659196
29315	0	1.18	0.10960447576409206	-0.0009869371294578299
29316	1	1.92	0.08030778433568776	-0.07699712067487717
29317	0	1.0469000000000002	-0.04596193856187165	-0.005057512487579225
29318	0	1.57	0.043395266759675	-0.0024331485545960652
29319	0	1.2	-0.016515174522064625	-0.00217434146984945
29320	0	1.16	0.021816417996305973	-0.0015362319717019365
29321	0	1.51	0.04839507212396711	-0.0023651842841256113
29322	0	0.53	-0.48946173122385517	-0.012346215771848863
29323	0	0.6	-0.423483005033806	-0.010023948011083526
29324	0	2.06	0.0872406947389245	-0.00018060304784390713
29325	0	0.43	-0.42233608149550855	-0.01063471173515613
29326	0	1.41	0.15235858512483538	0.005464884456138633
29327	0	1.59	0.1061174245751463	-0.0009427118822246579
29328	0	2.3405	0.18273106629541144	0.001166679569623923
29329	0	2.6	0.1089694338333793	0.0007757900310428312
29330	0	1.66	0.13387596170743926	-0.00175837613685989
29331	0	1.1	-0.012896663760766387	-0.004702825923178872
29332	0	1.44	0.08531044370401651	0.0004897656142215173
29333	0	0.86	-0.38178799740131947	-0.011131014126031796
29334	0	1.09	-0.15501238624728284	-0.008124127770808535
29335	0	0.8408000000000002	-0.1554623338826932	-0.006308393965787022
29336	0	0.79	-0.3477069083834067	-0.010295026094069869
29337	0	1.77	0.1415686375972582	-0.0005339771239734715
29338	0	2.27	0.18173377233091742	0.0009609216566565583
29339	0	1.66	0.02777245725505054	-0.0030909609983958116
29340	0	1.3789999999999996	0.048883485496509824	-0.0006310738190634707
29341	1	1.69	-0.010582435827236622	0.0009194081540960891
29342	0	0.65	-0.5477915114173666	-0.019611927699892954
29343	0	0.73	-0.7174253904302604	-0.03324925970845112
29344	0	2.22	0.07739912487892434	-4.4493975706455296e-05
29345	0	1.35	-0.002234031844884157	-0.0055244844531633615
29346	0	1.53	0.1180465009030886	-0.0008638169298573707
29347	0	0.73	-0.39617556182621044	-0.014930604393377712
29348	1	0.9	-0.12677656109444796	0.08532972649348201
29349	0	1.34	0.056567402812186626	-0.0015493059932472407
29350	0	0.7	-0.37896873511443846	-0.012413595663478822
29351	0	2.48	0.10492091218521818	0.00015279980348909247
29352	0	0.65	-0.5505325685101561	-0.014755504033991392
29353	0	0.69	-0.4688946500578895	-0.012713693119462173
29354	0	0.44	-0.10864532218314707	-0.0038482363581682335
29355	0	1.04	-0.1510477199340239	-0.005927558102972373
29356	0	0.97	-0.3087971136821434	-0.011875154586418796
29357	0	2.87	0.13217646472202613	0.0013478292502295442
29358	0	2.75	0.13565366686414929	0.0029072664626579392
29359	0	2.18	0.21647775922715665	0.004719661618060364
29360	0	2.07	0.20834218452544884	0.001297993917707708
29361	0	2.42	0.11007808562507852	0.00047852889430468227
29362	0	2.5416	0.30764017993770537	0.07512272737480429
29363	0	1.8	0.14468392710993067	0.004599247875105464
29364	0	0.48	-0.2930574147766456	-0.00917630068910129
29365	0	0.95	-0.25931801164802165	-0.012255877892790309
29366	0	0.68	-0.44512575829587875	-0.014441034198899243
29367	0	2.63	0.22739491466619075	0.004908554080175172
29368	0	0.71	-0.31585209086956456	-0.011246054092909168
29369	0	0.97	-0.18139595083938911	-0.016357601896072577
29370	0	0.74	-0.3315672638751566	-0.010033590296787864
29371	0	6.02	0.22787424633651973	0.004647581471887072
29372	0	1.48	0.10760553901968524	-0.0012175846217534177
29373	0	1.87	0.042200963572133335	-0.0014429583062078976
29374	0	0.93	-0.28543686160026116	-0.008007247766604277
29375	0	1.19	0.1517247302159667	0.00260661017967125
29376	0	0.74	-0.12817681171698495	-0.004565050178399857
29377	0	1.35	0.02793063489487395	-0.002259312106526363
29378	0	0.41	-0.6532748963912017	-0.015387875675033361
29379	0	0.7	-0.5710022655976936	-0.02212144450931319
29380	0	0.84	-0.1971053040982224	-0.007014759033557312
29381	0	0.67	-0.5753093785126694	-0.022454499167145897
29382	0	0.56	-0.12162243775650859	-0.0056858133015586145
29383	0	0.44	-0.4361854810616933	-0.01086398004604121
29384	0	1.49	-0.06327432904811577	-0.004309016325912858
29385	0	1.13	-0.03842282662075013	-0.006479673627445517
29386	0	2.5	0.02420578437205404	-0.0023617578949779827
29387	0	2.8	0.17491161840735003	0.01305162330624875
29388	0	2.1205	0.13715432055247948	0.00013740380082202615
29389	0	4.1	0.18011111230775714	0.023052743970386123
29390	0	2.84	0.15836648909328505	0.0028231808964049743
29391	0	1.19	0.15690204693563284	0.010930219782748241
29392	0	1.5	0.09491086350800469	-0.001353419515017553
29393	0	1.08	-0.3533361221649684	-0.017691896938235134
29394	0	1.17	-0.1152009561737068	-0.004819588595901898
29395	0	2.12	0.1676331822485663	0.0015673826377262641
29396	0	1.49	0.07407803249265998	-0.0005305553083667503
29397	0	0.9	-0.0803680927134119	-0.0034058422956598625
29398	0	1.47	0.05796517406962812	-0.0016969561824089912
29399	0	1.61	-0.03579002589080483	-0.006333615556610693
29400	1	2.36	-0.027953419918194413	0.025135069915434172
29401	0	2.73	0.21706516959145666	0.006671167523810896
29402	0	4.25	0.08059635036624968	0.002541563657508993
29403	0	3.76	0.19504376092134043	0.020185325166705882
29404	0	0.4	-0.36426516267145054	-0.009121974656362485
29405	0	1.1454999999999995	-0.05758501480566338	-0.00492038677005795
29406	1	2.81	0.05504182424675673	-0.045610748287896415
29407	0	1.04	-0.15180202673375606	-0.006153897022166894
29408	0	0.71	-0.25742974802525714	-0.009683832838125149
29409	0	0.52	-0.26957617975212633	-0.009791656582193033
29410	0	1.33	0.1314602099112235	0.0031257235502360117
29411	0	2.16	0.13105951445223762	0.0019296214804726455
29412	0	4.45	0.08546924798749388	-0.0006646940469023022
29413	0	1.24	0.13693844436574729	7.825270305022467e-05
29414	0	1.9	0.06950802195211872	-0.0005667521295996996
29415	1	1.65	0.019662617531605066	-0.018780945295762717
29416	0	0.53	-0.3368824893431738	-0.009612589934370792
29417	0	1.33	0.003792734366375953	-0.003022016736653903
29418	0	3.41	0.11080631551053376	0.0014063513489831715
29419	0	0.75	-0.40888781543355435	-0.009017586647221146
29420	0	1.26	0.06182180556468666	-0.001166435524115496
29421	0	2.2587	0.19302189112547785	0.0010180621410785977
29422	0	1.23	0.06413286052457988	-0.0022532104207591843
29423	0	3.6	0.07956911231111735	0.001091468028755686
29424	0	1.29	0.07053763045463711	-0.0015810004558486038
29426	0	1.04	-0.30813583598239347	-0.009078994016015814
29427	0	0.9	-0.1629840329438448	-0.008724249257281637
29428	0	2.6069	0.17209220916824416	0.0057370692282077505
29429	0	1.64	0.05677290449943394	-0.0017084184245240346
29430	0	1.65	0.028393871103879063	-0.004187519154341203
29431	0	0.71	-0.40275805360544475	-0.01429806208845529
29432	0	0.29	-0.5007019469095394	-0.01422330980738638
29433	0	0.31	-0.08813654407998547	-0.004138634888612301
29434	0	0.67	-0.31474031941220165	-0.01408300884017728
29435	0	2.85	0.16241635526996107	0.001744920723824274
29436	0	0.85	-0.2557819334985688	-0.012911528655337966
29437	0	0.57	-0.40889484814554455	-0.011389033174551411
29438	0	2.44	0.041222058536484835	-0.0009794151507409414
29439	0	2.62	0.21612017237395048	0.006029335859789941
29440	0	1.11	0.19372959803277626	0.007069556244540304
29441	0	1.5	0.05703054698742926	-0.002030405309809362
29442	0	1.41	-0.005433647777419537	-0.0030286565551090818
29443	0	0.38	-0.4169600974316709	-0.011688565816294854
29444	0	0.73	-0.31722014155238865	-0.012120054593881893
29445	0	2.19	-0.025373702673707157	-0.001999847633415614
29446	0	2.08	0.09721148180309683	0.0008212526480547705
29447	0	1.0	-0.10800557343196124	-0.014548683737016538
29448	0	2.26	0.04160584977921099	9.274008771883378e-05
29449	1	3.38	0.1653917170050554	-0.1642862289993691
29450	0	1.5902	0.04960381261212751	-0.001905728536998221
29451	0	2.07	0.15485330357030033	0.0006394468619042963
29452	0	1.03	-0.18895073336875065	-0.011304386192212162
29453	0	0.68	-0.32828826336283234	-0.010737117908987851
29454	0	1.14	-0.02095570332603529	-0.004284570376624455
29455	1	2.062600000000001	0.13483516145544128	-0.11089375711967031
29456	0	3.44	0.14730037146434188	0.004214012699707252
29457	0	1.9858	0.11540318295639009	0.00042985534318893743
29458	0	3.26	0.06765726385684684	0.0011956994302950658
29459	0	1.63	0.044253719483036545	-0.001605835467369342
29460	0	1.06	-0.4493217812939547	-0.015656582792879386
29461	0	1.16	0.07622111536748707	-0.0013775737932291328
29462	0	0.84	-0.2338250449616462	-0.009426312583199311
29463	0	0.46	-0.47903819395415487	-0.012577679693832642
29464	0	1.58	-0.004323714602272957	-0.003141562227166126
29465	1	1.19	0.026317767149303107	-0.031373965693831656
29466	0	0.36	-0.4638430758244358	-0.01083928441327947
29467	0	0.54	-0.32307490637060254	-0.014656762832504555
29468	0	1.2	0.09144125232519582	3.5015484762492e-05
29469	0	2.57	0.07517306183604523	0.0015504415432417377
29470	0	2.68	0.15775903464667498	0.003297609450407582
29471	0	1.62	0.06276167257642373	-0.0021463230124316363
29472	0	1.26	0.00551582010788843	-0.0028988585698626486
29473	1	3.34	0.13685664635291322	-0.13369322072860287
29474	1	1.01	-0.23077941379649564	0.21861198184137537
29475	0	0.66	-0.20921293672034516	-0.01450296962435098
29476	0	0.57	-0.4592530873049982	-0.012494373948616733
29477	0	1.08	-0.3106754891090095	-0.02721591459490098
29478	0	0.75	-0.46968854903662577	-0.014212963666310868
29479	0	1.23	0.12099796040263026	0.0035595212387482325
29480	0	1.72	0.07508167304005474	-0.0007542149434218445
29481	0	0.92	-0.35469215048663316	-0.013343928668322576
29482	0	0.95	-0.3364720979607664	-0.017704842064204404
29483	0	0.72	-0.4495641318787821	-0.017618089969460127
29484	0	0.99	-0.0127363158732187	-0.005091742059123704
29485	0	0.99	-0.2487619880437851	-0.009842774302703593
29487	0	0.37	-0.08179577869176864	-0.003763527493031372
29488	0	0.59	-0.6224983310522512	-0.018821221587216573
29489	0	0.28	-0.3619344404223375	-0.01026182569971403
29490	0	1.0	-0.2780958912842907	-0.015827348804232123
29491	0	1.21	0.05054166774498299	-0.002699475286714909
29492	0	2.0	0.03509220274258405	-0.0014290112953935943
29493	0	0.88	-0.08789293766766787	-0.005067712835570102
29494	0	0.5578000000000001	-0.34998033738834783	-0.011486951381407961
29495	0	2.59	0.03260836452897638	-0.0007147522032169419
29496	0	1.46	0.08469431539159268	-0.0018931922919372605
29497	0	1.02	-0.20340445455769077	-0.013400764722018581
29498	0	3.3160999999999987	0.2567515221787617	0.046981790212212854
29499	0	0.67	-0.19273855473240836	-0.005707579480399836
29500	0	0.75	-0.6024500911398791	-0.01579882190412149
29501	0	2.13	0.1040993747804314	0.022697213454467645
29502	0	2.34	0.09160862152744084	-0.0007463728407778084
29503	0	2.91	0.2174104752340354	0.00967655289471331
29504	0	0.41	-0.44098276232136413	-0.010686570393803328
29505	0	0.93	-0.2819891942450777	-0.010111894481175911
29506	0	1.96	0.07136695010354742	-0.0020338012698033958
29507	1	2.48	0.09544514809409156	-0.08774169427180709
29508	0	1.52	0.05425806816620752	2.1670862405801537e-05
29509	0	0.6	-0.14964605629490688	-0.007972266049540447
29510	0	0.58	-0.2747208444396965	-0.008752409174993238
29511	1	5.46	0.16147020192956552	-0.15164166851919733
29512	1	1.14	-0.002354092159308493	-0.006409924826039845
29513	0	0.58	0.01694755407120101	-0.0017018633111735677
29514	0	0.83	-0.1619220775864087	-0.006044911596485407
29515	0	1.62	0.09836577091179788	0.003192250914007943
29516	0	17.9	0.46100511627783997	0.010577665980274263
29517	0	0.48	-0.6300660547479056	-0.014331721858617787
29518	0	2.44	0.10645847119996324	0.0002985103393474671
29519	0	0.51	-0.25155340470839294	-0.008072601575628889
29520	0	2.43	0.1489126013549976	0.0024484509588081752
29521	0	0.75	-0.536188334543258	-0.014330858642632201
29522	0	0.86	-0.22303754821931943	-0.0072567469632212975
29523	0	5.8	0.265281481125392	0.005495518484014892
29524	0	3.9866000000000015	0.2062897022506222	0.03648021347119181
29525	0	0.9	-0.10549151544948109	-0.010821666151955981
29526	0	0.82	-0.512549615085125	-0.015008153101367992
29527	0	1.3440999999999994	0.012545440834481269	-0.002899680052385852
29528	0	1.23	0.05353607708122581	-0.0012603944269686696
29529	0	1.81	0.10147427052259445	-0.001153736045601277
29530	0	4.05	0.08202707699919119	0.006434686471387234
29531	0	0.67	-0.3443922868189402	-0.009105765157081584
29532	0	0.95	-0.15584610121743753	-0.009012462454494441
29533	0	1.2807999999999993	0.02166690209368244	-0.002125501772840605
29534	0	1.4	0.02349375457735732	-0.002166266796124496
29535	0	0.62	-0.36722371744690463	-0.01048169758513195
29536	0	1.94	0.09815287662809714	0.0007444616774732136
29537	0	1.59	0.013397492400370537	-0.002962024450998775
29538	0	0.89	-0.19427283410122617	-0.007835109201594633
29539	0	0.75	-0.1413108760099858	-0.008901290141569946
29540	0	0.4	0.1298357484410517	0.002186226367597226
29541	0	1.18	0.13744338669441641	-0.00023922042893077643
29542	0	1.06	-0.25453773302258925	-0.01846641667561397
29543	0	0.67	-0.38958657133253294	-0.013181007875535403
29544	0	1.22	-0.08950784704554826	-0.024695256862112644
29545	0	0.71	-0.49306061330763623	-0.013129857193932833
29546	0	1.3	0.015241089573595672	-0.0036929589803378635
29547	0	0.61	-0.46925451085204256	-0.010279691471182953
29548	0	0.48	-0.5459456203444861	-0.014857481440492233
29549	0	0.71	-0.40201512987725435	-0.011152093307061486
29550	0	0.7	-0.47349297097930687	-0.013453310339453321
29551	1	0.98	-0.22251624492602423	0.21265747216186281
29552	0	0.97	-0.30272563811345027	-0.00837803973878733
29553	0	1.23	-0.005660646213684231	-0.013603992626378951
29554	0	2.45	0.15245613753190265	0.002426323952108197
29555	0	1.32	-0.01709462337428704	-0.0031094886711239707
29556	0	1.0	-0.21960460003395565	-0.007955828822831917
29557	0	2.88	0.12095555400848389	0.006782185391703954
29558	0	1.2634999999999998	0.02011642132466659	-0.004267568018662241
29559	0	0.71	-0.37790218005795034	-0.013365485823487573
29560	0	0.66	-0.46662269017333163	-0.011224818943637103
29561	0	1.02	-0.26460889726737513	-0.010956241484302255
29562	0	1.848700000000001	-0.001255381325725466	-0.003419370478195096
29563	0	1.32	0.055046282570809124	-0.0005478843278967149
29564	0	0.44	-0.3194420007322915	-0.011703345169203495
29565	0	0.44	-0.30370584714226423	-0.009249273053556797
29566	0	0.77	-0.3045033868988976	-0.00784972954040816
29567	0	0.51	-0.1733568827547133	-0.006726152473050801
29568	0	1.42	-0.032399654539767654	-0.002193980949994077
29569	0	1.8	0.044314934755675495	-0.0011021177882480778
29570	0	0.68	-0.3494162803818472	-0.010893118354444481
29571	1	2.1	0.09163244672911242	-0.07774394199448514
29572	0	1.31	0.06907326812902466	-0.001634805793927001
29573	0	2.46	0.18442159649170936	0.0018912351789277158
29574	0	1.17	-0.029595688162837176	-0.0012514729941565641
29575	0	1.13	0.06067420577444136	-0.0026159775520746597
29576	0	1.49	0.013145881246309728	-0.0020142804177510935
29577	0	0.72	-0.6077660316065885	-0.014762103586134502
29578	0	0.48	-0.4065504765263759	-0.009415494106170852
29579	0	2.16	0.04956699402537197	-0.004476982725384222
29580	0	1.45	0.09215012991242111	-0.0021064971560311833
29581	0	0.71	-0.4550695531796664	-0.011288715246921637
29582	0	4.04	0.08950386181240902	0.0006942220883477565
29583	0	0.98	-0.19409268129989504	-0.014447881315530152
29584	0	1.78	0.08335664834175259	-5.1631885712075825e-06
29585	0	0.55	-0.3639207837344147	-0.00832602207485742
29586	0	0.78	-0.21660993894236164	-0.007581025970129906
29587	0	2.18	0.1877263570902869	0.008121769565408384
29588	0	0.84	-0.32861415965110063	-0.011922178857621524
29589	0	0.8	-0.5402853878438473	-0.012962623926846877
29590	0	2.39	0.11600410527223722	0.007400248476100191
29591	0	1.0	-0.3415817404193804	-0.012193352082911564
29592	0	0.44	-0.5989948897925206	-0.020618500195473614
29593	0	1.59	0.049673947592265906	-0.0027303702541563745
29594	0	1.02	-0.13606190848257393	-0.00802746259415638
29595	0	1.01	-0.28374231974990105	-0.01009303141703378
29597	0	2.02	0.15606830304395408	0.00030204499771899966
29598	1	1.93	0.052735200720082503	-0.048116615875414985
29599	1	0.81	-0.35862996859662233	0.337592849026644
29600	1	1.6389000000000007	0.0031443725740537046	-0.005772044753809438
29601	0	0.83	-0.3249599545286037	-0.010094215807301103
29602	0	1.6115999999999997	0.04802600631769747	-0.002764730264588142
29603	0	1.5	0.08125601821253076	-0.001392066502992967
29604	0	1.36	-0.012569784226827323	-0.004891300027551537
29605	0	1.08	-0.32650351542513817	-0.020974894828745573
29606	0	0.55	-0.01991703725140542	-0.002703531440377231
29607	0	0.72	-0.27045967157930134	-0.01026441503982389
29608	0	0.91	-0.17316611029440537	-0.00929792812801859
29609	0	0.44	-0.5355408292887732	-0.013221839315992495
29610	0	3.64	0.11416306441836059	0.001372903951334534
29611	0	1.6648999999999996	0.13008733947388829	-0.000779903265653594
29612	0	6.46	0.2922246950850822	0.0176237192114309
29613	0	2.21	0.23114968418795614	0.0023416647244460308
29614	0	1.59	0.0766114918347448	-0.0016291975931173144
29615	0	1.4	0.006148233275860548	-0.00515089296409991
29616	0	3.92	0.1951063493671827	0.02002454254094286
29617	0	1.02	0.015037087927106767	-0.0019294285246783027
29618	0	1.52	0.10217479386832565	-0.0017289608066228645
29619	0	1.388	-0.018056096529588103	-0.007062817363820515
29620	0	2.91	0.18559218396386132	0.0010251882362266333
29621	0	0.65	-0.38201869613816963	-0.012381119315620519
29622	0	2.4	0.14234063245728612	0.0003846153410055061
29623	0	1.97	0.05652820777334273	-0.001327207177886211
29624	0	2.82	0.09571973695373162	0.008170321378782082
29625	0	1.45	0.06138555546011776	-0.0019227813823946105
29626	0	2.3	0.048665217648260296	-0.00021608474172780452
29627	0	1.9	0.10390577682992444	0.0004872272745339754
29628	0	0.63	-0.269079191130586	-0.007781043870534317
29629	0	0.7	-0.28955066770268606	-0.010290161981229694
29630	0	0.73	-0.5168521348005161	-0.010977725764159963
29631	0	0.68	-0.4451883514239453	-0.013322522259382588
29632	0	1.11	-0.07810226270649583	-0.006777259544443204
29633	1	0.89	-0.36384834424592555	0.34770411352542296
29634	0	2.634100000000001	0.14677471893979235	0.003213695684753189
29635	0	1.8807000000000007	0.11810524015733972	0.0026665374544395317
29636	0	0.45	-0.1532704434762709	-0.006183391778134866
29637	1	3.5	0.07678895329032093	-0.07674259927689983
29638	0	1.43	0.09079418134782463	-0.0015912319263050017
29639	0	1.03	-0.18252466835780068	-0.007676819321320413
29640	0	0.95	-0.12365759657835587	-0.005059553418405153
29641	0	0.78	-0.32092061974247915	-0.018015113490948823
29642	0	1.9802	0.11881724830530584	0.004020446063300251
29643	0	0.99	0.15418037579255178	0.005466672457748174
29644	0	1.8808	0.16278878147294745	0.00022982779519372198
29645	0	0.54	-0.3273347536274232	-0.009191614385422067
29646	0	0.55	-0.6144238222055137	-0.014442924548314924
29647	1	6.24	0.4224965842189267	-0.3008498819655285
29648	0	0.47	-0.520969146088697	-0.01242013769237143
29649	0	1.27	0.07324916439363732	-0.0019007534116001882
29650	0	1.03	-0.2678634464270435	-0.0070314438256340915
29651	0	1.45	0.06382016711588949	-0.0025435704367639143
29652	0	0.69	-0.26083310405304655	-0.0143801148093951
29653	0	1.52	0.046543842162005605	-0.001948832152442454
29654	0	1.57	0.1360930390791036	-0.0005467916118990412
29655	0	0.88	-0.39480256821447984	-0.026678334667787233
29656	1	3.5275	0.23060840573674068	-0.1820738588406861
29657	0	1.25	0.0292676845244132	-0.00287452249562952
29658	0	1.8	0.15506621021684258	8.455626832963539e-06
29659	0	1.51	-0.0006201010127551853	-0.004254809373420709
29660	0	2.24	0.1312066841428168	0.00041635876100115773
29661	0	1.27	0.15817598995519802	-2.8813654970585448e-05
29662	0	0.86	-0.2701391935097054	-0.010787160368185864
29663	0	1.47	-0.06529917678469792	-0.004361657465484807
29664	0	1.44	0.07099184118257836	-0.0023914433661952578
29665	0	0.72	-0.174413166500628	-0.004541108129862931
29666	0	2.39	0.13022578667802737	0.011105530451446726
29667	0	0.61	-0.2678360758381896	-0.007391967445119979
29668	0	4.53	0.029872821297962218	-0.002611751150440642
29669	0	1.5341000000000002	0.0103561006821692	-0.0022183262223797306
29670	0	1.57	0.11704430670710281	0.0018478726716035382
29671	0	1.69	0.1275257328171283	-0.0005238845859325648
29672	0	1.5	0.01960340811032802	-0.004344722741112761
29673	1	1.25	0.0977617355599068	-0.09753536722153806
29674	0	1.53	0.053183516921009866	-0.001485016612342327
29675	0	0.91	-0.16718425843538717	-0.005664467950279035
29676	0	1.16	0.1042856420269236	-0.00127160420094773
29677	0	1.21	0.06933182559208945	-0.0019411239800731753
29678	0	0.71	-0.4737330181184225	-0.011620518369243627
29679	0	1.04	-0.3636326291637961	-0.008904250003372496
29680	0	0.8	-0.43988296447275205	-0.011448317153246783
29681	0	0.48	-0.26927153299143536	-0.007247847629377606
29682	0	3.87	0.1427757148523815	0.0019498731346360163
29683	0	1.11	-0.1001152054895647	-0.005426598059983596
29684	0	2.6	0.12035445040510967	0.0007694570524557244
29685	0	1.62	0.024815271136816593	-0.003807607698974482
29686	0	1.57	0.011590598079841584	-0.004347320661335969
29687	0	1.39	0.04869336121669039	-0.0017430298145239844
29688	0	1.56	0.03282791121880291	-0.004610023747096295
29689	0	0.88	-0.3482647616243921	-0.01727358682285716
29690	0	4.88	0.380998310607858	0.02868705768003125
29691	0	1.46	0.02492179907904938	-0.0031608796571035275
29692	0	1.09	-0.3164333014106378	-0.014921165086842582
29693	0	5.92	0.22381217160867528	0.002255078577333881
29694	0	0.6	-0.2932177903917618	-0.012236347701574423
29695	0	1.99	0.1509562906092033	0.0027015358414385093
29696	0	0.7446000000000003	-0.5406137830228545	-0.014089327478257026
29697	0	4.27	0.061278732208535074	0.005306542151719973
29698	1	1.9544999999999992	0.059064173779450356	-0.05477561300261917
29699	0	0.9	-0.2446473443666473	-0.011402745934672602
29700	0	1.23	0.011703757359646261	-0.002504986781206077
29701	0	0.26	-0.26919610099913555	-0.010366789306017343
29702	0	3.22	0.1965827354006469	0.014954038412938313
29703	0	2.29	0.10984623549319804	0.0006320515304090057
29704	0	0.79	-0.27096672955947	-0.00804739553160381
29705	0	1.88	0.025687092900741844	-0.001453062914858298
29706	0	1.2641	-0.006669567856006324	-0.0026119527535673056
29707	1	2.48	-0.028830086540896447	0.022524502719573545
29708	0	1.27	0.019148909569717945	-0.002829818780258386
29709	0	1.61	0.09707009978266433	-0.0015397268854210433
29710	0	0.45	-0.5754759238422849	-0.013182763796679431
29711	0	1.7016	0.10848509146319703	0.002385567731118326
29712	0	1.32	0.09969550927681849	-0.0011275932902269712
29713	1	1.7931000000000004	0.06227657013386488	-0.06352547243757439
29714	0	1.7	0.03017905753105879	-0.001101399849770285
29715	1	0.72	-0.37972081877384334	0.36749116684653316
29716	0	3.54	0.17510465904464945	0.004016329410326719
29717	0	0.75	-0.3219348719022237	-0.008857581286083875
29718	0	0.5844000000000003	-0.3766529420106672	-0.013623513919297874
29719	0	0.43	-0.6571061768010259	-0.01687539187078078
29720	0	1.47	0.05336291459808126	-0.0023553089531533652
29721	0	0.79	-0.5109287079600617	-0.010703393561803033
29722	0	1.27	-0.0529067305540666	-0.010770776882341137
29723	0	1.46	0.048515606297645716	-0.0014183167017616824
29724	0	1.77	0.10296882701572031	-0.0005280485786202014
29725	0	0.65	-0.4003948683780618	-0.010177538817983906
29726	0	2.46	0.16583487517922185	0.04346944805151744
29727	0	0.57	-0.32928145934036	-0.008601172062308047
29728	0	1.0	-0.263982644082047	-0.010682188362968413
29729	0	0.83	-0.25596534770401197	-0.008498555904868671
29730	0	3.72	0.22452891449304296	0.0029656554148248587
29731	0	1.75	0.1095175715200603	-0.0015600478431844985
29732	0	0.62	-0.39771675114287064	-0.014750160475100861
29733	0	1.45	0.024793865093495696	-0.003299269282782954
29734	0	1.86	0.10844662227015943	0.0024475094420817137
29735	0	2.04	0.06474843801511451	-0.0008742892514047669
29736	0	1.88	0.09262810161244124	-0.0005815979861235411
29737	0	1.96	0.10504898927197792	-0.00045547207921380306
29738	1	2.66	0.11740815666131675	-0.07656345357781189
29739	1	1.36	0.04623459903337061	-0.04715804483447816
29740	0	2.07	0.1081319600888528	0.001267991808816332
29741	0	0.97	-0.28011353258555755	-0.01104526016682706
29742	0	0.81	-0.317974492110312	-0.008296958889862927
29743	0	0.95	-0.23562241641711443	-0.009070048900681346
29744	1	1.01	0.016535861352458596	-0.017456610807588327
29745	0	0.78	-0.4837150352075696	-0.012454678939762015
29746	0	7.31	0.05780628627282567	0.006950809914972879
29747	0	2.83	0.14543954744935036	0.0009951339421318897
29748	0	1.63	0.014846267299260944	-0.003285239098737721
29749	0	0.79	-0.5065123965637759	-0.018394808706429455
29750	0	2.19	0.1815924205505289	0.0005320654835386613
29751	0	1.58	0.03694775197189301	-0.0029776169758025744
29752	0	0.42	-0.11213435056898743	-0.008136929387503553
29753	0	0.61	-0.3210448487750255	-0.00917890561889817
29754	0	1.52	-0.021595938947051762	-0.0035085959811589785
29755	0	1.0306000000000004	-0.23578180358698592	-0.007590517640150212
29756	0	0.74	-0.33180514280172063	-0.009662427833425052
29757	0	2.8	0.17231702316598968	0.00205588221574323
29758	0	1.6	0.12078020688192918	0.0005685705299905279
29759	0	1.06	-0.2772657762425952	-0.011001700495933797
29760	0	0.86	-0.36500251840660347	-0.01050502374229281
29761	0	1.36	0.031027071897406132	-0.001958403090038516
29762	0	0.96	-0.01271782908961177	-0.010394165104601167
29763	0	1.54	0.040564087177161125	-0.002252088340242695
29764	0	1.55	-0.001320751229301095	-0.0022016182732273815
29765	0	0.7701999999999998	-0.5077352908188477	-0.012965663171856432
29766	0	4.78	0.3075188035033643	0.010479276392945073
29767	0	6.97	0.26121815234096724	0.0029717752153986757
29768	0	1.53	-0.02274538957653567	-0.019091959281387457
29769	0	0.47	-0.315650713915471	-0.009550525009535127
29770	0	0.39	-0.42136720578512177	-0.01143221788643665
29771	0	1.05	-0.5231133763743564	-0.019438830696311117
29772	0	2.04	0.15999497961858286	0.0023899946122142098
29773	0	2.21	0.1801683515147306	0.00041793068424609967
29774	0	1.4412999999999991	0.07444053782336414	-0.0022633849970629715
29775	0	0.57	-0.5667639830717817	-0.02109133490664362
29776	1	0.98	-0.11184903642628342	0.07579292121495007
29777	1	1.55	0.0424547171886079	-0.042798060372384976
29778	0	1.83	0.026116650741547346	-0.0021468977050749967
29779	0	0.46	-0.3315034701726399	-0.00782567327648767
29780	0	0.63	-0.4352660581776872	-0.011160717612782017
29781	0	2.23	0.12668064300762488	0.0008348034967530722
29782	0	0.79	-0.13420854580542071	-0.004384977881057892
29783	1	4.89	0.23468478978564963	-0.2141091906556412
29784	0	1.35	0.007272697800770402	-0.0027920322297458537
29785	0	0.33	-0.3185390783189796	-0.00803594154501072
29786	0	1.1	-0.047914040172006934	-0.005669725769602087
29787	0	2.4	0.09536679095122963	0.00012253314982377074
29788	1	3.04	0.11333872416289523	-0.07519873605295731
29789	0	2.53	0.12534620848484337	0.0002214010622627648
29790	0	0.93	-0.22813528939383104	-0.010402021135041616
29791	0	1.87	0.11990092972572892	0.0010621475998644713
29792	0	1.44	-0.03725809851661324	-0.0019737925804142607
29793	0	0.72	-0.4309812268097885	-0.020591892157323252
29794	1	1.34	0.08653640774777159	-0.08467575508941469
29795	0	0.87	-0.27093188326573	-0.013129924495700175
29796	0	1.68	0.09416885226219893	0.0004327717527826261
29797	0	0.9	-0.17860536587890238	-0.00793871926574586
29798	0	1.88	0.07870448520034552	0.0013433180851937108
29799	0	2.03	0.12311026110127568	0.0004975668707688268
29801	0	2.05	0.02552244817558676	0.000352543836734352
29802	0	2.4	0.02286682344507426	-0.0008457647144841
29803	0	1.0997000000000003	-0.3038182594953105	-0.011216540126121428
29804	0	1.63	0.06281151281762869	-0.0012552840389385056
29805	0	1.9481	0.12048453395161778	0.0013913270577099444
29806	0	1.25	0.10414140128623695	-0.001112624865713056
29807	0	0.58	-0.42248412978090344	-0.011302625979435472
29808	0	2.31	0.15732438839506357	0.0012052681217272034
29809	0	4.28	0.19915026640938596	0.019882245110455204
29810	0	1.03	-0.3279211442130618	-0.01214165992121262
29811	0	2.98	0.11942914446163923	0.000876066034052772
29812	0	0.75	-0.34710552643146364	-0.012953400453595342
29813	0	1.4956	0.05905076308222488	-0.0016927397162428807
29814	0	1.94	0.07130392066482455	-0.0011258155104402006
29815	0	2.36	0.14207261165091767	0.0007261535315438938
29816	0	1.71	0.1612289092517458	0.0017580259612469391
29817	0	1.14	-0.09607686262251809	-0.005086197449360298
29818	0	1.03	-0.20434374206326902	-0.009382659982851899
29819	0	3.36	0.16402926390152425	0.0019306989005475705
29820	0	2.4	0.08038991430215538	-0.0008871815050595281
29821	0	1.25	0.026573477619327605	-0.0021310738456176955
29822	0	1.42	0.062467775266151875	-0.003241604524226375
29823	0	3.5232999999999994	0.15180014515435322	0.006826493767613889
29824	0	5.3	0.29182125025056305	0.021111238053703695
29825	0	1.19	0.03196341220289469	-0.0017897425375778227
29826	0	1.36	0.14723469752538948	0.0018800761610298638
29827	0	1.5	0.06667271755728871	-0.0015141491695023605
29828	1	3.43	0.2845352038713172	-0.25488487864580434
29829	0	1.39	0.07391241975361482	-0.001980988782929135
29830	0	0.94	-0.2290314847161062	-0.011824132245047884
29831	0	0.5852	-0.37304231484699996	-0.010810079822751438
29832	0	1.38	-0.005775300378678366	-0.002086091565846217
29833	0	1.9402000000000004	0.020515422301366926	-0.001778392814392345
29834	0	0.5	-0.10762431467697024	-0.003953033620511351
29835	0	2.78	0.1809336598608643	0.02603788089906055
29836	1	5.42	0.2450286933821626	-0.202917734317455
29837	0	3.7136	0.19475199947459623	0.01599260829142027
29838	0	0.7	-0.5589831337416544	-0.01668709995775202
29839	0	0.8	-0.21820301735633985	-0.009282520502542147
29840	0	18.5	0.2951420102110133	0.0034584873781794033
29841	0	1.89	0.09437493021273985	-0.0006956836316695438
29842	0	1.71	0.1331574683561921	0.0016895392462349403
29843	0	0.57	-0.5459626901983283	-0.014192889346632698
29844	0	2.91	0.15393887123372405	0.004599829175562006
29845	0	0.79	-0.2716264045909047	-0.010249940326293578
29846	0	2.69	0.19569360906211658	0.001363986406483654
29847	1	2.25	0.1398238648721017	-0.1382038941912926
29848	0	0.87	-0.35202227943344044	-0.015031670727505416
29849	0	1.6	0.14110663592163472	0.0010923881375838585
29850	0	3.38	0.21928379885619506	0.018996109171895155
29851	0	1.22	0.09419859068235382	-0.0008124632579058469
29852	0	0.61	-0.277239668302238	-0.01414614593100666
29853	0	0.75	-0.43002422361960635	-0.017373507944020768
29854	0	0.88	-0.15614852966321632	-0.010937961697708715
29855	0	1.21	0.07201690687891096	-0.0008799319479844915
29856	0	2.03	0.20606745756044983	0.005420723713764304
29857	0	0.59	-0.523079515072517	-0.012698686969504238
29858	0	0.86	-0.30571839078562335	-0.039087689667204446
29859	0	0.18	-0.25239731507841495	-0.006896655972567033
29860	0	0.94	-0.3926747428756207	-0.012745268219910167
29861	1	1.36	0.06746605606609955	-0.056724300699148154
29862	0	1.25	0.06319569439580663	-0.0009359704946208813
29863	0	0.88	-0.4082310619526543	-0.01262018329705484
29864	0	9.05	0.304301462973468	0.004008187118929434
29865	0	1.24	0.030327879237942397	-0.0011822793274256292
29866	0	0.89	-0.42741488822596146	-0.025113619635321924
29867	0	0.89	-0.26917912195064125	-0.007996675739162748
29868	0	1.79	0.10242663225671277	-0.00022221766216051734
29869	0	0.89	-0.178570823661983	-0.011888273432678002
29870	0	0.69	-0.2308610656838864	-0.008403686566052027
29871	0	0.59	-0.3696335806264542	-0.0103782577394784
29872	0	1.9	0.08880189329152927	-0.003437009056163614
29873	0	1.28	0.03643382016662508	-0.0014899163208047864
29874	0	0.64	-0.3193989052288234	-0.01076194547403087
29875	0	1.49	0.12131053724791854	-0.0001780515185299345
29876	0	2.62	0.20230077110184358	0.0036478595852566104
29877	0	1.1	0.026707184046972542	-0.0026761406694337407
29878	0	2.28	0.1062703095600009	0.0036933089657246627
29879	1	1.7571999999999992	0.05413255665404722	-0.055673259932711806
29880	0	2.5755	0.22737767266109585	0.0029018595899337513
29881	0	1.5119999999999998	0.04324752624379471	-0.00373662083781762
29882	0	0.5322	-0.41586821741843594	-0.010728353083590155
29883	0	3.05	0.138071703992784	0.002756935840806156
29884	0	1.55	0.12036332269571721	0.00015021833766241732
29885	0	0.47	-0.31266204790584745	-0.015098911088492362
29886	0	0.51	-0.5047060409397818	-0.011697744278759194
29887	0	1.03	-0.21237344622984528	-0.012015033053556562
29888	0	0.96	-0.22293182155909017	-0.007383772930958813
29889	1	1.14	-0.06613102220278233	0.0565178829283533
29890	1	3.58	0.12045457958243787	-0.11146471525036353
29891	1	1.18	0.08416087921569124	-0.08505163557419426
29892	0	0.18	-0.5663032193416729	-0.014071990716008698
29893	0	0.75	-0.4651269724885933	-0.01552644676514748
29894	0	1.34	-0.012939938742434607	-0.003746519569471174
29895	0	0.78	-0.3988283276334405	-0.0115689796083521
29896	0	2.22	0.1552377336062491	0.00027066967470670063
29897	0	2.54	0.2180082272537984	0.0030811614384832586
29898	0	0.84	-0.17344330602278932	-0.018319544910074606
29899	0	1.67	0.04715163421211764	-0.0005313416796715872
29900	0	1.43	-0.0010575944324955344	-0.0032138388571911892
29901	0	1.0183000000000002	-0.3417253002584912	-0.0127765300865815
29902	0	0.47	-0.26038270714087414	-0.008578467257610994
29903	0	4.84	0.16853795635001734	0.020574592386685582
29904	0	1.16	0.01614266093308106	-0.0032696710449341853
29905	0	1.0	-0.11102281635487452	-0.012483393856455747
29906	0	0.924	0.01882438005739823	-0.0012506591261786145
29907	0	1.53	0.1089030780349858	-0.0009292743336959607
29908	0	1.81	0.08344531687907875	0.00053731232702748
29909	0	1.43	-0.0011468316055834294	-0.004003527870450001
29910	0	2.62	0.2868524055304006	0.012731865177337922
29911	0	0.51	-0.39860557651892303	-0.011965111501880019
29912	0	3.2	0.1313299371912144	0.0030167560459226665
29913	0	1.03	-0.21718291017226876	-0.008472396186075213
29914	0	1.15	-0.0025071148434653878	-0.0041706285844834295
29915	0	0.83	-0.24510307138366624	-0.007579035919608796
29916	0	0.8	-0.32816259693354366	-0.010252565287368058
29917	0	1.19	0.04346800543088466	-0.0027985898333677344
29918	0	1.0088	-0.3793227982246317	-0.015524725149639424
29919	0	0.98	-0.09485731541411951	-0.004958323591496022
29920	0	3.26	0.18069986097607763	0.0018897775372529822
29921	0	0.28	-0.38715108700003475	-0.008175633893722828
29922	0	0.36	-0.5697492924467661	-0.01452542058051177
29923	1	1.21	0.04535434362851083	-0.044117903854188165
29924	0	0.5887	-0.34622985061258077	-0.010269219862140676
29925	0	2.25	0.19026071904879063	0.001450032545853931
29926	0	1.45	0.06747875151224435	-0.0017874101617155183
29927	0	0.6	-0.028162991661578415	-0.0024831228950708754
29928	1	2.97	0.455915666918736	-0.3786345635224008
29929	0	0.69	-0.18224842469440772	-0.006879823026282132
29930	0	3.45	0.1069283763053827	5.372997305169816e-05
29931	0	0.76	-0.3642337395432405	-0.010437342090291532
29932	0	0.95	-0.050856358787044885	-0.006018336881825635
29933	0	2.35	0.15871456852788104	0.003180818900710797
29934	0	1.01	-0.2812388236420229	-0.010761728449106254
29935	0	9.03	0.22968132179742679	0.03380786096561992
29936	0	0.73	-0.5150565293058753	-0.01356433367785527
29937	0	0.76	-0.5089247790793888	-0.01187486605280317
29938	0	1.15	-0.06118400995153934	-0.005326903065051524
29939	0	1.99	0.02712919116904959	-0.0022245696317495373
29940	0	0.18	-0.3938264501481317	-0.012146316247100854
29941	1	1.5552999999999997	0.0659481758964248	-0.07016216278735739
29942	0	1.1	-0.03652132611488924	-0.0044133740449641265
29943	0	0.36	-0.6632401363826357	-0.024441190759271904
29944	0	2.32	0.053709305639844385	1.3463292395689293e-05
29945	0	2.24	0.0886078911679797	0.012883151400296012
29946	0	0.84	-0.1557067232071422	-0.005178338669794882
29947	0	1.7	0.15136840426363052	-0.0007378204558038622
29948	0	1.96	0.07629965056339279	-0.0004904882811141638
29949	0	0.95	-0.4619118226864375	-0.01792448905111015
29950	0	0.71	-0.527153365506325	-0.011332652176576955
29951	0	1.03	-0.23500941278086976	-0.007640180044385663
29952	0	1.12	0.07630827306909486	-0.0019924181397887124
29953	0	0.55	-0.3707741874740459	-0.01668115131326606
29954	0	1.29	0.0025772780859842897	-0.003832941899362648
29955	0	5.14	0.22416712320037185	0.014222282975004599
29956	0	1.01	-0.15430253022303805	-0.005786768604288276
29957	0	1.5240000000000002	0.07443213676195591	-0.0007164289442529349
29958	0	1.58	0.037187664091121404	-0.0021936037345943633
29959	0	4.92	0.21070486974250524	0.05579391645638587
29960	0	1.21	0.047174027611035854	-0.0018271292954697095
29961	0	0.72	-0.5004889016277156	-0.011226235946766293
29962	0	1.12	-0.0834206309709698	-0.004687399076357611
29963	0	2.6	0.06558732391381636	-0.0007008363720709505
29964	0	1.91	-0.04606911830231547	-0.004019443588577644
29965	0	2.39	0.05518922125129029	-0.0005692221970753266
29966	0	1.56	0.022714819165878	-0.0016900648501263643
29967	0	3.64	0.173291360611096	0.005774714745953388
29968	0	0.7	-0.3575427694595419	-0.009027984909149193
29969	0	0.56	-0.5269958236529492	-0.013481564801546645
29970	0	1.27	0.13102765088854357	-0.0005383296857568012
29971	0	2.17	0.11585170595161617	0.000636166575966446
29972	0	2.24	0.1241706150881946	-4.177195348462751e-05
29973	0	1.29	0.08356988641247154	-0.0012740184942080705
29974	0	2.18	0.20530567087233068	0.0017206267180872512
29975	0	2.26	0.08148675865493715	-0.00014455358973824805
29976	0	0.44	-0.5264701112764888	-0.015266699813126536
29977	0	0.73	-0.32767673064488917	-0.010969176961866323
29978	0	2.14	0.21395845325104892	0.003699476513482667
29979	0	1.74	0.19794900442101063	1.5010622798691916e-05
29980	0	1.54	0.08346119881188498	-0.0001733328757220242
29981	0	1.05	-0.06479191939067096	-0.0028022146560859897
29982	0	2.01	0.12180521387327463	0.0002879657612088415
29983	0	1.08	-0.22394745096890256	-0.007698518385154868
29984	0	1.41	-0.001129758766386658	-0.0038098227660915388
29985	0	0.6	-0.40780238923290746	-0.01059365028968463
29986	0	1.74	0.05112003235053271	-0.0020182434171807885
29987	0	4.04	0.16321447638981043	0.0016996787576220712
29988	0	1.84	0.03135346274217591	-0.000910057498752631
29989	0	0.51	-0.3961133517869748	-0.00964587830325398
29990	0	1.04	-0.11576382777839898	-0.007175013944551997
29991	0	0.47	-0.3227212718883529	-0.011936053384405124
29992	0	1.21	0.02661934971064329	-0.0014165610184880644
29993	0	1.2632000000000003	0.05447675545187667	-0.003354283932293013
29994	0	3.01	0.1580015640971251	0.003114553339417925
29995	0	0.9286999999999996	-0.21498367697698995	-0.00827275886097991
29996	0	0.53	-0.5115919023575262	-0.013206360471257105
29997	0	0.43	-0.5480209981631488	-0.013227530307443548
29998	0	0.95	0.005291951290331781	-0.0008512785579575949
29999	0	1.52	0.05591534679243341	-0.0019296125470293875
30000	0	0.32	-0.5088640003472101	-0.015878554102571836
30001	1	0.86	-0.21213271449087187	0.19127907591200244
30002	0	0.55	-0.39048284009378403	-0.012811230066719843
30003	0	0.86	-0.21621155874058604	-0.012445979943263269
30004	0	1.22	0.10281296780100092	-0.00046299598275717697
30005	0	2.02	0.21947777941124513	0.0018692568171044864
30006	0	2.04	0.15253161294106393	0.0011639889876538594
30007	0	2.14	0.05719208163395524	-0.0010930918620225315
30008	0	0.69	-0.35619059736374764	-0.01913355753389206
30009	0	0.79	-0.4323594493237324	-0.018001486645046434
30010	0	1.26	0.03611482824478299	-0.0023879629570917786
30011	0	5.05	0.2233528882935643	0.004153370103105396
30012	0	22.06	0.4228912882069126	0.00843986058356531
30013	0	0.56	-0.5234349043658003	-0.012856091640005101
30014	0	1.66	0.1138362682084553	-0.001059311250522805
30015	0	0.52	-0.12419069057237357	-0.004247995500015434
30016	0	1.49	0.0502756008435972	-0.0013270799628801015
30017	0	0.65	-0.06916668340051546	-0.003499596234615191
30018	0	1.22	0.1327644494175911	0.0004413524680798
30019	0	0.65	-0.5483050232655369	-0.015793576076790286
30020	0	1.06	-0.1777200934481807	-0.010713753245801169
30021	0	0.96	-0.33312310598371553	-0.009573764752496534
30022	0	0.64	-0.18709527114755475	-0.013419741085466069
30023	0	2.92	0.10267442203732208	0.0020642279427346604
30024	0	1.58	0.0440476586217992	-0.0026533545722504173
30025	0	5.56	0.24333583409804851	0.00257472316931788
30026	0	1.7790000000000001	0.04757357429852709	-0.001564394315158351
30027	0	0.5726	-0.3245661765458062	-0.011257539230178802
30028	0	0.88	-0.3418444411531091	-0.008597181739895765
30029	0	1.7	0.017067988138180227	-0.001031320369427108
30030	1	0.98	-0.17522388641210274	0.16470829391537728
30031	0	0.59	-0.3289385862406343	-0.010459731202473455
30032	1	3.12	0.10709375253878534	-0.06975618035996162
30033	1	1.32	0.1086019796943292	-0.10667306392235204
30034	0	1.32	0.06149201372358948	-0.0021518691405612595
30035	0	1.2	0.01656652569677681	-0.0056010483430018404
30036	1	2.81	0.12730293337302281	-0.11644325598863084
30037	0	0.99	-0.2360088306153193	-0.015148099256672546
30038	0	2.92	0.17616234181774781	0.013284021389801361
30039	0	0.49	0.19014358133124187	0.004206867013495618
30040	0	1.49	0.016455307530704885	-0.004551992147411766
30041	0	1.2455	0.05949838835932315	-0.0017093766883489923
30042	0	0.85	-0.29974963649665004	-0.007653144775454402
30043	1	2.39	0.15599367335857822	-0.14868220817654587
30044	0	1.2913999999999992	-0.018320760901551693	-0.002510244646754935
30045	0	1.56	0.1431513775140047	0.002457700877517034
30046	0	1.06	-0.38805716001754625	-0.03030984210392533
30047	0	0.39	-0.5910448787612841	-0.042727082892358915
30048	0	1.93	0.14448453049128876	-1.964478300990338e-05
30049	0	0.73	-0.4258651973088272	-0.01306729414474826
30050	0	1.0330000000000004	-0.006111568260472268	-0.0018648368110825082
30051	0	0.59	-0.502113799193874	-0.014100168759251172
30052	0	1.26	0.1408453262890689	-0.0007489911959308969
30053	0	0.86	-0.2162371044107713	-0.0074040599255576585
30054	0	1.42	0.04982549390429631	-0.0019591545034763655
30055	0	2.26	0.09230332825751975	0.0008049872445500349
30056	0	1.68	0.09628209749795497	-0.0007322972930991395
30057	1	2.61	0.1760211862269789	-0.16673183134278483
30058	0	0.27	-0.18026041234936566	-0.010394024714137971
30059	0	0.86	-0.22469882684992626	-0.018538337224391882
30060	0	0.37	-0.36065685116080565	-0.017379975917782405
30061	0	1.25	-0.04052509297954384	-0.007115422307578904
30062	0	1.63	0.05068074857955798	-0.0011246733668206059
30063	0	1.1	-0.15238032915070654	-0.017662521501668263
30064	0	1.94	0.12318309762841091	0.001145017011450783
30065	0	0.95	-0.19129430211335421	-0.00725169549461235
30066	0	1.01	-0.2937052388177253	-0.008993133975796524
30067	0	4.39	0.4008221989371814	0.010953170438282915
30068	0	2.6	0.10581375758815557	0.0007760019616882491
30069	0	2.22	0.10972983405040578	0.00042704998805603975
30070	0	1.71	0.08813859817758203	-0.001396206109811487
30071	0	0.84	-0.03744362021656707	-0.002164764187280226
30072	0	2.8	0.1812287564254366	0.010854024191422536
30073	0	2.56	0.2833988275867887	0.010931171627209637
30074	0	1.63	0.05026840423280373	-0.002587153780865585
30075	1	2.8154999999999983	0.24004391256486998	-0.20508974167316138
30076	0	2.33	0.07589604774070903	-0.000250599538317542
30077	0	0.58	-0.5661236345171928	-0.017985281106874165
30078	0	0.88	-0.15045544627681376	-0.005568178791406625
30079	0	2.19	0.24442204987769947	0.001911106976093274
30080	0	0.98	-0.37675623623107096	-0.013714618882797326
30081	0	2.62	0.10041199725866318	-0.00023283191914225
30082	0	0.95	-0.41058857876248656	-0.011061130873953377
30083	0	0.62	-0.4228725099321455	-0.015946724056471143
30084	1	2.57	0.05232019797340035	-0.05625151349842993
30085	0	1.94	0.12647295667557046	-0.001136882011355479
30086	0	0.38	-0.4298531392281875	-0.013267116363025735
30087	0	2.11	0.0806793494024314	-0.00030194555249427204
30088	0	0.97	-0.2990354270702228	-0.011786330438290325
30089	0	0.52	-0.37734218229242833	-0.011396336204552781
30090	0	1.54	0.0894084039623849	-0.00019462999229342412
30091	0	1.01	-0.2860061947144568	-0.009769119988394904
30092	0	0.33	-0.5473863595607691	-0.012790292201608192
30093	0	0.48	-0.4655211435905658	-0.013394379205150015
30094	0	0.4	-0.37356631353916603	-0.009923727605302777
30095	0	3.53	0.21247820325242356	0.005713238501059847
30096	0	0.95	-0.23476866248901934	-0.009092986744290937
30097	0	1.53	-0.08248331841733307	-0.004059487245925994
30098	1	1.48	0.08650157311046495	-0.08747106058096986
30099	0	1.03	-0.40140190908126533	-0.012830190520654235
30100	0	2.0	0.08025436515081674	0.00040721505398639277
30101	0	1.0	-0.18791887723840772	-0.010677725214455595
30102	0	4.17	0.26046077807573603	0.006177770368051401
30103	0	3.19	0.1432555109099485	0.002667180602086234
30104	0	0.83	-0.3387334133544937	-0.015426090452272249
30105	0	2.16	0.1305731992474757	0.0008184325133062421
30106	0	1.25	0.15681825496535748	0.0007913425242733449
30107	0	5.98	0.09004203637311002	0.004617382498116568
30108	0	3.63	0.09701777542941273	-0.0006228062881249407
30109	0	0.95	-0.031275152157526465	-0.005518498596115499
30110	0	0.47	-0.49913662007963283	-0.010021984444611729
30111	0	0.61	-0.393113681003917	-0.010222801741351326
30112	0	1.3	0.12025510187959298	0.0010266218784486083
30113	0	3.14	0.1721626408030279	0.002090702451119885
30114	0	1.08	-0.3585055582374334	-0.010199851461951251
30115	0	0.37	-0.5195387740861624	-0.016157210026033344
30116	0	0.96	-0.3182892722696997	-0.00865302389887592
30117	0	1.8716	0.10680190309043974	-0.0007091730512396368
30118	0	0.93	-0.23904348779376597	-0.01928176548921757
30119	0	1.5	0.04698741877591237	-0.002098919214377034
30120	0	0.41	-0.3913175254180096	-0.009474029598305117
30121	0	2.42	0.10065879683336243	0.001585146613612494
30122	0	1.2	0.013056209630332887	-0.0016314615421021805
30123	0	2.88	0.12476050693634898	0.004247050705603806
30124	0	0.94	-0.05186049998365343	-0.003321786627090062
30125	0	0.79	-0.3669674741858616	-0.010963934250606615
30126	0	6.17	0.30354256492108106	0.006923103765223128
30127	0	0.84	0.01922293631080538	-0.0004285401699213536
30128	0	2.0468999999999995	0.19815369415841996	0.002346511374222638
30129	0	1.89	0.08069026602758095	0.0013070799340885225
30130	0	1.4891000000000003	0.08477177107799798	-0.002140807942850942
30131	0	7.11	0.3118500823075883	0.004084851772119695
30132	1	1.4	0.10343525438895448	-0.10441637212046644
30133	1	1.35	0.016477242699824275	-0.018356934579813
30134	0	1.29	-7.180161122232675e-05	-0.0027558343598895513
30135	0	0.82	-0.2984711053962819	-0.012300055441393032
30136	0	0.58	-0.06340764133958146	-0.0038748646923463313
30137	0	0.57	-0.476737121835351	-0.01504097031375154
30138	0	1.6001999999999998	0.09101339865662157	-0.0012880171509083223
30139	0	1.23	0.0027990511124953627	-0.0014236801174060682
30140	0	3.92	0.2342500358046964	0.04201839342417758
30141	1	2.31	0.1897575636045076	-0.17953977524487214
30142	0	2.99	0.13996524756168946	0.003433408932930831
30143	0	1.49	0.03239143170928582	-0.001853846174571739
30144	0	1.67	0.09874384464183822	-0.0015548902372457657
30145	0	2.0	0.13292865079268812	0.0008893909139808301
30146	0	0.74	-0.41563103114208205	-0.025879818102932824
30147	0	0.92	-0.235540621785447	-0.008171376597281864
30148	0	2.3576	0.18184318373026326	0.0003512935906436593
30149	0	0.61	-0.484807689297013	-0.013411546046331881
30150	0	2.11	0.033992636895738546	-0.0006646442935167201
30151	0	1.07	-0.37451173704909163	-0.009902612162285067
30152	0	4.74	0.10645781290892047	0.025518183661454693
30153	0	0.81	-0.2424350950908847	-0.007413506654445964
30154	0	1.87	0.11291769728343934	-0.00017926983114646878
30155	0	3.12	0.10318453213153407	0.0023885808444312376
30156	0	2.66	0.16189655955135823	0.001687728338621339
30157	0	2.77	0.17287840270763263	0.005258279748192887
30158	0	1.63	-0.017052740029990673	-0.005271111843007924
30159	0	1.5756999999999992	0.0030348913450725374	-0.0029481841444328246
30160	0	2.14	0.22022427128860728	0.005211581885034
30161	0	0.94	-0.2906919321888126	-0.010757459370332713
30162	0	0.56	-0.12984400235908106	-0.007401113859542785
30163	0	0.68	-0.020084385853260757	-0.002989425244556153
30164	0	0.77	-0.17476523637585342	-0.0069152116207126055
30165	0	1.03	-0.32357132514892145	-0.010202278474967295
30166	1	3.5	0.14578891540085898	-0.13875791307130816
30167	0	1.92	0.034239504393655806	-0.002650278103391111
30168	0	1.19	0.13939399762963875	0.0007744878990142062
30169	0	0.8	-0.4454359826450236	-0.012811911440325263
30170	0	2.13	0.14633949415991082	0.007841758696742966
30171	0	7.2	0.10057412021979689	0.003994241406823373
30172	0	2.58	0.1227198435855098	0.004767268009475716
30173	0	1.7196	0.1279311017729342	-0.0003009281505100093
30174	0	2.16	0.23408781204000115	0.0012143246911440753
30175	0	1.3	-0.05742425631871447	-0.00947204413668177
30176	0	1.02	-0.24767270257556812	-0.015711549318094133
30177	0	0.96	-0.2249306803564541	-0.0064793069205220195
30178	0	0.76	-0.057888094987720254	-0.009384459177421966
30179	0	2.05	0.11475120189320297	0.0002540117615277731
30180	0	1.04	-0.17191153763979675	-0.02313932570520101
30181	0	2.05	0.1159606797490269	0.0002484869165120294
30182	0	1.42	0.020214737152680753	-0.002417649050552455
30183	0	1.94	0.012654023750219495	-0.002719391209992123
30184	0	1.84	0.15425824891310186	-9.169247287731162e-05
30185	0	1.12	-0.03100166539242491	-0.00857460018911838
30186	0	2.27	0.2216024338216521	0.00677790351391624
30187	0	3.42	0.17709267537854612	0.001800863896758028
30188	0	0.49	-0.5372120362250135	-0.015191417746804466
30189	0	0.9	-0.2517496435143985	-0.008791727060407907
30190	0	2.58	0.11114579857559875	0.007119080910491822
30191	0	0.91	-0.2691302776485682	-0.010908014781158281
30192	0	0.46	-0.327945736982394	-0.008502112780469683
30193	1	1.0	-0.2727940655532293	0.23765232704812922
30194	0	1.43	0.091242238168139	-0.002076944200113679
30195	0	1.25	0.02701953863352537	-0.0022234437038878567
30196	0	0.8	-0.6320221136845648	-0.02045853919670939
30197	0	2.56	-0.03519628320890479	-0.0030133029748842764
30198	0	0.86	-0.26541775912675075	-0.008444835491055895
30199	0	0.64	-0.3433406558474526	-0.0075512108944642544
30200	0	4.88	0.1797860378343612	0.0032043187043193414
30201	0	1.68	0.058014178541488944	-0.001811988492203622
30202	0	0.7724	-0.2510951728639193	-0.00966571527345256
30203	0	0.62	-0.12123615493951366	-0.008730338695526047
30204	0	0.91	-0.35607931366516277	-0.011791155938398887
30205	1	4.03	0.2514261427819729	-0.2332896300649254
30206	0	1.07	-0.2812681959620677	-0.011020678879222931
30207	0	0.62	-0.4612553480169736	-0.01186376522916904
30208	0	2.27	0.14808310397528113	0.011044147961127007
30209	0	0.48	-0.30900072102434933	-0.009804419507510457
30210	1	1.36	0.009122489992529154	-0.011267333813540453
30211	0	0.42	-0.5078769584791735	-0.014183709979330598
30212	0	0.64	-0.19872304244153202	-0.006708989053530995
30213	1	2.51	-0.026680657429620624	0.021088940854878214
30214	0	0.74	-0.31456619532080365	-0.019716162690043185
30215	0	0.33	-0.30463782856147736	-0.01024340427348001
30216	0	0.55	-0.5825952377133071	-0.016778751233646246
30217	0	0.97	-0.3369062423342839	-0.01172988564969313
30218	0	1.74	0.11981130253057927	4.1043501321430244e-05
30219	0	1.19	-0.033665024681948125	-0.0030931813568782027
30220	0	1.08	-0.296622142739594	-0.008669984308324708
30221	0	2.9	0.20298481895308942	0.004055468058019773
30222	0	0.52	-0.3384253155770712	-0.0087489410797211
30223	0	1.34	0.15088365336460993	-0.0008111052618213691
30224	0	0.9	-0.2651234041159041	-0.009273624089299016
30225	0	0.85	-0.3613626916697249	-0.00836568686159672
30226	0	1.22	0.20719169860845432	0.004618541733939059
30227	0	1.0	-0.0712217364278622	-0.006015231812705242
30228	0	1.2	0.06221531955432147	-0.001318760690423442
30229	0	2.24	0.16242296816874296	0.011333471552990458
30230	0	0.74	-0.22982515260623768	-0.008161565096416351
30231	0	1.12	0.05195522659551352	-0.00121985849938118
30232	0	0.27	-0.31236718854913487	-0.008371952212173106
30233	0	2.37	0.21363067180011422	0.0009151062616062601
30234	0	1.2234999999999998	0.06770912744523958	-0.0039480429279131314
30235	0	0.8	-0.28083395880134776	-0.012552108956333833
30236	0	0.66	-0.42825237629096957	-0.01252503220073816
30237	0	0.81	-0.31382800302421676	-0.012752528781290523
30238	1	3.2	0.17976000858610497	-0.17406868504255646
30239	0	0.6267	-0.60768854687782	-0.022372238888622078
30240	0	3.27	0.13794330356968568	0.0037743919096706914
30241	1	3.32	0.14344087533839048	-0.10121638999756419
30242	0	0.9	-0.29845672713872046	-0.009291719313485306
30243	0	2.36	0.11823441568715498	0.0007698177780484357
30244	0	0.8247999999999996	-0.6070777884158306	-0.014952522570497773
30245	0	1.16	0.12669891059026123	-0.0009374354451540152
30246	0	4.77	0.3337034058496356	0.03616545849926985
30247	0	1.3	0.06674010638426989	-0.00043325186094835563
30248	0	1.24	0.06498610234493389	-0.00116072862379954
30249	1	0.9	-0.2457462796517648	0.15778952477523137
30250	0	1.19	0.06003648244449869	0.0004179871262701237
30251	0	0.52	-0.41632205993449317	-0.012004953724750656
30252	0	0.4	-0.4522431478402577	-0.012482120045297893
30253	0	0.36	-0.49947377721685915	-0.014212675762745354
30254	0	0.9	-0.4095011863107793	-0.010497086261943006
30255	0	3.82	0.13059811814315617	0.004814222143881632
30256	0	0.65	-0.16813044324843213	-0.007459883378097378
30257	0	0.66	-0.23883685437776148	-0.008007476809650875
30258	0	2.36	0.08933367208810523	-0.0004755118814141749
30259	0	0.98	-0.07913807765487582	-0.006543990290826369
30260	0	0.69	-0.3280972096743062	-0.008441855986764914
30261	0	2.3274999999999992	0.19163894958887248	0.001072008771984974
30262	0	1.69	0.07108359950315207	-0.0023032712396242674
30263	0	0.91	-0.17765438383584842	-0.008057592380425055
30264	0	2.56	0.1928189205448143	0.002584238456582145
30265	0	0.63	-0.23763880299637094	-0.010354503139991547
30266	0	1.65	0.1184037729552947	0.0008602616086446318
30267	0	2.26	0.11706444682599977	0.00018122331476862045
30268	0	1.04	-0.26344101181486623	-0.010033935649786885
30269	0	1.65	0.05532416269974783	-5.9724323618662925e-06
30270	0	0.57	-0.3603407449591905	-0.009413771723568245
30271	0	0.66	-0.4184614076768048	-0.010905900628333933
30272	0	0.57	-0.2181418723622337	-0.006839745907142708
30273	0	0.83	-0.15908545745396988	-0.009292917837239423
30274	0	3.74	0.23433196686021984	0.004587535595514836
30275	0	0.54	-0.3878585469890386	-0.013531314114243374
30276	0	0.88	-0.29245923020364717	-0.012083224120298046
30277	0	1.59	-0.0683494885279797	-0.012009384999420598
30278	0	1.55	0.10374612643849104	-0.0012319516708419174
30279	0	1.02	-0.41649817425711083	-0.01419120027836414
30280	0	0.57	-0.5433626978793181	-0.01352803718403464
30281	0	2.14	0.06388444542745128	-0.0010297061058483193
30282	0	1.89	0.13517320764157922	0.0015142692285761024
30283	0	0.47	-0.05091554134490434	-0.002214622941672981
30284	0	1.12	-0.04716964512271807	-0.00465985614827333
30285	0	0.85	-0.3292047950704582	-0.01634031363104196
30286	0	1.18	0.03890493920538574	-0.0025084729752143952
30287	0	1.39	0.027964065314736216	-0.003979761646374837
30288	0	3.04	0.3449320776774548	0.02168706222907208
30289	1	1.23	0.12172087682271376	-0.12160121735384902
30290	0	1.83	0.08320295294327662	-3.470294347350371e-05
30291	0	1.66	0.2093197862324305	0.0026829225812073434
30292	0	1.83	0.08716946158464998	-0.0008425368206903212
30293	0	0.95	-0.2814009160264395	-0.009440311633812917
30294	0	0.87	-0.25773070427263156	-0.022281688461001883
30295	0	1.3197999999999996	0.11397355313086882	-0.0012585416164518322
30296	0	2.05	0.1823528881217353	0.003559630848687452
30297	0	0.8831999999999998	-0.3009395193029195	-0.009896272475572267
30298	0	4.46	0.4218586302418262	0.01171265878192274
30299	0	1.53	0.003402026188094169	-0.004943327015553272
30300	0	3.8	0.1769986418504268	0.004014956729561837
30301	0	0.89	-0.16098732799477874	-0.008417824455482191
30302	0	1.25	0.14861629159050063	0.0021992860092528957
30303	0	1.07	-0.16271391570521518	-0.007215773205523498
30304	0	1.58	0.010475172712933273	-0.0030647531161980784
30305	0	1.76	0.0653091631969437	-0.0010281713185850431
30306	0	0.74	-0.5768501649131067	-0.015348241914693334
30307	0	0.46	-0.24861041468800976	-0.007920042078053505
30308	0	1.38	0.10476730757346377	-0.0004700405965316008
30309	0	1.62	0.04362200960284099	-0.001022561698633396
30310	0	1.43	-0.00114907193928957	-0.0018281304457667224
30311	0	1.83	0.15554543136851862	0.003364345480506173
30312	0	1.03	-0.3682495094723999	-0.01650648311127057
30313	0	0.81	-0.3043377266470343	-0.009755395514105565
30314	0	1.0	-0.09939342771144584	-0.00568063948639039
30315	0	0.99	0.06611159060616047	0.0020403722799923665
30316	0	0.948	-0.1512148448540829	-0.005532127003837219
30317	0	0.9	-0.21808459084574133	-0.006171047402967985
30318	0	0.57	-0.34026287820795553	-0.010868142266129938
30319	0	1.05	-0.21475839675823227	-0.008988087547955072
30320	1	3.297500000000001	0.16960735946288333	-0.16619900796845946
30321	0	1.35	0.09612953803921119	-0.0009037388002520448
30322	0	0.99	-0.3172317284238525	-0.012933631565944978
30323	1	3.0702999999999987	0.07814283465547488	-0.07629054742460667
30324	0	1.99	0.20495472138701007	0.01041937503820625
30325	1	3.86	0.15430121867591515	-0.13491857379546493
30326	0	0.96	-0.07923816856276245	-0.013270471786125438
30327	0	1.2	0.029175520898774267	-0.0028386897267608205
30328	0	4.83	0.24581534565472976	0.0372757053127396
30329	0	1.93	0.08176602023141459	-0.0004403986286206805
30330	0	0.96	-0.030549752241466194	-0.0027318841085999727
30331	0	1.39	0.021347892599646003	-0.002510660484967453
30332	0	0.86	-0.3112034057318233	-0.009875089196308246
30333	0	1.3513000000000006	0.08184022006625309	-0.0025252688312466295
30334	0	1.18	0.09959359078621492	-0.00016507146517409575
30335	0	1.53	0.1448607477992773	4.300167465759913e-05
30336	0	2.92	0.0910737983128056	0.0018664755150187735
30337	0	2.4033	0.21144667882937937	0.00985238626319623
30338	0	5.22	0.17572553314920514	0.0033989962796947626
30339	0	1.7	0.11485482267662883	-0.0004117841703869556
30340	0	2.58	0.1599105666852556	0.0006379840165028092
30341	0	5.34	0.1457233344851993	0.0025021643096388847
30342	0	0.43	-0.32007652887050064	-0.013110195888441319
30343	0	0.48	-0.33824329373054207	-0.011175733243275286
30344	0	1.2200999999999995	0.11312618009466678	0.0021892076164164664
30345	0	0.59	-0.273071549418848	-0.014816274673992795
30346	0	0.94	0.0072130113798193635	-0.0021123853587049616
30347	0	1.7427	0.08146003060508519	0.004037214856366147
30348	1	2.07	0.14601824548607692	-0.1350983035129359
30349	0	0.58	-0.2659606065005064	-0.010497337524895732
30350	0	0.52	-0.5126344791864976	-0.011719018234439759
30351	0	2.61	0.06996269560558721	-9.995315926086263e-05
30352	0	1.13	-0.05519102244172245	-0.006720720706826208
30353	0	1.53	0.08693342241458595	0.00022443089555058754
30354	1	1.09	-0.07550787025270983	0.055906642419942726
30355	0	1.5	0.13286842072056607	-0.0013895406440167426
30356	0	1.3383999999999994	0.005274314574431628	-0.0030728751861704316
30357	0	1.71	0.07687110131327063	-0.0006832838238860421
30358	0	11.02	0.272298445490771	0.0050679329817638645
30359	0	0.42	-0.13501406784774736	-0.005884777954250721
30360	0	1.3	0.029594237773679196	-0.001801728825632565
30361	0	0.79	-0.5387730361628346	-0.018550243740816257
30362	0	1.7543999999999995	0.003817666025366634	-0.002420997514938047
30363	0	1.22	0.04410443503130227	-0.0015355674465727595
30364	0	0.65	-0.4674821768766269	-0.009909604314587612
30365	0	1.05	-0.34774676399305465	-0.010024306042210994
30366	0	0.81	-0.033413188448175785	-0.0021175611039604488
30367	0	0.36	-0.35578796092700216	-0.009980497499186919
30368	0	1.25	0.04349950507516041	-0.0015610795965450462
30369	0	2.03	0.11727324652811512	0.0008704199801238973
30370	0	1.28	0.08858443840127438	-0.0021480572540621963
30371	0	2.32	0.04646284921932965	0.00010586851018114293
30372	0	1.31	0.01029507620120421	-0.006284409457007532
30373	0	1.77	0.16418602952873335	-0.0008760372965000132
30374	0	1.01	-0.30196569916186855	-0.014765138141041047
30375	0	0.71	-0.220297764537856	-0.014086788017852585
30376	0	25.5	0.45464713928336276	0.016529871010416492
30377	0	0.9	-0.2879884999562055	-0.01548242650215864
30378	0	0.54	-0.36331760073127223	-0.008373710802278575
30379	0	0.8	-0.33233040729537605	-0.011441783819679967
30380	1	3.23	0.13057281542243435	-0.10187022088468221
30381	0	3.13	0.2185823747641407	0.008989756151910045
30382	0	1.62	0.05250263726012781	-0.0066634211250882975
30383	0	0.52	-0.3877567210206762	-0.012356357981130937
30384	0	0.8538999999999999	-0.32336757611297073	-0.01064401341812042
30385	0	0.62	-0.2529098529368639	-0.009120034721228458
30386	0	1.02	-0.20172492956649513	-0.011416364697826566
30387	0	1.54	0.09673414160544053	-0.0023769970916147076
30388	0	1.27	0.05114940858259797	-0.002549983853558661
30389	0	0.86	-0.45858275845600294	-0.013673054870078841
30390	0	1.4536000000000002	0.06260363083472475	-0.002084484135273335
30391	0	2.01	0.2691845251508057	0.003012083519885639
30392	0	0.94	-0.4266091171884909	-0.011240318532074418
30393	0	2.49	0.16899594369065016	0.001995992314143016
30395	0	1.72	0.12601550805335865	-0.0005120633864326614
30396	0	0.9	-0.18057857968425378	-0.00908651688288857
30397	0	2.31	0.18931884563574566	0.0019345066251058281
30398	0	1.3	0.06071128475153819	-0.0012858602908907347
30399	0	3.07	0.1483901337934658	0.002472259330209822
30400	0	0.45	-0.40507771738991144	-0.009782327522387318
30401	0	2.24	0.17887162723392247	0.0019468937998889826
30402	0	1.15	0.04584234294435009	-0.0016323631626009886
30403	0	1.01	-0.3567656624284573	-0.010345180347344832
30404	0	0.71	-0.36461880087060855	-0.010603272256471652
30405	0	2.09	0.09083316543325781	0.00047701356191411727
30406	0	0.81	-0.12486942208558321	-0.003878576470874925
30407	0	1.47	0.10687554042926058	-0.0020602344369733557
30408	0	0.91	-0.1143162505151704	-0.010996624198437388
30409	0	1.44	0.04324643629649654	-0.00195860899641188
30410	0	0.66	-0.1880963373607956	-0.006436306492083353
30411	1	4.36	0.2573492841614643	-0.20977012599072498
30412	0	1.16	0.05943803835706785	-0.0018697593113910338
30413	0	1.19	0.1251092125605792	-0.0014553723443094275
30414	0	3.44	0.18334677208261566	0.001751046139501362
30415	0	1.35	-0.05591968627599999	-0.009231926983383505
30416	0	0.78	-0.2974255131757818	-0.00891552701915083
30417	0	1.05	-0.16492475392110645	-0.0053459544594181285
30418	0	0.8203999999999998	-0.39260243371967224	-0.010911684687586708
30419	0	0.67	-0.33722869229642677	-0.00864454356099651
30420	0	0.75	-0.37666245937673376	-0.012204079816411794
30421	1	2.5	0.10704084099410102	-0.09369421554938238
30422	0	0.98	-0.2800094909905456	-0.008103286914442523
30423	0	0.7	-0.4126952252257615	-0.010717524007689945
30424	0	2.27	0.1235960690244101	0.00013477073293765882
30425	0	2.31	0.08706067897193134	-5.1886116262861274e-05
30426	0	0.42	-0.3204572179312818	-0.007509036271710576
30427	0	0.96	-0.1607074666256085	-0.01275231228400059
30428	0	4.59	0.26117967733205294	0.0037941371355558586
30429	0	1.54	0.16095299626421183	0.0008321041069451978
30430	0	0.54	-0.4992847039266489	-0.011936061100191157
30431	0	0.86	-0.3100119614978321	-0.00826316169590433
30432	0	2.42	0.054936854373198	8.659788396541379e-05
30433	0	1.35	0.10410030198004097	-0.0019506718962216212
30434	0	0.8	-0.3910696816914715	-0.011880388522419369
30435	0	0.92	-0.15711878642300145	-0.010341681528308963
30436	1	2.41	-0.0007464531515724957	-5.828315167358897e-05
30437	0	2.15	0.22926496982946992	0.003570219124415801
30438	0	0.8	-0.4976444521825761	-0.013471437684671302
30439	0	2.37	0.12357893690187484	0.0026843786335889884
30440	0	0.84	-0.2625384759819135	-0.008997720670518695
30441	0	0.97	-0.24973972347052767	-0.007950684226325113
30442	0	0.63	-0.28913661547424274	-0.007728873543174782
30443	0	1.01	-0.11454296959377826	-0.006247517578920795
30444	0	0.85	-0.2962639045189135	-0.00857694887817284
30445	0	1.87	-0.017871423734817656	-0.007274203814189601
30446	0	1.9	0.08019371575210243	-0.0005876595085693748
30447	0	0.91	-0.41842322460841386	-0.015231329307860116
30448	0	1.13	0.02282211343338713	-0.0030653385854603923
30449	0	1.2	0.08750623815180734	-0.001985357658053468
30450	0	0.91	-0.36060051365802065	-0.019025022902022397
30451	0	3.73	0.18303252375125886	0.01900452458918274
30452	0	0.43	-0.5483646909701638	-0.01338656814303922
30453	1	0.82	-0.5102958437600174	0.47522688282054015
30454	0	1.14	-0.11945205877814442	-0.0056408657534803555
30455	0	1.8608	0.14966432304587216	0.0017420653460819785
30456	0	0.92	-0.287233313200064	-0.008495993985570282
30457	0	2.81	0.09267308989353477	0.0024036321306563717
30458	0	1.38	0.04380655337218195	-0.002878401326285098
30459	1	0.66	-0.005297341845580377	0.003363486789790407
30460	0	1.49	-0.0179241731450893	-0.0025798538370291973
30461	0	2.85	0.12171884677140042	0.0010901615209957217
30462	0	1.05	-0.1285902094717603	-0.008709869386694215
30463	0	0.47	-0.2262433536518365	-0.00833475524568629
30464	1	1.62	-0.026859575062058865	0.019397060319153333
30465	0	2.18	0.23826762869907542	0.002012253629912936
30466	0	0.52	-0.39731682133162394	-0.012021250778606933
30467	0	0.96	-0.23710326031502335	-0.008095325988969242
30468	0	1.82	0.12392240117769689	-0.0005987928571102725
30469	0	0.83	-0.14758911022171378	-0.005472591454608474
30470	0	1.73	0.16203912274027243	0.0012524588544373437
30471	0	0.49	-0.25823935398925096	-0.006105973311161503
30472	0	2.16	-0.021041388991172427	-0.0018355853930313924
30473	0	1.18	0.004010136396624148	-0.002878965730177149
30474	0	1.2	0.08664750642096623	-0.0012538009966326917
30475	0	0.67	-0.32347947745071726	-0.007206296477684195
30476	0	2.85	0.12836002155952156	0.001339430030064752
30477	0	2.57	0.09403573586326093	0.00010413729598418414
30478	0	1.23	0.10871184816304594	-0.0003814792426785446
30479	0	1.54	0.08224954733345657	2.46033484199726e-05
30480	0	0.42	-0.528123355479911	-0.016470739547108915
30481	0	1.74	0.1538510135349352	0.0011735875291379993
30482	1	2.18	0.04627494560787454	-0.033296810572965546
30483	0	0.43	-0.3211047470802441	-0.015605641204369108
30484	0	2.87	0.13043336255289614	0.007500101539076699
30485	0	0.47	-0.37192809778731317	-0.010659882712392883
30486	0	0.5817999999999999	-0.5697219831007533	-0.014198042809066726
30487	0	0.59	-0.15190898859966545	-0.007473612661874154
30488	0	0.73	-0.386194628671743	-0.00945615400435637
30489	0	2.74	0.1847651010323316	0.006005627692222381
30490	0	0.51	-0.3256460199151188	-0.007120009057846848
30491	0	0.81	-0.4020493902172893	-0.011039451863683759
30492	0	1.86	0.12212308125430718	-0.00044251791752272427
30493	0	1.28	0.12332111954642459	9.424569316508329e-05
30494	0	2.05	0.16160328781139105	7.831962049617777e-05
30495	0	2.610099999999999	0.1615483372048475	0.003553130842370371
30496	0	8.61	0.15698763443622737	0.002651694204161672
30497	0	0.56	-0.5072174373748712	-0.014106609850654348
30498	0	1.35	0.14982038870593534	0.0027820443818171755
30499	1	5.7	0.33538821639260274	-0.2703150625901742
30500	0	1.68	0.0995999402781017	-0.00029156737875309384
30501	0	2.52	0.11325612339982763	0.0021140290374299753
30502	0	1.62	-0.0035129443001933394	-0.0022168171572373814
30503	1	5.3	0.22393169857887552	-0.19964736575203934
30504	0	0.73	-0.5782851454908959	-0.021901961424919226
30505	0	0.71	-0.19848647260200233	-0.009875260114805712
30506	0	1.41	-0.018984069941099732	-0.001367335906185822
30507	0	0.92	-0.28344541100412607	-0.009445144262663246
30508	0	1.675	0.0019687770484015346	-0.002116914477168791
30509	0	3.95	0.113355800927151	0.0005356709528613904
30510	0	3.26	0.2051174304247834	0.004223168209959807
30511	0	1.0	-0.11618971289973706	-0.005794093735587082
30512	0	0.5	-0.4333937527658418	-0.014322421110809043
30513	0	0.79	-0.26756047232309355	-0.005944121038384672
30514	0	1.35	0.09888687459053472	-0.001827067883981937
30515	0	2.48	0.12725343609508127	0.0005222227839438771
30516	0	1.05	-0.40153580819536	-0.012983602189626674
30517	0	0.48	-0.43656214298773555	-0.01275218409417433
30518	1	2.0	0.0918258867263794	-0.07898176762714988
30519	0	2.18	0.16468313735723494	0.0003908144711927535
30520	0	0.51	-0.4690367852598429	-0.017229353475585078
30521	0	1.15	0.0064640698516741394	-0.003539739175532206
30522	0	0.79	-0.5939166450123302	-0.012115759189145713
30523	0	8.71	0.32750163161801177	0.011057172427663632
30524	0	4.6	0.18098775159474462	0.00031925556395054626
30525	0	1.38	0.11006865785224364	0.0002741887117427956
30526	0	0.71	-0.32857135620573535	-0.013280843509393054
30527	0	1.06	-0.13421913200058044	-0.00485946317338439
30528	0	1.7	0.15858327258750796	0.00013988347072346768
30529	0	0.67	-0.37920428586844357	-0.013221698812381902
30530	1	0.79	-0.1911371603892185	0.18194156478607396
30531	0	0.92	-0.2873749387576245	-0.05061907024092883
30532	0	0.42	-0.3950289556458592	-0.008744704595860466
30533	0	1.08	-0.18683040191559122	-0.01597351839496131
30534	0	0.42	-0.13788334470568225	-0.005057525335457102
30535	0	0.61	-0.43271678301412614	-0.01164078953500725
30536	0	1.43	-0.012445215622894466	-0.005405927063795149
30537	0	2.49	0.15758815039275215	0.0007475590757556568
30538	0	0.95	-0.21707655562227593	-0.008388059896661224
30539	0	1.31	0.011050019359216094	-0.0017646897667133263
30540	0	0.94	-0.21855339494114742	-0.00635677337146375
30541	0	1.51	0.05283714113943279	-0.0026851891866821196
30542	0	1.18	0.06299783945968375	-0.0006128698084718702
30543	0	1.94	-0.04426248178863898	-0.0022641421874655524
30544	1	3.8180000000000014	0.10391182230692357	-0.08166350170858494
30545	0	2.1316	0.16557142420159654	0.00231860638847798
30546	0	0.69	-0.28579678327078	-0.009138184385728504
30547	0	0.91	-0.22846667740819976	-0.006183244694068697
30548	0	0.85	-0.05903981838701293	-0.004534408885577563
30549	0	2.66	0.10664967825636268	0.013866430064143074
30550	0	1.23	0.02186574081517756	-0.0021421640157669158
30551	0	1.8	0.1279549767798744	0.000356691974647594
30552	0	1.15	-0.1759280227702111	-0.008379649987878992
30553	0	1.28	0.023051897902507335	-0.0008300124143915153
30554	0	0.82	-0.5393800227963366	-0.018618908004921268
30555	0	0.94	-0.25352000767644495	-0.009543232521585017
30556	0	0.75	-0.24960535867791622	-0.009139094818693192
30557	0	0.76	-0.36427243329770864	-0.012996323309458479
30558	1	1.12	-0.049250615243799985	0.03918743363088148
30559	0	0.9	-0.27941793781379237	-0.00915780619473887
30560	0	1.36	0.11215365726873279	-0.0014897950521585463
30561	0	2.62	0.18291191636445	0.002380854194599185
30562	1	1.67	0.16047847017645836	-0.1605584912441229
30563	1	1.26	-0.10022368237096817	0.08276943400162828
30564	0	0.66	0.06126154211210087	0.0009951756647833326
30565	0	0.56	-0.48677311349054797	-0.013727234339398837
30566	0	2.02	0.19073336223652587	0.00043272487195015834
30567	0	1.4	0.025819534089416264	-0.003576828851932092
30568	0	0.9	-0.14446348282229154	-0.006820861496849907
30569	0	0.73	-0.46745099328598005	-0.01886965063172109
30570	0	0.52	-0.5056560443439521	-0.012855912311667248
30571	0	1.19	0.16534016617853195	0.00031496537480596426
30572	0	2.47	0.24559575921297072	0.04355641591858698
30573	0	1.1	-0.06967483809962868	-0.0067188367408103225
30574	1	3.15	0.2251347309583798	-0.1956054656208474
30575	0	1.02	-0.4896194319627248	-0.017102022103281822
30576	0	1.33	0.08954102776525542	0.0022135740784397177
30577	0	3.03	0.15606187794031576	0.0054132127393811255
30578	0	2.17	0.102063110539224	-0.00035402050817754993
30579	0	26.2	0.3118553671441041	0.008820553967776189
30580	0	1.26	0.040078080448322	-0.0016346535963172625
30581	0	0.63	-0.2538615835383534	-0.009482639650511611
30582	1	0.81	-0.45391458354517816	0.4431999639837057
30583	0	1.22	0.14186340859625488	0.0021577102992161716
30584	0	0.74	-0.1639538743114099	-0.009765012169899513
30585	0	1.96	0.13514379050768913	5.684994966600613e-05
30586	0	0.46	-0.40926205038279295	-0.01226316645305772
30587	0	1.6	0.04311726510385051	-0.0016455248359089124
30588	0	1.06	-0.16215750370919704	-0.006427316344660414
30589	0	1.11	-0.09122238139947876	-0.004706137375863939
30590	0	1.4	0.04221546255564317	-0.003880936280343647
30591	0	1.22	0.07007841656263918	-0.0008729622305626126
30592	0	6.6	0.2246518125711009	0.0038182912101084607
30593	0	2.823	0.2771348727149889	0.0367391457641122
30594	0	0.44	-0.5324746299963444	-0.012812017767628843
30595	0	1.4	0.08198075669445097	-0.0011182644548660917
30596	0	4.03	0.16757329088868572	0.002386134006453921
30597	0	0.88	-0.3197170630390756	-0.01698174063002031
30598	0	0.5	-0.49765174645418303	-0.014064668210200219
30599	0	1.6607000000000012	0.036887738059740514	-0.002311479000168695
30600	0	1.05	-0.01167217809567228	-0.0016401257152585712
30601	0	0.65	-0.5445953202159144	-0.014229981698835294
30602	0	0.56	-0.2640504386452958	-0.006248359782360592
30603	0	1.4	0.09124104534322396	-0.001072891806055561
30604	0	1.04	-0.20771849454101174	-0.013776018235130088
30605	0	0.88	-0.13782729539321736	-0.0036525578222050647
30606	0	2.1299	0.1110206911638379	0.0009021075502122285
30607	0	0.94	-0.33888343706633894	-0.012204603102288403
30608	0	0.95	-0.39875618904922155	-0.011026170815849567
30609	0	0.98	-0.29088197886105627	-0.014754573449100255
30610	0	1.58	0.11750668780738488	0.005694946371151001
30611	0	1.6	0.07259278520289808	-0.0023748708231278387
30612	0	1.09	-0.31723282549344	-0.015575638082287312
30613	0	1.51	-0.02618084871210158	-0.0035150929203478115
30614	0	1.06	-0.0991655100863427	-0.00657711461725831
30615	0	2.18	0.08505982950748876	-0.0009489518437017404
30616	0	1.26	0.052956348835956304	-0.0012234626933075273
30617	0	0.91	-0.18844541058642789	-0.009857085106121271
30618	0	0.45	-0.48210798178752884	-0.011276234121217674
30619	0	1.1	-0.06646137998858467	-0.004690290984914822
30620	0	0.75	-0.16887639562040568	-0.008238873545680158
30621	0	1.9	0.1607144397413358	0.0005999173382118745
30622	0	1.85	0.02637619199696928	-0.004494896311536221
30623	0	0.46	-0.23446440371638164	-0.008571080622416584
30624	0	0.62	-0.36950734989764167	-0.009169169278125252
30625	0	0.58	-0.2169121265807189	-0.007095017796869238
30626	0	1.2	0.05560857117502019	-0.0020546031264943986
30627	0	1.06	-0.22708028584206477	-0.01609584397642263
30628	1	5.56	0.2700448400685564	-0.21937815170163474
30629	0	1.8863000000000008	0.15424379148799927	0.00793117734183884
30630	0	0.71	-0.3268784925057553	-0.00963926287271229
30631	0	1.05	-0.518662244905252	-0.011768268311858909
30632	0	1.32	-0.01598132657445967	-0.005184784154040371
30633	0	0.92	-0.3428743454464711	-0.010086574070243742
30634	0	1.35	0.09914848385658115	-0.0014383041939287355
30635	0	1.6406000000000005	0.09164317164476961	0.0013080226282130474
30636	0	2.1386000000000007	0.19294659395469352	0.0038077815992166282
30637	0	1.12	-0.026113639150746167	-0.004267815568969729
30638	0	1.54	-0.00445391096547246	-0.0017799750683041731
30639	0	0.84	-0.3601285581700504	-0.009770805982991676
30640	0	1.5637999999999992	0.09251041036145762	-0.0001171350501111792
30641	1	1.8	0.12641284441016615	-0.11819804996925276
30642	0	1.02	-0.30992783000459895	-0.009115816950995325
30643	0	0.89	-0.362893886375241	-0.015418213998028844
30644	0	1.8199	0.14193282127892598	0.00012177796829983477
30645	0	1.08	-0.22370435231318697	-0.006477320112160545
30646	0	0.42	-0.3971464338283986	-0.011644967364854935
30647	0	1.42	0.055903358726762234	-0.000874638934261622
30648	0	1.07	-0.1726930488795042	-0.00845864203319127
30649	0	2.4132	0.20451838461495936	0.021210464289019782
30650	0	2.09	0.17125574104394764	0.0006894512834027491
30651	0	1.19	0.04719003043090925	-0.0012311115184314803
30652	0	0.43	-0.6386003522509709	-0.0274993842436933
30653	0	0.95	-0.3585065963109955	-0.01041689814720246
30654	0	9.43	0.2642876563672908	0.011121662441305963
30655	0	17.7	0.3317274839649908	0.019361574908206756
30656	0	0.9	-0.2778716806075536	-0.011283634796625176
30657	0	2.57	0.05500843817880377	-0.000776838518705778
30658	0	2.0	0.11727347122132778	0.00021607045037764589
30659	0	0.92	-0.325218776402995	-0.0101506963327114
30660	0	1.54	0.0033318761689588427	-0.002525879062686059
30661	0	0.58	-0.5243829277516343	-0.018309719239407135
30662	0	0.91	-0.24282485383329913	-0.02077267632398254
30663	0	4.49	0.20816770450072364	0.04177651694339712
30664	0	1.11	-0.037671730992849914	-0.007293089418342828
30665	0	0.57	-0.5009611872779205	-0.010937099387536444
30666	0	1.94	0.1549574678549543	0.00021764807392564723
30667	0	1.79	0.011199478569906204	-0.002201145882685234
30668	1	10.2	0.37641307516465894	-0.2786917700520442
30669	0	1.61	0.02846028017019853	-0.0031514002743730264
30670	1	0.98	-0.2037489740010351	0.19338325011687652
30671	0	1.04	-0.11143076169630513	-0.005412056966054421
30672	1	7.08	0.29121951951738445	-0.18399536441075187
30673	0	1.44	-0.011979985632002354	-0.004428537332907875
30674	0	0.67	-0.514155193277169	-0.014120533034330683
30675	0	1.84	0.09926511988556012	0.011425221055193202
30676	0	1.78	0.14058202163642272	-0.00037150900747111537
30677	0	2.81	0.19599358393484725	0.0042912648641482525
30678	0	0.56	-0.3552758803097531	-0.008182879680817606
30679	0	2.2	0.15835720675298945	0.0007849486910388556
30680	0	5.16	0.3160345062338747	0.02757369375215044
30681	0	1.19	0.1148547784620896	-0.001067764601136677
30682	0	1.01	0.04547595687326975	0.0003983663573085104
30683	0	2.6	0.08977079834137112	0.0007522174898043686
30684	0	1.27	0.11892068219278008	-0.0003930548527556994
30685	0	1.58	0.04791288848221302	-0.0021704242174371722
30686	0	0.67	-0.5978585271434859	-0.014071072034865253
30687	0	1.08	-0.22079603343829513	-0.011334155593817731
30688	0	0.56	-0.3931327760159038	-0.01254602676022676
30689	0	2.57	0.13729488140693866	0.0002885388577099988
30690	0	0.44	-0.38392221900634466	-0.01740282215121567
30691	0	2.58	0.046722155491355805	-0.00022759873641439748
30692	0	0.45	-0.29964714993769304	-0.007910958434536278
30693	0	0.84	-0.2901711162989959	-0.008923748489737041
30694	0	1.62	0.06977624042937532	-0.0027457740473428465
30695	0	1.11	-0.055314188149757686	-0.005767094218416336
30696	0	1.15	-0.032687518801074476	-0.004599298009155401
30697	0	1.27	0.09054783409833908	-0.0010779770087986247
30698	0	1.92	0.13599768430506812	0.0015101401496271114
30699	0	0.67	-0.5853899813003373	-0.01266170618503749
30700	0	0.89	-0.3561135403653607	-0.010845977879691797
30701	0	1.51	-0.024426046847831458	-0.0029081296753919127
30702	0	0.71	-0.31033763373224066	-0.007676518416662539
30703	0	0.56	-0.5002699069990777	-0.014830802206527275
30704	0	2.29	0.17797456623194738	0.0014193744707184863
30705	0	0.87	-0.2184107074528001	-0.010745751547906725
30706	0	0.57	-0.13423414206225426	-0.010572887617712228
30707	0	0.7	-0.41844839411694557	-0.01208062181519973
30708	0	0.54	-0.4469822653857991	-0.011502774255528522
30709	0	1.66	0.00930959349218756	-0.001705571873667814
30710	0	0.53	-0.2901681167571805	-0.016907280653341322
30711	0	1.4	0.03663150032213889	-0.002313194356935829
30712	0	0.37	-0.2964804573580623	-0.007083741366259702
30713	0	1.19	0.07454560726572526	-0.0008753010328006156
30714	0	1.49	0.042554229903966186	-0.0032996633108685366
30715	0	0.95	-0.22141973401792348	-0.008799300273695411
30716	0	1.77	0.11793205059785396	0.004658223848893593
30717	0	0.46	-0.1913789425934665	-0.007104120949419884
30718	0	0.93	-0.22056909486511722	-0.009382690518363756
30719	0	0.83	-0.046812499369494616	-0.003493188490717014
30720	0	2.22	0.22456402638647704	0.0009473156795643132
30721	0	2.39	0.17599336968082935	0.002201389371943924
30722	0	0.45	0.1061343893376179	0.0009227456054820683
30723	0	1.23	0.021173175267875193	-0.0028856409371690933
30724	0	5.16	0.38046150557417424	0.008403476141530053
30725	0	0.56	-0.489544262428768	-0.01229218185102434
30726	0	2.59	0.12218570919008925	0.0007494911983409241
30727	0	1.13	-0.023780382722616195	-0.004846411746284759
30728	0	1.82	0.12614438702492042	0.0016726197765530714
30729	0	1.27	0.07009652151167392	-0.0019655990344919607
30730	0	0.37	-0.10346214722283184	-0.002772237007372693
30731	0	6.75	0.14752585873543284	0.005787320306862003
30732	0	0.72	-0.2839203843427822	-0.016862583691318586
30733	0	0.6722999999999998	-0.1886456249533221	-0.008233708781940439
30734	0	1.6	-0.02737528265360743	-0.00478402872531104
30735	0	1.49	0.08060477444669231	-0.001295904821018073
30736	0	0.85	-0.2993567040958442	-0.01091592192569314
30737	0	0.61	-0.5944766404051334	-0.0149318314186091
30738	0	1.57	0.027697950672823934	-0.0033371979029920644
30739	0	1.07	-0.24826318203564735	-0.01685647046352534
30740	0	3.2789	0.29878325181268156	0.04515576777729258
30741	0	0.78	-0.38490568308997897	-0.00923571840170681
30742	0	1.06	-0.40025543346395714	-0.010158286557661952
30743	0	1.12	-0.047968107384629546	-0.003232495795828681
30744	0	1.28	0.08961532014375552	-0.0017835390546419273
30745	0	1.66	-0.021829645464662463	-0.002539431097263143
30746	1	0.86	-0.1583966172944056	0.13939668206961248
30747	0	1.56	0.03894332743436098	-0.002833226624651749
30748	0	3.14	0.0752121647959575	-0.00014741975676437142
30749	0	1.59	0.04204720648890361	-0.0019179674032418638
30750	0	0.93	-0.010665230915881693	-0.002998224534840541
30751	0	0.55	-0.4809488111701794	-0.018411606391239503
30752	0	1.1749	0.07493872580025344	-0.0017850659896754995
30753	0	0.82	-0.47734705239813774	-0.01395993875512723
30754	0	0.83	-0.30703598280157895	-0.008479282969245064
30755	0	3.19	0.13990451039280744	0.0033888987206738535
30756	0	1.43	0.11224935395363718	-0.00020958515331801216
30757	1	0.82	-0.5133688680310734	0.4727484628350585
30758	0	0.38	0.006245050126686693	-0.0008584942552875098
30759	0	7.56	0.23088457930879666	0.021487602663345144
30760	0	0.33	-0.38594079444603996	-0.010948736308351203
30761	0	0.99	-0.1707234269795008	-0.010024164460729635
30762	0	0.54	-0.05611565642338246	-0.011885127882867254
30763	0	0.7169000000000001	-0.5371942637539469	-0.017682675467132113
30764	0	0.73	-0.362040915615391	-0.010695397477610656
30765	0	1.38	0.05100860190531239	-0.002626524266815726
30766	0	0.84	-0.1641964620584622	-0.005926653513764806
30767	0	3.09	0.16378843930363654	0.011258403701854172
30768	0	2.48	0.2155669359532185	0.0021118033842436696
30769	0	2.06	0.1341205344903283	-0.00037608055875519396
30770	0	1.74	0.13674884240794927	0.0002768660319608185
30771	0	3.1	0.17205240012845024	0.001606298734436515
30772	0	1.16	0.1699948154850863	0.0022311417795825915
30773	0	2.62	0.11847757584601641	0.004105972032518331
30774	0	1.11	-0.027307424922008067	-0.004784792277812052
30775	0	1.85	0.019629582951776685	-0.004936966855719495
30776	0	1.31	0.004669610227458179	-0.001114616653063918
30777	0	43.52	0.39147255490720273	0.00958670117768858
30778	0	1.26	-0.0025934690148569643	-0.003532146885008049
30779	0	1.8	0.17749598489981144	0.0033311639516568413
30780	0	1.75	0.17186424674466252	0.00020879685574737262
30781	0	1.13	-0.07992664456972852	-0.005770513156988576
30782	0	1.04	-0.2282397982175462	-0.008965243700531422
30783	0	1.03	-0.29247384700458495	-0.010283407755816138
30784	0	1.44	0.06321488123992458	-0.001636245344846136
30785	1	0.97	-0.18372988304216414	0.16751992283096942
30786	1	1.5495	0.06419301662640646	-0.06432520870380387
30787	0	1.73	0.11710009743692354	-0.0009371310262293073
30788	0	1.84	0.06560161394998432	-0.000526641483320122
30789	0	0.5	-0.3570833440390416	-0.010330648798339719
30790	1	2.91	0.12273978847637773	-0.07885867317622589
30791	0	0.64	-0.3210647144303657	-0.012317807241215848
30792	1	2.1737	0.2583191166515462	-0.24581449851270826
30793	0	4.99	0.2815998235461302	0.0488199637718368
30794	0	3.23	0.19700721060903742	0.005899516429065753
30795	0	0.86	-0.38829067173181103	-0.014337072950090497
30796	1	2.14	0.054170597780961546	-0.05341859174966916
30797	0	1.22	0.08974701314745472	-0.0008776380330517644
30798	0	0.71	-0.5063310419269837	-0.012775587671848478
30799	0	0.77	-0.30423157089855524	-0.009457838933655786
30800	0	1.2	0.06914395098527894	-0.0017011649929045724
30801	0	1.18	0.16695993831707165	0.007121029606408183
30802	0	1.63	0.13068474941141903	0.00028435421162581383
30803	0	1.96	0.09845433375798165	-0.0009408746796718216
30804	0	2.71	0.182775712096598	0.0011491673173184178
30805	0	1.02	-0.27629097844380884	-0.008416798087077662
30806	0	0.68	-0.32553994125314056	-0.00820341943304871
30807	0	1.53	0.006833533126395196	-0.0055433377575905786
30808	0	0.64	-0.5665549579169601	-0.012889185714045523
30809	0	1.01	-0.07178858931339346	-0.005856093495871791
30810	0	2.49	0.1074613237841986	0.008657953608148023
30811	0	3.13	0.19871560194902121	0.014735617803252308
30812	0	1.19	0.06190063041634858	-0.0024161387986918557
30813	0	1.34	-0.09361610638536513	-0.00822938071385544
30814	0	2.05	0.08350894280197099	-0.0009231095996338967
30815	0	1.03	-0.24447336210915818	-0.01045102916623233
30816	0	1.13	-0.033610387792810795	-0.005328176335511473
30817	0	1.05	-0.05592595444386825	-0.003907020532879387
30818	0	1.4939000000000004	0.03502061842661351	-0.00140598133771903
30819	0	2.52	0.11075292236637324	0.0009247792191655147
30820	0	2.36	0.05483147338917479	-0.0018373993818369774
30821	0	2.58	0.20668941203365102	0.001620112174832426
30822	1	1.35	0.013256732665002347	-0.02165120990847171
30823	0	2.2042000000000006	0.23338409730326384	0.010019432541418405
30824	0	0.97	-0.309587215941865	-0.012617979811501284
30825	0	7.99	0.3570344209661707	0.018248447515690127
[truncated: 5,035 more rows]
